# Supplementary material for: What Are We Looking for in Computer-Based Learning Interventions in Medical Education? A Systematic Review
Source: J Med Internet Res. 2016 Aug 1;18(8):e204. doi: 10.2196/jmir.5461 (PMC4985611; doi:10.2196/jmir.5461)
Supplement: Multimedia Appendix 4 [file jmir_v18i8e204_app4.zip]

Archive with 36 entries (23 files):
- dist/
- dist/.DS_Store
- dist/index.html
- __MACOSX/
- __MACOSX/dist/
- __MACOSX/dist/._index.html
- dist/script.js
- __MACOSX/dist/._script.js
- dist/styles/
- dist/styles/style.css
- __MACOSX/dist/styles/
- __MACOSX/dist/styles/._style.css
- dist/styles/themes/
- dist/styles/themes/default/
- dist/styles/themes/default/assets/
- dist/styles/themes/default/assets/fonts/
- dist/styles/themes/default/assets/fonts/icons.eot
- __MACOSX/dist/styles/themes/
- __MACOSX/dist/styles/themes/default/
- __MACOSX/dist/styles/themes/default/assets/
- __MACOSX/dist/styles/themes/default/assets/fonts/
- __MACOSX/dist/styles/themes/default/assets/fonts/._icons.eot
- dist/styles/themes/default/assets/fonts/icons.otf
- __MACOSX/dist/styles/themes/default/assets/fonts/._icons.otf
- dist/styles/themes/default/assets/fonts/icons.svg
- __MACOSX/dist/styles/themes/default/assets/fonts/._icons.svg
- dist/styles/themes/default/assets/fonts/icons.ttf
- __MACOSX/dist/styles/themes/default/assets/fonts/._icons.ttf
- dist/styles/themes/default/assets/fonts/icons.woff
- __MACOSX/dist/styles/themes/default/assets/fonts/._icons.woff
- __MACOSX/dist/styles/themes/default/assets/._fonts
- __MACOSX/dist/styles/themes/default/._assets
- __MACOSX/dist/styles/themes/._default
- __MACOSX/dist/styles/._themes
- __MACOSX/dist/._styles
- __MACOSX/._dist
