# Supplementary material for: What Are We Looking for in Computer-Based Learning Interventions in Medical Education? A Systematic Review
Source: J Med Internet Res. 2016 Aug 1;18(8):e204. doi: 10.2196/jmir.5461 (PMC4985611; doi:10.2196/jmir.5461)
Supplement: Multimedia Appendix 4 [file jmir_v18i8e204_app4.zip › dist/script.js]

(function(){function e(e,t){if(e!==t){var n=null===e,i=e===b,o=e===e,r=null===t,s=t===b,a=t===t;if(e>t&&!r||!o||n&&!s&&a||i&&a)return 1;if(t>e&&!n||!a||r&&!i&&o||s&&o)return-1}return 0}function t(e,t,n){for(var i=e.length,o=n?i:-1;n?o--:++o<i;)if(t(e[o],o,e))return o;return-1}function n(e,t,n){if(t!==t)return p(e,n);n-=1;for(var i=e.length;++n<i;)if(e[n]===t)return n;return-1}function i(e){return"function"==typeof e||!1}function o(e){return null==e?"":e+""}function r(e,t){for(var n=-1,i=e.length;++n<i&&-1<t.indexOf(e.charAt(n)););return n}function s(e,t){for(var n=e.length;n--&&-1<t.indexOf(e.charAt(n)););return n}function a(t,n){return e(t.a,n.a)||t.b-n.b}function d(e){return $e[e]}function l(e){return Le[e]}function u(e,t,n){return t?e=ze[e]:n&&(e=Ge[e]),"\\"+e}function c(e){return"\\"+Ge[e]}function p(e,t,n){var i=e.length;for(t+=n?0:-1;n?t--:++t<i;){var o=e[t];if(o!==o)return t}return-1}function f(e){return!!e&&"object"==typeof e}function g(e){return 160>=e&&e>=9&&13>=e||32==e||160==e||5760==e||6158==e||e>=8192&&(8202>=e||8232==e||8233==e||8239==e||8287==e||12288==e||65279==e)}function y(e,t){for(var n=-1,i=e.length,o=-1,r=[];++n<i;)e[n]===t&&(e[n]=z,r[++o]=n);return r}function h(e){for(var t=-1,n=e.length;++t<n&&g(e.charCodeAt(t)););return t}function m(e){for(var t=e.length;t--&&g(e.charCodeAt(t)););return t}function v(e){return Re[e]}function k(g){function $e(e){if(f(e)&&!(Sr(e)||e instanceof Ve)){if(e instanceof Re)return e;if(eo.call(e,"__chain__")&&eo.call(e,"__wrapped__"))return Wn(e)}return new Re(e)}function Le(){}function Re(e,t,n){this.__wrapped__=e,this.__actions__=n||[],this.__chain__=!!t}function Ve(e){this.__wrapped__=e,this.__actions__=[],this.__dir__=1,this.__filtered__=!1,this.__iteratees__=[],this.__takeCount__=So,this.__views__=[]}function ze(){this.__data__={}}function Ge(e){var t=e?e.length:0;for(this.data={hash:mo(null),set:new co};t--;)this.push(e[t])}function Qe(e,t){var n=e.data;return("string"==typeof t||hi(t)?n.set.has(t):n.hash[t])?0:-1}function We(e,t){var n=-1,i=e.length;for(t||(t=Gi(i));++n<i;)t[n]=e[n];return t}function Oe(e,t){for(var n=-1,i=e.length;++n<i&&!1!==t(e[n],n,e););return e}function Ne(e,t){for(var n=-1,i=e.length;++n<i;)if(!t(e[n],n,e))return!1;return!0}function je(e,t){for(var n=-1,i=e.length,o=-1,r=[];++n<i;){var s=e[n];t(s,n,e)&&(r[++o]=s)}return r}function qe(e,t){for(var n=-1,i=e.length,o=Gi(i);++n<i;)o[n]=t(e[n],n,e);return o}function Ye(e,t){for(var n=-1,i=t.length,o=e.length;++n<i;)e[o+n]=t[n];return e}function Ke(e,t,n,i){var o=-1,r=e.length;for(i&&r&&(n=e[++o]);++o<r;)n=t(n,e[o],o,e);return n}function Xe(e,t){for(var n=-1,i=e.length;++n<i;)if(t(e[n],n,e))return!0;return!1}function Ze(e,t,n,i){return e!==b&&eo.call(i,n)?e:t}function Je(e,t,n){for(var i=-1,o=zr(t),r=o.length;++i<r;){var s=o[i],a=e[s],d=n(a,t[s],s,e,t);(d===d?d===a:a!==a)&&(a!==b||s in e)||(e[s]=d)}return e}function et(e,t){return null==t?e:nt(t,zr(t),e)}function tt(e,t){for(var n=-1,i=null==e,o=!i&&Pn(e),r=o?e.length:0,s=t.length,a=Gi(s);++n<s;){var d=t[n];a[n]=o?Fn(d,r)?e[d]:b:i?b:e[d]}return a}function nt(e,t,n){n||(n={});for(var i=-1,o=t.length;++i<o;){var r=t[i];n[r]=e[r]}return n}function it(e,t,n){var i=typeof e;return"function"==i?t===b?e:zt(e,t,n):null==e?$i:"object"==i?bt(e):t===b?zi(e):wt(e,t)}function ot(e,t,n,i,o,r,s){var a;if(n&&(a=o?n(e,i,o):n(e)),a!==b)return a;if(!hi(e))return e;if(i=Sr(e)){if(a=In(e),!t)return We(e,a)}else{var d=no.call(e),l=d==j;if(d!=H&&d!=G&&(!l||o))return Ue[d]?_n(e,d,t):o?e:{};if(a=Tn(l?{}:e),!t)return et(a,e)}for(r||(r=[]),s||(s=[]),o=r.length;o--;)if(r[o]==e)return s[o];return r.push(e),s.push(a),(i?Oe:ft)(e,function(i,o){a[o]=ot(i,t,n,o,e,r,s)}),a}function rt(e,t,n){if("function"!=typeof e)throw new Yi(V);return po(function(){e.apply(b,n)},t)}function st(e,t){var i=e?e.length:0,o=[];if(!i)return o;var r=-1,s=Mn(),a=s===n,d=a&&t.length>=$&&mo&&co?new Ge(t):null,l=t.length;d&&(s=Qe,a=!1,t=d);e:for(;++r<i;)if(d=e[r],a&&d===d){for(var u=l;u--;)if(t[u]===d)continue e;o.push(d)}else 0>s(t,d,0)&&o.push(d);return o}function at(e,t){var n=!0;return $o(e,function(e,i,o){return n=!!t(e,i,o)}),n}function dt(e,t,n,i){var o=i,r=o;return $o(e,function(e,s,a){s=+t(e,s,a),(n(s,o)||s===i&&s===r)&&(o=s,r=e)}),r}function lt(e,t){var n=[];return $o(e,function(e,i,o){t(e,i,o)&&n.push(e)}),n}function ut(e,t,n,i){var o;return n(e,function(e,n,r){return t(e,n,r)?(o=i?n:e,!1):void 0}),o}function ct(e,t,n,i){i||(i=[]);for(var o=-1,r=e.length;++o<r;){var s=e[o];f(s)&&Pn(s)&&(n||Sr(s)||pi(s))?t?ct(s,t,n,i):Ye(i,s):n||(i[i.length]=s)}return i}function pt(e,t){Ro(e,t,_i)}function ft(e,t){return Ro(e,t,zr)}function gt(e,t){return Vo(e,t,zr)}function yt(e,t){for(var n=-1,i=t.length,o=-1,r=[];++n<i;){var s=t[n];yi(e[s])&&(r[++o]=s)}return r}function ht(e,t,n){if(null!=e){n!==b&&n in Gn(e)&&(t=[n]),n=0;for(var i=t.length;null!=e&&i>n;)e=e[t[n++]];return n&&n==i?e:b}}function mt(e,t,n,i,o,r){if(e===t)e=!0;else if(null==e||null==t||!hi(e)&&!f(t))e=e!==e&&t!==t;else e:{var s=mt,a=Sr(e),d=Sr(t),l=Q,u=Q;a||(l=no.call(e),l==G?l=H:l!=H&&(a=Mi(e))),d||(u=no.call(t),u==G?u=H:u!=H&&Mi(t));var c=l==H,d=u==H,u=l==u;if(!u||a||c){if(!i&&(l=c&&eo.call(e,"__wrapped__"),d=d&&eo.call(t,"__wrapped__"),l||d)){e=s(l?e.value():e,d?t.value():t,n,i,o,r);break e}if(u){for(o||(o=[]),r||(r=[]),l=o.length;l--;)if(o[l]==e){e=r[l]==t;break e}o.push(e),r.push(t),e=(a?mn:kn)(e,t,s,n,i,o,r),o.pop(),r.pop()}else e=!1}else e=vn(e,t,l)}return e}function vt(e,t,n){var i=t.length,o=i,r=!n;if(null==e)return!o;for(e=Gn(e);i--;){var s=t[i];if(r&&s[2]?s[1]!==e[s[0]]:!(s[0]in e))return!1}for(;++i<o;){var s=t[i],a=s[0],d=e[a],l=s[1];if(r&&s[2]){if(d===b&&!(a in e))return!1}else if(s=n?n(d,l,a):b,s===b?!mt(l,d,n,!0):!s)return!1}return!0}function kt(e,t){var n=-1,i=Pn(e)?Gi(e.length):[];return $o(e,function(e,o,r){i[++n]=t(e,o,r)}),i}function bt(e){var t=Cn(e);if(1==t.length&&t[0][2]){var n=t[0][0],i=t[0][1];return function(e){return null==e?!1:e[n]===i&&(i!==b||n in Gn(e))}}return function(e){return vt(e,t)}}function wt(e,t){var n=Sr(e),i=An(e)&&t===t&&!hi(t),o=e+"";return e=Qn(e),function(r){if(null==r)return!1;var s=o;if(r=Gn(r),!(!n&&i||s in r)){if(r=1==e.length?r:ht(r,St(e,0,-1)),null==r)return!1;s=Hn(e),r=Gn(r)}return r[s]===t?t!==b||s in r:mt(t,r[s],b,!0)}}function Mt(e,t,n,i,o){if(!hi(e))return e;var r=Pn(t)&&(Sr(t)||Mi(t)),s=r?b:zr(t);return Oe(s||t,function(a,d){if(s&&(d=a,a=t[d]),f(a)){i||(i=[]),o||(o=[]);e:{for(var l=d,u=i,c=o,p=u.length,g=t[l];p--;)if(u[p]==g){e[l]=c[p];break e}var p=e[l],y=n?n(p,g,l,e,t):b,h=y===b;h&&(y=g,Pn(g)&&(Sr(g)||Mi(g))?y=Sr(p)?p:Pn(p)?We(p):[]:ki(g)||pi(g)?y=pi(p)?Ii(p):ki(p)?p:{}:h=!1),u.push(g),c.push(y),h?e[l]=Mt(y,g,n,u,c):(y===y?y!==p:p===p)&&(e[l]=y)}}else l=e[d],u=n?n(l,a,d,e,t):b,(c=u===b)&&(u=a),u===b&&(!r||d in e)||!c&&(u===u?u===l:l!==l)||(e[d]=u)}),e}function Ct(e){return function(t){return null==t?b:t[e]}}function xt(e){var t=e+"";return e=Qn(e),function(n){return ht(n,e,t)}}function It(e,t){for(var n=e?t.length:0;n--;){var i=t[n];if(i!=o&&Fn(i)){var o=i;fo.call(e,i,1)}}}function Tt(e,t){return e+vo(To()*(t-e+1))}function _t(e,t,n,i,o){return o(e,function(e,o,r){n=i?(i=!1,e):t(n,e,o,r)}),n}function St(e,t,n){var i=-1,o=e.length;for(t=null==t?0:+t||0,0>t&&(t=-t>o?0:o+t),n=n===b||n>o?o:+n||0,0>n&&(n+=o),o=t>n?0:n-t>>>0,t>>>=0,n=Gi(o);++i<o;)n[i]=e[i+t];return n}function Pt(e,t){var n;return $o(e,function(e,i,o){return n=t(e,i,o),!n}),!!n}function Ft(e,t){var n=e.length;for(e.sort(t);n--;)e[n]=e[n].c;return e}function Et(t,n,i){var o=bn(),r=-1;return n=qe(n,function(e){return o(e)}),t=kt(t,function(e){return{a:qe(n,function(t){return t(e)}),b:++r,c:e}}),Ft(t,function(t,n){var o;e:{for(var r=-1,s=t.a,a=n.a,d=s.length,l=i.length;++r<d;)if(o=e(s[r],a[r])){if(r>=l)break e;r=i[r],o*="asc"===r||!0===r?1:-1;break e}o=t.b-n.b}return o})}function At(e,t){var n=0;return $o(e,function(e,i,o){n+=+t(e,i,o)||0}),n}function Dt(e,t){var i=-1,o=Mn(),r=e.length,s=o===n,a=s&&r>=$,d=a&&mo&&co?new Ge(void 0):null,l=[];d?(o=Qe,s=!1):(a=!1,d=t?[]:l);e:for(;++i<r;){var u=e[i],c=t?t(u,i,e):u;if(s&&u===u){for(var p=d.length;p--;)if(d[p]===c)continue e;t&&d.push(c),l.push(u)}else 0>o(d,c,0)&&((t||a)&&d.push(c),l.push(u))}return l}function Ut(e,t){for(var n=-1,i=t.length,o=Gi(i);++n<i;)o[n]=e[t[n]];return o}function $t(e,t,n,i){for(var o=e.length,r=i?o:-1;(i?r--:++r<o)&&t(e[r],r,e););return n?St(e,i?0:r,i?r+1:o):St(e,i?r+1:0,i?o:r)}function Lt(e,t){var n=e;n instanceof Ve&&(n=n.value());for(var i=-1,o=t.length;++i<o;)var r=t[i],n=r.func.apply(r.thisArg,Ye([n],r.args));return n}function Rt(e,t,n){var i=0,o=e?e.length:i;if("number"==typeof t&&t===t&&Fo>=o){for(;o>i;){var r=i+o>>>1,s=e[r];(n?t>=s:t>s)&&null!==s?i=r+1:o=r}return o}return Vt(e,t,$i,n)}function Vt(e,t,n,i){t=n(t);for(var o=0,r=e?e.length:0,s=t!==t,a=null===t,d=t===b;r>o;){var l=vo((o+r)/2),u=n(e[l]),c=u!==b,p=u===u;(s?p||i:a?p&&c&&(i||null!=u):d?p&&(i||c):null==u?0:i?t>=u:t>u)?o=l+1:r=l}return Co(r,Po)}function zt(e,t,n){if("function"!=typeof e)return $i;if(t===b)return e;switch(n){case 1:return function(n){return e.call(t,n)};case 3:return function(n,i,o){return e.call(t,n,i,o)};case 4:return function(n,i,o,r){return e.call(t,n,i,o,r)};case 5:return function(n,i,o,r,s){return e.call(t,n,i,o,r,s)}}return function(){return e.apply(t,arguments)}}function Gt(e){var t=new ro(e.byteLength);return new go(t).set(new go(e)),t}function Qt(e,t,n){for(var i=n.length,o=-1,r=Mo(e.length-i,0),s=-1,a=t.length,d=Gi(a+r);++s<a;)d[s]=t[s];for(;++o<i;)d[n[o]]=e[o];for(;r--;)d[s++]=e[o++];return d}function Wt(e,t,n){for(var i=-1,o=n.length,r=-1,s=Mo(e.length-o,0),a=-1,d=t.length,l=Gi(s+d);++r<s;)l[r]=e[r];for(s=r;++a<d;)l[s+a]=t[a];for(;++i<o;)l[s+n[i]]=e[r++];return l}function Ot(e,t){return function(n,i,o){var r=t?t():{};if(i=bn(i,o,3),Sr(n)){o=-1;for(var s=n.length;++o<s;){var a=n[o];e(r,a,i(a,o,n),n)}}else $o(n,function(t,n,o){e(r,t,i(t,n,o),o)});return r}}function Nt(e){return ui(function(t,n){var i=-1,o=null==t?0:n.length,r=o>2?n[o-2]:b,s=o>2?n[2]:b,a=o>1?n[o-1]:b;for("function"==typeof r?(r=zt(r,a,5),o-=2):(r="function"==typeof a?a:b,o-=r?1:0),s&&En(n[0],n[1],s)&&(r=3>o?b:r,o=1);++i<o;)(s=n[i])&&e(t,s,r);return t})}function jt(e,t){return function(n,i){var o=n?Qo(n):0;if(!Un(o))return e(n,i);for(var r=t?o:-1,s=Gn(n);(t?r--:++r<o)&&!1!==i(s[r],r,s););return n}}function Bt(e){return function(t,n,i){var o=Gn(t);i=i(t);for(var r=i.length,s=e?r:-1;e?s--:++s<r;){var a=i[s];if(!1===n(o[a],a,o))break}return t}}function Ht(e,t){function n(){return(this&&this!==Be&&this instanceof n?i:e).apply(t,arguments)}var i=Yt(e);return n}function qt(e){return function(t){var n=-1;t=Di(Fi(t));for(var i=t.length,o="";++n<i;)o=e(o,t[n],n);return o}}function Yt(e){return function(){var t=arguments;switch(t.length){case 0:return new e;case 1:return new e(t[0]);case 2:return new e(t[0],t[1]);case 3:return new e(t[0],t[1],t[2]);case 4:return new e(t[0],t[1],t[2],t[3]);case 5:return new e(t[0],t[1],t[2],t[3],t[4]);case 6:return new e(t[0],t[1],t[2],t[3],t[4],t[5]);case 7:return new e(t[0],t[1],t[2],t[3],t[4],t[5],t[6])}var n=Uo(e.prototype),t=e.apply(n,t);return hi(t)?t:n}}function Kt(e){function t(n,i,o){return o&&En(n,i,o)&&(i=b),n=hn(n,e,b,b,b,b,b,i),n.placeholder=t.placeholder,n}return t}function Xt(e,t){return ui(function(n){var i=n[0];return null==i?i:(n.push(t),e.apply(b,n))})}function Zt(e,t){return function(n,i,o){if(o&&En(n,i,o)&&(i=b),i=bn(i,o,3),1==i.length){o=n=Sr(n)?n:zn(n);for(var r=i,s=-1,a=o.length,d=t,l=d;++s<a;){var u=o[s],c=+r(u);e(c,d)&&(d=c,l=u)}if(o=l,!n.length||o!==t)return o}return dt(n,i,e,t)}}function Jt(e,n){return function(i,o,r){return o=bn(o,r,3),Sr(i)?(o=t(i,o,n),o>-1?i[o]:b):ut(i,o,e)}}function en(e){return function(n,i,o){return n&&n.length?(i=bn(i,o,3),t(n,i,e)):-1}}function tn(e){return function(t,n,i){return n=bn(n,i,3),ut(t,n,e,!0)}}function nn(e){return function(){for(var t,n=arguments.length,i=e?n:-1,o=0,r=Gi(n);e?i--:++i<n;){var s=r[o++]=arguments[i];if("function"!=typeof s)throw new Yi(V);!t&&Re.prototype.thru&&"wrapper"==wn(s)&&(t=new Re([],!0))}for(i=t?-1:n;++i<n;){var s=r[i],o=wn(s),a="wrapper"==o?Go(s):b;t=a&&Dn(a[0])&&a[1]==(P|I|_|F)&&!a[4].length&&1==a[9]?t[wn(a[0])].apply(t,a[3]):1==s.length&&Dn(s)?t[o]():t.thru(s)}return function(){var e=arguments,i=e[0];if(t&&1==e.length&&Sr(i)&&i.length>=$)return t.plant(i).value();for(var o=0,e=n?r[o].apply(this,e):i;++o<n;)e=r[o].call(this,e);return e}}}function on(e,t){return function(n,i,o){return"function"==typeof i&&o===b&&Sr(n)?e(n,i):t(n,zt(i,o,3))}}function rn(e){return function(t,n,i){return("function"!=typeof n||i!==b)&&(n=zt(n,i,3)),e(t,n,_i)}}function sn(e){return function(t,n,i){return("function"!=typeof n||i!==b)&&(n=zt(n,i,3)),e(t,n)}}function an(e){return function(t,n,i){var o={};return n=bn(n,i,3),ft(t,function(t,i,r){r=n(t,i,r),i=e?r:i,t=e?t:r,o[i]=t}),o}}function dn(e){return function(t,n,i){return t=o(t),(e?t:"")+pn(t,n,i)+(e?"":t)}}function ln(e){var t=ui(function(n,i){var o=y(i,t.placeholder);return hn(n,e,b,i,o)});return t}function un(e,t){return function(n,i,o,r){var s=3>arguments.length;return"function"==typeof i&&r===b&&Sr(n)?e(n,i,o,s):_t(n,bn(i,r,4),o,s,t)}}function cn(e,t,n,i,o,r,s,a,d,l){function u(){for(var k=arguments.length,w=k,x=Gi(k);w--;)x[w]=arguments[w];if(i&&(x=Qt(x,i,o)),r&&(x=Wt(x,r,s)),g||m){var w=u.placeholder,I=y(x,w),k=k-I.length;if(l>k){var T=a?We(a):b,k=Mo(l-k,0),P=g?I:b,I=g?b:I,F=g?x:b,x=g?b:x;return t|=g?_:S,t&=~(g?S:_),h||(t&=~(M|C)),x=[e,t,n,F,P,x,I,T,d,k],T=cn.apply(b,x),Dn(e)&&Wo(T,x),T.placeholder=w,T}}if(w=p?n:this,T=f?w[e]:e,a)for(k=x.length,P=Co(a.length,k),I=We(x);P--;)F=a[P],x[P]=Fn(F,k)?I[F]:b;return c&&d<x.length&&(x.length=d),this&&this!==Be&&this instanceof u&&(T=v||Yt(e)),T.apply(w,x)}var c=t&P,p=t&M,f=t&C,g=t&I,h=t&x,m=t&T,v=f?b:Yt(e);return u}function pn(e,t,n){return e=e.length,t=+t,t>e&&bo(t)?(t-=e,n=null==n?" ":n+"",Ei(n,ho(t/n.length)).slice(0,t)):""}function fn(e,t,n,i){function o(){for(var t=-1,a=arguments.length,d=-1,l=i.length,u=Gi(l+a);++d<l;)u[d]=i[d];for(;a--;)u[d++]=arguments[++t];return(this&&this!==Be&&this instanceof o?s:e).apply(r?n:this,u)}var r=t&M,s=Yt(e);return o}function gn(e){var t=Ni[e];return function(e,n){return(n=n===b?0:+n||0)?(n=lo(10,n),t(e*n)/n):t(e)}}function yn(e){return function(t,n,i,o){var r=bn(i);return null==i&&r===it?Rt(t,n,e):Vt(t,n,r(i,o,1),e)}}function hn(e,t,n,i,o,r,s,a){var d=t&C;if(!d&&"function"!=typeof e)throw new Yi(V);var l=i?i.length:0;if(l||(t&=~(_|S),i=o=b),l-=o?o.length:0,t&S){var u=i,c=o;i=o=b}var p=d?b:Go(e);return n=[e,t,n,i,o,u,c,r,s,a],p&&(i=n[1],t=p[1],a=i|t,o=t==P&&i==I||t==P&&i==F&&n[7].length<=p[8]||t==(P|F)&&i==I,(P>a||o)&&(t&M&&(n[2]=p[2],a|=i&M?0:x),(i=p[3])&&(o=n[3],n[3]=o?Qt(o,i,p[4]):We(i),n[4]=o?y(n[3],z):We(p[4])),(i=p[5])&&(o=n[5],n[5]=o?Wt(o,i,p[6]):We(i),n[6]=o?y(n[5],z):We(p[6])),(i=p[7])&&(n[7]=We(i)),t&P&&(n[8]=null==n[8]?p[8]:Co(n[8],p[8])),null==n[9]&&(n[9]=p[9]),n[0]=p[0],n[1]=a),t=n[1],a=n[9]),n[9]=null==a?d?0:e.length:Mo(a-l,0)||0,(p?zo:Wo)(t==M?Ht(n[0],n[2]):t!=_&&t!=(M|_)||n[4].length?cn.apply(b,n):fn.apply(b,n),n)}function mn(e,t,n,i,o,r,s){var a=-1,d=e.length,l=t.length;if(d!=l&&(!o||d>=l))return!1;for(;++a<d;){var u=e[a],l=t[a],c=i?i(o?l:u,o?u:l,a):b;if(c!==b){if(c)continue;return!1}if(o){if(!Xe(t,function(e){return u===e||n(u,e,i,o,r,s)}))return!1}else if(u!==l&&!n(u,l,i,o,r,s))return!1}return!0}function vn(e,t,n){switch(n){case W:case O:return+e==+t;case N:return e.name==t.name&&e.message==t.message;case B:return e!=+e?t!=+t:e==+t;case q:case Y:return e==t+""}return!1}function kn(e,t,n,i,o,r,s){var a=zr(e),d=a.length,l=zr(t).length;if(d!=l&&!o)return!1;for(l=d;l--;){var u=a[l];if(!(o?u in t:eo.call(t,u)))return!1}for(var c=o;++l<d;){var u=a[l],p=e[u],f=t[u],g=i?i(o?f:p,o?p:f,u):b;if(g===b?!n(p,f,i,o,r,s):!g)return!1;c||(c="constructor"==u)}return c||(n=e.constructor,i=t.constructor,!(n!=i&&"constructor"in e&&"constructor"in t)||"function"==typeof n&&n instanceof n&&"function"==typeof i&&i instanceof i)?!0:!1}function bn(e,t,n){var i=$e.callback||Ui,i=i===Ui?it:i;return n?i(e,t,n):i}function wn(e){for(var t=e.name+"",n=Do[t],i=n?n.length:0;i--;){var o=n[i],r=o.func;if(null==r||r==e)return o.name}return t}function Mn(e,t,i){var o=$e.indexOf||Bn,o=o===Bn?n:o;return e?o(e,t,i):o}function Cn(e){e=Si(e);for(var t=e.length;t--;){var n=e[t][1];e[t][2]=n===n&&!hi(n)}return e}function xn(e,t){var n=null==e?b:e[t];return mi(n)?n:b}function In(e){var t=e.length,n=new e.constructor(t);return t&&"string"==typeof e[0]&&eo.call(e,"index")&&(n.index=e.index,n.input=e.input),n}function Tn(e){return e=e.constructor,"function"==typeof e&&e instanceof e||(e=Bi),new e}function _n(e,t,n){var i=e.constructor;switch(t){case K:return Gt(e);case W:case O:return new i(+e);case X:case Z:case J:case ee:case te:case ne:case ie:case oe:case re:return t=e.buffer,new i(n?Gt(t):t,e.byteOffset,e.length);case B:case Y:return new i(e);case q:var o=new i(e.source,xe.exec(e));o.lastIndex=e.lastIndex}return o}function Sn(e,t,n){return null==e||An(t,e)||(t=Qn(t),e=1==t.length?e:ht(e,St(t,0,-1)),t=Hn(t)),t=null==e?e:e[t],null==t?b:t.apply(e,n)}function Pn(e){return null!=e&&Un(Qo(e))}function Fn(e,t){return e="number"==typeof e||_e.test(e)?+e:-1,t=null==t?Eo:t,e>-1&&0==e%1&&t>e}function En(e,t,n){if(!hi(n))return!1;var i=typeof t;return("number"==i?Pn(n)&&Fn(t,n.length):"string"==i&&t in n)?(t=n[t],e===e?e===t:t!==t):!1}function An(e,t){var n=typeof e;return"string"==n&&me.test(e)||"number"==n?!0:Sr(e)?!1:!he.test(e)||null!=t&&e in Gn(t)}function Dn(e){var t=wn(e),n=$e[t];return"function"==typeof n&&t in Ve.prototype?e===n?!0:(t=Go(n),!!t&&e===t[0]):!1}function Un(e){return"number"==typeof e&&e>-1&&0==e%1&&Eo>=e}function $n(e,t){return e===b?t:Pr(e,t,$n)}function Ln(e,t){e=Gn(e);for(var n=-1,i=t.length,o={};++n<i;){var r=t[n];r in e&&(o[r]=e[r])}return o}function Rn(e,t){var n={};return pt(e,function(e,i,o){t(e,i,o)&&(n[i]=e)}),n}function Vn(e){for(var t=_i(e),n=t.length,i=n&&e.length,o=!!i&&Un(i)&&(Sr(e)||pi(e)),r=-1,s=[];++r<n;){var a=t[r];(o&&Fn(a,i)||eo.call(e,a))&&s.push(a)}return s}function zn(e){return null==e?[]:Pn(e)?hi(e)?e:Bi(e):Pi(e)}function Gn(e){return hi(e)?e:Bi(e)}function Qn(e){if(Sr(e))return e;var t=[];return o(e).replace(ve,function(e,n,i,o){t.push(i?o.replace(Me,"$1"):n||e)}),t}function Wn(e){return e instanceof Ve?e.clone():new Re(e.__wrapped__,e.__chain__,We(e.__actions__))}function On(e,t,n){return e&&e.length?((n?En(e,t,n):null==t)&&(t=1),St(e,0>t?0:t)):[]}function Nn(e,t,n){var i=e?e.length:0;return i?((n?En(e,t,n):null==t)&&(t=1),t=i-(+t||0),St(e,0,0>t?0:t)):[]}function jn(e){return e?e[0]:b}function Bn(e,t,i){var o=e?e.length:0;if(!o)return-1;if("number"==typeof i)i=0>i?Mo(o+i,0):i;else if(i)return i=Rt(e,t),o>i&&(t===t?t===e[i]:e[i]!==e[i])?i:-1;return n(e,t,i||0)}function Hn(e){var t=e?e.length:0;return t?e[t-1]:b}function qn(e){return On(e,1)}function Yn(e,t,i,o){if(!e||!e.length)return[];null!=t&&"boolean"!=typeof t&&(o=i,i=En(e,t,o)?b:t,t=!1);var r=bn();if((null!=i||r!==it)&&(i=r(i,o,3)),t&&Mn()===n){t=i;var s;i=-1,o=e.length;for(var r=-1,a=[];++i<o;){var d=e[i],l=t?t(d,i,e):d;i&&s===l||(s=l,a[++r]=d)}e=a}else e=Dt(e,i);return e}function Kn(e){if(!e||!e.length)return[];var t=-1,n=0;e=je(e,function(e){return Pn(e)?(n=Mo(e.length,n),!0):void 0});for(var i=Gi(n);++t<n;)i[t]=qe(e,Ct(t));return i}function Xn(e,t,n){return e&&e.length?(e=Kn(e),null==t?e:(t=zt(t,n,4),qe(e,function(e){return Ke(e,t,b,!0)}))):[]}function Zn(e,t){var n=-1,i=e?e.length:0,o={};for(!i||t||Sr(e[0])||(t=[]);++n<i;){var r=e[n];t?o[r]=t[n]:r&&(o[r[0]]=r[1])}return o}function Jn(e){return e=$e(e),e.__chain__=!0,e}function ei(e,t,n){return t.call(n,e)}function ti(e,t,n){var i=Sr(e)?Ne:at;return n&&En(e,t,n)&&(t=b),("function"!=typeof t||n!==b)&&(t=bn(t,n,3)),i(e,t)}function ni(e,t,n){var i=Sr(e)?je:lt;return t=bn(t,n,3),i(e,t)}function ii(e,t,n,i){var o=e?Qo(e):0;return Un(o)||(e=Pi(e),o=e.length),n="number"!=typeof n||i&&En(t,n,i)?0:0>n?Mo(o+n,0):n||0,"string"==typeof e||!Sr(e)&&wi(e)?o>=n&&-1<e.indexOf(t,n):!!o&&-1<Mn(e,t,n)}function oi(e,t,n){var i=Sr(e)?qe:kt;return t=bn(t,n,3),i(e,t)}function ri(e,t,n){if(n?En(e,t,n):null==t){e=zn(e);var i=e.length;return i>0?e[Tt(0,i-1)]:b}n=-1,e=xi(e);var i=e.length,o=i-1;for(t=Co(0>t?0:+t||0,i);++n<t;){var i=Tt(n,o),r=e[i];e[i]=e[n],e[n]=r}return e.length=t,e}function si(e,t,n){var i=Sr(e)?Xe:Pt;return n&&En(e,t,n)&&(t=b),("function"!=typeof t||n!==b)&&(t=bn(t,n,3)),i(e,t)}function ai(e,t){var n;if("function"!=typeof t){if("function"!=typeof e)throw new Yi(V);var i=e;e=t,t=i}return function(){return 0<--e&&(n=t.apply(this,arguments)),1>=e&&(t=b),n}}function di(e,t,n){function i(t,n){n&&so(n),d=p=f=b,t&&(g=gr(),l=e.apply(c,a),p||d||(a=c=b))}function o(){var e=t-(gr()-u);0>=e||e>t?i(f,d):p=po(o,e)}function r(){i(h,p)}function s(){if(a=arguments,u=gr(),c=this,f=h&&(p||!m),!1===y)var n=m&&!p;else{d||m||(g=u);var i=y-(u-g),s=0>=i||i>y;s?(d&&(d=so(d)),g=u,l=e.apply(c,a)):d||(d=po(r,i))}return s&&p?p=so(p):p||t===y||(p=po(o,t)),n&&(s=!0,l=e.apply(c,a)),!s||p||d||(a=c=b),l}var a,d,l,u,c,p,f,g=0,y=!1,h=!0;if("function"!=typeof e)throw new Yi(V);if(t=0>t?0:+t||0,!0===n)var m=!0,h=!1;else hi(n)&&(m=!!n.leading,y="maxWait"in n&&Mo(+n.maxWait||0,t),h="trailing"in n?!!n.trailing:h);return s.cancel=function(){p&&so(p),d&&so(d),g=0,d=p=f=b},s}function li(e,t){function n(){var i=arguments,o=t?t.apply(this,i):i[0],r=n.cache;return r.has(o)?r.get(o):(i=e.apply(this,i),n.cache=r.set(o,i),i)}if("function"!=typeof e||t&&"function"!=typeof t)throw new Yi(V);return n.cache=new li.Cache,n}function ui(e,t){if("function"!=typeof e)throw new Yi(V);return t=Mo(t===b?e.length-1:+t||0,0),function(){for(var n=arguments,i=-1,o=Mo(n.length-t,0),r=Gi(o);++i<o;)r[i]=n[t+i];switch(t){case 0:return e.call(this,r);case 1:return e.call(this,n[0],r);case 2:return e.call(this,n[0],n[1],r)}for(o=Gi(t+1),i=-1;++i<t;)o[i]=n[i];return o[t]=r,e.apply(this,o)}}function ci(e,t){return e>t}function pi(e){return f(e)&&Pn(e)&&eo.call(e,"callee")&&!uo.call(e,"callee")}function fi(e,t,n,i){return i=(n="function"==typeof n?zt(n,i,3):b)?n(e,t):b,i===b?mt(e,t,n):!!i}function gi(e){return f(e)&&"string"==typeof e.message&&no.call(e)==N}function yi(e){return hi(e)&&no.call(e)==j}function hi(e){var t=typeof e;return!!e&&("object"==t||"function"==t)}function mi(e){return null==e?!1:yi(e)?oo.test(Ji.call(e)):f(e)&&Te.test(e)}function vi(e){return"number"==typeof e||f(e)&&no.call(e)==B}function ki(e){var t;if(!f(e)||no.call(e)!=H||pi(e)||!(eo.call(e,"constructor")||(t=e.constructor,"function"!=typeof t||t instanceof t)))return!1;var n;return pt(e,function(e,t){n=t}),n===b||eo.call(e,n)}function bi(e){return hi(e)&&no.call(e)==q}function wi(e){return"string"==typeof e||f(e)&&no.call(e)==Y}function Mi(e){return f(e)&&Un(e.length)&&!!De[no.call(e)]}function Ci(e,t){return t>e}function xi(e){var t=e?Qo(e):0;return Un(t)?t?We(e):[]:Pi(e)}function Ii(e){return nt(e,_i(e))}function Ti(e){return yt(e,_i(e))}function _i(e){if(null==e)return[];hi(e)||(e=Bi(e));for(var t=e.length,t=t&&Un(t)&&(Sr(e)||pi(e))&&t||0,n=e.constructor,i=-1,n="function"==typeof n&&n.prototype===e,o=Gi(t),r=t>0;++i<t;)o[i]=i+"";for(var s in e)r&&Fn(s,t)||"constructor"==s&&(n||!eo.call(e,s))||o.push(s);return o}function Si(e){e=Gn(e);for(var t=-1,n=zr(e),i=n.length,o=Gi(i);++t<i;){var r=n[t];o[t]=[r,e[r]]}return o}function Pi(e){return Ut(e,zr(e))}function Fi(e){return(e=o(e))&&e.replace(Se,d).replace(we,"")}function Ei(e,t){var n="";if(e=o(e),t=+t,1>t||!e||!bo(t))return n;do t%2&&(n+=e),t=vo(t/2),e+=e;while(t);return n}function Ai(e,t,n){var i=e;return(e=o(e))?(n?En(i,t,n):null==t)?e.slice(h(e),m(e)+1):(t+="",e.slice(r(e,t),s(e,t)+1)):e}function Di(e,t,n){return n&&En(e,t,n)&&(t=b),e=o(e),e.match(t||Ee)||[]}function Ui(e,t,n){return n&&En(e,t,n)&&(t=b),f(e)?Li(e):it(e,t)}function $i(e){return e}function Li(e){return bt(ot(e,!0))}function Ri(e,t,n){if(null==n){var i=hi(t),o=i?zr(t):b;((o=o&&o.length?yt(t,o):b)?o.length:i)||(o=!1,n=t,t=e,e=this)}o||(o=yt(t,zr(t)));var r=!0,i=-1,s=yi(e),a=o.length;!1===n?r=!1:hi(n)&&"chain"in n&&(r=n.chain);for(;++i<a;){n=o[i];var d=t[n];e[n]=d,s&&(e.prototype[n]=function(t){return function(){var n=this.__chain__;if(r||n){var i=e(this.__wrapped__);return(i.__actions__=We(this.__actions__)).push({func:t,args:arguments,thisArg:e}),i.__chain__=n,i}return t.apply(e,Ye([this.value()],arguments))}}(d))}return e}function Vi(){}function zi(e){return An(e)?Ct(e):xt(e)}g=g?He.defaults(Be.Object(),g,He.pick(Be,Ae)):Be;var Gi=g.Array,Qi=g.Date,Wi=g.Error,Oi=g.Function,Ni=g.Math,ji=g.Number,Bi=g.Object,Hi=g.RegExp,qi=g.String,Yi=g.TypeError,Ki=Gi.prototype,Xi=Bi.prototype,Zi=qi.prototype,Ji=Oi.prototype.toString,eo=Xi.hasOwnProperty,to=0,no=Xi.toString,io=Be._,oo=Hi("^"+Ji.call(eo).replace(/[\\^$.*+?()[\]{}|]/g,"\\$&").replace(/hasOwnProperty|(function).*?(?=\\\()| for .+?(?=\\\])/g,"$1.*?")+"$"),ro=g.ArrayBuffer,so=g.clearTimeout,ao=g.parseFloat,lo=Ni.pow,uo=Xi.propertyIsEnumerable,co=xn(g,"Set"),po=g.setTimeout,fo=Ki.splice,go=g.Uint8Array,yo=xn(g,"WeakMap"),ho=Ni.ceil,mo=xn(Bi,"create"),vo=Ni.floor,ko=xn(Gi,"isArray"),bo=g.isFinite,wo=xn(Bi,"keys"),Mo=Ni.max,Co=Ni.min,xo=xn(Qi,"now"),Io=g.parseInt,To=Ni.random,_o=ji.NEGATIVE_INFINITY,So=ji.POSITIVE_INFINITY,Po=4294967294,Fo=2147483647,Eo=9007199254740991,Ao=yo&&new yo,Do={};$e.support={},$e.templateSettings={escape:fe,evaluate:ge,interpolate:ye,variable:"",imports:{_:$e}};var Uo=function(){function e(){}return function(t){if(hi(t)){e.prototype=t;var n=new e;e.prototype=b}return n||{}}}(),$o=jt(ft),Lo=jt(gt,!0),Ro=Bt(),Vo=Bt(!0),zo=Ao?function(e,t){return Ao.set(e,t),e}:$i,Go=Ao?function(e){return Ao.get(e)}:Vi,Qo=Ct("length"),Wo=function(){var e=0,t=0;return function(n,i){var o=gr(),r=U-(o-t);if(t=o,r>0){if(++e>=D)return n}else e=0;return zo(n,i)}}(),Oo=ui(function(e,t){return f(e)&&Pn(e)?st(e,ct(t,!1,!0)):[]}),No=en(),jo=en(!0),Bo=ui(function(e){for(var t=e.length,i=t,o=Gi(u),r=Mn(),s=r===n,a=[];i--;){var d=e[i]=Pn(d=e[i])?d:[];o[i]=s&&120<=d.length&&mo&&co?new Ge(i&&d):null}var s=e[0],l=-1,u=s?s.length:0,c=o[0];e:for(;++l<u;)if(d=s[l],0>(c?Qe(c,d):r(a,d,0))){for(i=t;--i;){var p=o[i];if(0>(p?Qe(p,d):r(e[i],d,0)))continue e}c&&c.push(d),a.push(d)}return a}),Ho=ui(function(t,n){n=ct(n);var i=tt(t,n);return It(t,n.sort(e)),i}),qo=yn(),Yo=yn(!0),Ko=ui(function(e){return Dt(ct(e,!1,!0))}),Xo=ui(function(e,t){return Pn(e)?st(e,t):[]}),Zo=ui(Kn),Jo=ui(function(e){var t=e.length,n=t>2?e[t-2]:b,i=t>1?e[t-1]:b;return t>2&&"function"==typeof n?t-=2:(n=t>1&&"function"==typeof i?(--t,i):b,i=b),e.length=t,Xn(e,n,i)}),er=ui(function(e){return e=ct(e),this.thru(function(t){t=Sr(t)?t:[Gn(t)];for(var n=e,i=-1,o=t.length,r=-1,s=n.length,a=Gi(o+s);++i<o;)a[i]=t[i];for(;++r<s;)a[i++]=n[r];return a})}),tr=ui(function(e,t){return tt(e,ct(t))}),nr=Ot(function(e,t,n){eo.call(e,n)?++e[n]:e[n]=1}),ir=Jt($o),or=Jt(Lo,!0),rr=on(Oe,$o),sr=on(function(e,t){for(var n=e.length;n--&&!1!==t(e[n],n,e););return e},Lo),ar=Ot(function(e,t,n){eo.call(e,n)?e[n].push(t):e[n]=[t]}),dr=Ot(function(e,t,n){e[n]=t}),lr=ui(function(e,t,n){var i=-1,o="function"==typeof t,r=An(t),s=Pn(e)?Gi(e.length):[];return $o(e,function(e){var a=o?t:r&&null!=e?e[t]:b;s[++i]=a?a.apply(e,n):Sn(e,t,n)}),s}),ur=Ot(function(e,t,n){e[n?0:1].push(t)},function(){return[[],[]]}),cr=un(Ke,$o),pr=un(function(e,t,n,i){var o=e.length;for(i&&o&&(n=e[--o]);o--;)n=t(n,e[o],o,e);return n},Lo),fr=ui(function(e,t){if(null==e)return[];var n=t[2];return n&&En(t[0],t[1],n)&&(t.length=1),Et(e,ct(t),[])}),gr=xo||function(){return(new Qi).getTime()},yr=ui(function(e,t,n){var i=M;if(n.length)var o=y(n,yr.placeholder),i=i|_;return hn(e,i,t,n,o)}),hr=ui(function(e,t){t=t.length?ct(t):Ti(e);for(var n=-1,i=t.length;++n<i;){var o=t[n];e[o]=hn(e[o],M,e)}return e}),mr=ui(function(e,t,n){var i=M|C;if(n.length)var o=y(n,mr.placeholder),i=i|_;return hn(t,i,e,n,o)}),vr=Kt(I),kr=Kt(T),br=ui(function(e,t){return rt(e,1,t)}),wr=ui(function(e,t,n){return rt(e,t,n)}),Mr=nn(),Cr=nn(!0),xr=ui(function(e,t){if(t=ct(t),"function"!=typeof e||!Ne(t,i))throw new Yi(V);var n=t.length;return ui(function(i){for(var o=Co(i.length,n);o--;)i[o]=t[o](i[o]);return e.apply(this,i)})}),Ir=ln(_),Tr=ln(S),_r=ui(function(e,t){return hn(e,F,b,b,b,ct(t))}),Sr=ko||function(e){return f(e)&&Un(e.length)&&no.call(e)==Q},Pr=Nt(Mt),Fr=Nt(function(e,t,n){return n?Je(e,t,n):et(e,t)}),Er=Xt(Fr,function(e,t){return e===b?t:e}),Ar=Xt(Pr,$n),Dr=tn(ft),Ur=tn(gt),$r=rn(Ro),Lr=rn(Vo),Rr=sn(ft),Vr=sn(gt),zr=wo?function(e){var t=null==e?b:e.constructor;return"function"==typeof t&&t.prototype===e||"function"!=typeof e&&Pn(e)?Vn(e):hi(e)?wo(e):[]}:Vn,Gr=an(!0),Qr=an(),Wr=ui(function(e,t){if(null==e)return{};if("function"!=typeof t[0])return t=qe(ct(t),qi),Ln(e,st(_i(e),t));var n=zt(t[0],t[1],3);return Rn(e,function(e,t,i){return!n(e,t,i)})}),Or=ui(function(e,t){return null==e?{}:"function"==typeof t[0]?Rn(e,zt(t[0],t[1],3)):Ln(e,ct(t))}),Nr=qt(function(e,t,n){return t=t.toLowerCase(),e+(n?t.charAt(0).toUpperCase()+t.slice(1):t)}),jr=qt(function(e,t,n){return e+(n?"-":"")+t.toLowerCase()}),Br=dn(),Hr=dn(!0),qr=qt(function(e,t,n){return e+(n?"_":"")+t.toLowerCase()}),Yr=qt(function(e,t,n){return e+(n?" ":"")+(t.charAt(0).toUpperCase()+t.slice(1))}),Kr=ui(function(e,t){try{return e.apply(b,t)}catch(n){return gi(n)?n:new Wi(n)}}),Xr=ui(function(e,t){return function(n){return Sn(n,e,t)}}),Zr=ui(function(e,t){return function(n){return Sn(e,n,t)}}),Jr=gn("ceil"),es=gn("floor"),ts=Zt(ci,_o),ns=Zt(Ci,So),is=gn("round");return $e.prototype=Le.prototype,Re.prototype=Uo(Le.prototype),Re.prototype.constructor=Re,Ve.prototype=Uo(Le.prototype),Ve.prototype.constructor=Ve,ze.prototype["delete"]=function(e){return this.has(e)&&delete this.__data__[e]},ze.prototype.get=function(e){return"__proto__"==e?b:this.__data__[e]},ze.prototype.has=function(e){return"__proto__"!=e&&eo.call(this.__data__,e)},ze.prototype.set=function(e,t){return"__proto__"!=e&&(this.__data__[e]=t),this},Ge.prototype.push=function(e){var t=this.data;"string"==typeof e||hi(e)?t.set.add(e):t.hash[e]=!0},li.Cache=ze,$e.after=function(e,t){if("function"!=typeof t){if("function"!=typeof e)throw new Yi(V);var n=e;e=t,t=n}return e=bo(e=+e)?e:0,function(){return 1>--e?t.apply(this,arguments):void 0}},$e.ary=function(e,t,n){return n&&En(e,t,n)&&(t=b),t=e&&null==t?e.length:Mo(+t||0,0),hn(e,P,b,b,b,b,t)},$e.assign=Fr,$e.at=tr,$e.before=ai,$e.bind=yr,$e.bindAll=hr,$e.bindKey=mr,$e.callback=Ui,$e.chain=Jn,$e.chunk=function(e,t,n){t=(n?En(e,t,n):null==t)?1:Mo(vo(t)||1,1),n=0;for(var i=e?e.length:0,o=-1,r=Gi(ho(i/t));i>n;)r[++o]=St(e,n,n+=t);return r},$e.compact=function(e){for(var t=-1,n=e?e.length:0,i=-1,o=[];++t<n;){var r=e[t];r&&(o[++i]=r)}return o},$e.constant=function(e){return function(){return e}},$e.countBy=nr,$e.create=function(e,t,n){var i=Uo(e);return n&&En(e,t,n)&&(t=b),t?et(i,t):i},$e.curry=vr,$e.curryRight=kr,$e.debounce=di,$e.defaults=Er,$e.defaultsDeep=Ar,$e.defer=br,$e.delay=wr,$e.difference=Oo,$e.drop=On,$e.dropRight=Nn,$e.dropRightWhile=function(e,t,n){return e&&e.length?$t(e,bn(t,n,3),!0,!0):[]},$e.dropWhile=function(e,t,n){return e&&e.length?$t(e,bn(t,n,3),!0):[]},$e.fill=function(e,t,n,i){var o=e?e.length:0;if(!o)return[];for(n&&"number"!=typeof n&&En(e,t,n)&&(n=0,i=o),o=e.length,n=null==n?0:+n||0,0>n&&(n=-n>o?0:o+n),i=i===b||i>o?o:+i||0,0>i&&(i+=o),o=n>i?0:i>>>0,n>>>=0;o>n;)e[n++]=t;return e},$e.filter=ni,$e.flatten=function(e,t,n){var i=e?e.length:0;return n&&En(e,t,n)&&(t=!1),i?ct(e,t):[]},$e.flattenDeep=function(e){return e&&e.length?ct(e,!0):[]},$e.flow=Mr,$e.flowRight=Cr,$e.forEach=rr,$e.forEachRight=sr,$e.forIn=$r,$e.forInRight=Lr,$e.forOwn=Rr,$e.forOwnRight=Vr,$e.functions=Ti,$e.groupBy=ar,$e.indexBy=dr,$e.initial=function(e){return Nn(e,1)},$e.intersection=Bo,$e.invert=function(e,t,n){n&&En(e,t,n)&&(t=b),n=-1;for(var i=zr(e),o=i.length,r={};++n<o;){var s=i[n],a=e[s];t?eo.call(r,a)?r[a].push(s):r[a]=[s]:r[a]=s}return r},$e.invoke=lr,$e.keys=zr,$e.keysIn=_i,$e.map=oi,$e.mapKeys=Gr,$e.mapValues=Qr,$e.matches=Li,$e.matchesProperty=function(e,t){
return wt(e,ot(t,!0))},$e.memoize=li,$e.merge=Pr,$e.method=Xr,$e.methodOf=Zr,$e.mixin=Ri,$e.modArgs=xr,$e.negate=function(e){if("function"!=typeof e)throw new Yi(V);return function(){return!e.apply(this,arguments)}},$e.omit=Wr,$e.once=function(e){return ai(2,e)},$e.pairs=Si,$e.partial=Ir,$e.partialRight=Tr,$e.partition=ur,$e.pick=Or,$e.pluck=function(e,t){return oi(e,zi(t))},$e.property=zi,$e.propertyOf=function(e){return function(t){return ht(e,Qn(t),t+"")}},$e.pull=function(){var e=arguments,t=e[0];if(!t||!t.length)return t;for(var n=0,i=Mn(),o=e.length;++n<o;)for(var r=0,s=e[n];-1<(r=i(t,s,r));)fo.call(t,r,1);return t},$e.pullAt=Ho,$e.range=function(e,t,n){n&&En(e,t,n)&&(t=n=b),e=+e||0,n=null==n?1:+n||0,null==t?(t=e,e=0):t=+t||0;var i=-1;t=Mo(ho((t-e)/(n||1)),0);for(var o=Gi(t);++i<t;)o[i]=e,e+=n;return o},$e.rearg=_r,$e.reject=function(e,t,n){var i=Sr(e)?je:lt;return t=bn(t,n,3),i(e,function(e,n,i){return!t(e,n,i)})},$e.remove=function(e,t,n){var i=[];if(!e||!e.length)return i;var o=-1,r=[],s=e.length;for(t=bn(t,n,3);++o<s;)n=e[o],t(n,o,e)&&(i.push(n),r.push(o));return It(e,r),i},$e.rest=qn,$e.restParam=ui,$e.set=function(e,t,n){if(null==e)return e;var i=t+"";t=null!=e[i]||An(t,e)?[i]:Qn(t);for(var i=-1,o=t.length,r=o-1,s=e;null!=s&&++i<o;){var a=t[i];hi(s)&&(i==r?s[a]=n:null==s[a]&&(s[a]=Fn(t[i+1])?[]:{})),s=s[a]}return e},$e.shuffle=function(e){return ri(e,So)},$e.slice=function(e,t,n){var i=e?e.length:0;return i?(n&&"number"!=typeof n&&En(e,t,n)&&(t=0,n=i),St(e,t,n)):[]},$e.sortBy=function(e,t,n){if(null==e)return[];n&&En(e,t,n)&&(t=b);var i=-1;return t=bn(t,n,3),e=kt(e,function(e,n,o){return{a:t(e,n,o),b:++i,c:e}}),Ft(e,a)},$e.sortByAll=fr,$e.sortByOrder=function(e,t,n,i){return null==e?[]:(i&&En(t,n,i)&&(n=b),Sr(t)||(t=null==t?[]:[t]),Sr(n)||(n=null==n?[]:[n]),Et(e,t,n))},$e.spread=function(e){if("function"!=typeof e)throw new Yi(V);return function(t){return e.apply(this,t)}},$e.take=function(e,t,n){return e&&e.length?((n?En(e,t,n):null==t)&&(t=1),St(e,0,0>t?0:t)):[]},$e.takeRight=function(e,t,n){var i=e?e.length:0;return i?((n?En(e,t,n):null==t)&&(t=1),t=i-(+t||0),St(e,0>t?0:t)):[]},$e.takeRightWhile=function(e,t,n){return e&&e.length?$t(e,bn(t,n,3),!1,!0):[]},$e.takeWhile=function(e,t,n){return e&&e.length?$t(e,bn(t,n,3)):[]},$e.tap=function(e,t,n){return t.call(n,e),e},$e.throttle=function(e,t,n){var i=!0,o=!0;if("function"!=typeof e)throw new Yi(V);return!1===n?i=!1:hi(n)&&(i="leading"in n?!!n.leading:i,o="trailing"in n?!!n.trailing:o),di(e,t,{leading:i,maxWait:+t,trailing:o})},$e.thru=ei,$e.times=function(e,t,n){if(e=vo(e),1>e||!bo(e))return[];var i=-1,o=Gi(Co(e,4294967295));for(t=zt(t,n,1);++i<e;)4294967295>i?o[i]=t(i):t(i);return o},$e.toArray=xi,$e.toPlainObject=Ii,$e.transform=function(e,t,n,i){var o=Sr(e)||Mi(e);return t=bn(t,i,4),null==n&&(o||hi(e)?(i=e.constructor,n=o?Sr(e)?new i:[]:Uo(yi(i)?i.prototype:b)):n={}),(o?Oe:ft)(e,function(e,i,o){return t(n,e,i,o)}),n},$e.union=Ko,$e.uniq=Yn,$e.unzip=Kn,$e.unzipWith=Xn,$e.values=Pi,$e.valuesIn=function(e){return Ut(e,_i(e))},$e.where=function(e,t){return ni(e,bt(t))},$e.without=Xo,$e.wrap=function(e,t){return t=null==t?$i:t,hn(t,_,b,[e],[])},$e.xor=function(){for(var e=-1,t=arguments.length;++e<t;){var n=arguments[e];if(Pn(n))var i=i?Ye(st(i,n),st(n,i)):n}return i?Dt(i):[]},$e.zip=Zo,$e.zipObject=Zn,$e.zipWith=Jo,$e.backflow=Cr,$e.collect=oi,$e.compose=Cr,$e.each=rr,$e.eachRight=sr,$e.extend=Fr,$e.iteratee=Ui,$e.methods=Ti,$e.object=Zn,$e.select=ni,$e.tail=qn,$e.unique=Yn,Ri($e,$e),$e.add=function(e,t){return(+e||0)+(+t||0)},$e.attempt=Kr,$e.camelCase=Nr,$e.capitalize=function(e){return(e=o(e))&&e.charAt(0).toUpperCase()+e.slice(1)},$e.ceil=Jr,$e.clone=function(e,t,n,i){return t&&"boolean"!=typeof t&&En(e,t,n)?t=!1:"function"==typeof t&&(i=n,n=t,t=!1),"function"==typeof n?ot(e,t,zt(n,i,3)):ot(e,t)},$e.cloneDeep=function(e,t,n){return"function"==typeof t?ot(e,!0,zt(t,n,3)):ot(e,!0)},$e.deburr=Fi,$e.endsWith=function(e,t,n){e=o(e),t+="";var i=e.length;return n=n===b?i:Co(0>n?0:+n||0,i),n-=t.length,n>=0&&e.indexOf(t,n)==n},$e.escape=function(e){return(e=o(e))&&pe.test(e)?e.replace(ue,l):e},$e.escapeRegExp=function(e){return(e=o(e))&&be.test(e)?e.replace(ke,u):e||"(?:)"},$e.every=ti,$e.find=ir,$e.findIndex=No,$e.findKey=Dr,$e.findLast=or,$e.findLastIndex=jo,$e.findLastKey=Ur,$e.findWhere=function(e,t){return ir(e,bt(t))},$e.first=jn,$e.floor=es,$e.get=function(e,t,n){return e=null==e?b:ht(e,Qn(t),t+""),e===b?n:e},$e.gt=ci,$e.gte=function(e,t){return e>=t},$e.has=function(e,t){if(null==e)return!1;var n=eo.call(e,t);if(!n&&!An(t)){if(t=Qn(t),e=1==t.length?e:ht(e,St(t,0,-1)),null==e)return!1;t=Hn(t),n=eo.call(e,t)}return n||Un(e.length)&&Fn(t,e.length)&&(Sr(e)||pi(e))},$e.identity=$i,$e.includes=ii,$e.indexOf=Bn,$e.inRange=function(e,t,n){return t=+t||0,n===b?(n=t,t=0):n=+n||0,e>=Co(t,n)&&e<Mo(t,n)},$e.isArguments=pi,$e.isArray=Sr,$e.isBoolean=function(e){return!0===e||!1===e||f(e)&&no.call(e)==W},$e.isDate=function(e){return f(e)&&no.call(e)==O},$e.isElement=function(e){return!!e&&1===e.nodeType&&f(e)&&!ki(e)},$e.isEmpty=function(e){return null==e?!0:Pn(e)&&(Sr(e)||wi(e)||pi(e)||f(e)&&yi(e.splice))?!e.length:!zr(e).length},$e.isEqual=fi,$e.isError=gi,$e.isFinite=function(e){return"number"==typeof e&&bo(e)},$e.isFunction=yi,$e.isMatch=function(e,t,n,i){return n="function"==typeof n?zt(n,i,3):b,vt(e,Cn(t),n)},$e.isNaN=function(e){return vi(e)&&e!=+e},$e.isNative=mi,$e.isNull=function(e){return null===e},$e.isNumber=vi,$e.isObject=hi,$e.isPlainObject=ki,$e.isRegExp=bi,$e.isString=wi,$e.isTypedArray=Mi,$e.isUndefined=function(e){return e===b},$e.kebabCase=jr,$e.last=Hn,$e.lastIndexOf=function(e,t,n){var i=e?e.length:0;if(!i)return-1;var o=i;if("number"==typeof n)o=(0>n?Mo(i+n,0):Co(n||0,i-1))+1;else if(n)return o=Rt(e,t,!0)-1,e=e[o],(t===t?t===e:e!==e)?o:-1;if(t!==t)return p(e,o,!0);for(;o--;)if(e[o]===t)return o;return-1},$e.lt=Ci,$e.lte=function(e,t){return t>=e},$e.max=ts,$e.min=ns,$e.noConflict=function(){return Be._=io,this},$e.noop=Vi,$e.now=gr,$e.pad=function(e,t,n){e=o(e),t=+t;var i=e.length;return t>i&&bo(t)?(i=(t-i)/2,t=vo(i),i=ho(i),n=pn("",i,n),n.slice(0,t)+e+n):e},$e.padLeft=Br,$e.padRight=Hr,$e.parseInt=function(e,t,n){return(n?En(e,t,n):null==t)?t=0:t&&(t=+t),e=Ai(e),Io(e,t||(Ie.test(e)?16:10))},$e.random=function(e,t,n){n&&En(e,t,n)&&(t=n=b);var i=null==e,o=null==t;return null==n&&(o&&"boolean"==typeof e?(n=e,e=1):"boolean"==typeof t&&(n=t,o=!0)),i&&o&&(t=1,o=!1),e=+e||0,o?(t=e,e=0):t=+t||0,n||e%1||t%1?(n=To(),Co(e+n*(t-e+ao("1e-"+((n+"").length-1))),t)):Tt(e,t)},$e.reduce=cr,$e.reduceRight=pr,$e.repeat=Ei,$e.result=function(e,t,n){var i=null==e?b:e[t];return i===b&&(null==e||An(t,e)||(t=Qn(t),e=1==t.length?e:ht(e,St(t,0,-1)),i=null==e?b:e[Hn(t)]),i=i===b?n:i),yi(i)?i.call(e):i},$e.round=is,$e.runInContext=k,$e.size=function(e){var t=e?Qo(e):0;return Un(t)?t:zr(e).length},$e.snakeCase=qr,$e.some=si,$e.sortedIndex=qo,$e.sortedLastIndex=Yo,$e.startCase=Yr,$e.startsWith=function(e,t,n){return e=o(e),n=null==n?0:Co(0>n?0:+n||0,e.length),e.lastIndexOf(t,n)==n},$e.sum=function(e,t,n){if(n&&En(e,t,n)&&(t=b),t=bn(t,n,3),1==t.length){e=Sr(e)?e:zn(e),n=e.length;for(var i=0;n--;)i+=+t(e[n])||0;e=i}else e=At(e,t);return e},$e.template=function(e,t,n){var i=$e.templateSettings;n&&En(e,t,n)&&(t=n=b),e=o(e),t=Je(et({},n||t),i,Ze),n=Je(et({},t.imports),i.imports,Ze);var r,s,a=zr(n),d=Ut(n,a),l=0;n=t.interpolate||Pe;var u="__p+='";n=Hi((t.escape||Pe).source+"|"+n.source+"|"+(n===ye?Ce:Pe).source+"|"+(t.evaluate||Pe).source+"|$","g");var p="sourceURL"in t?"//# sourceURL="+t.sourceURL+"\n":"";if(e.replace(n,function(t,n,i,o,a,d){return i||(i=o),u+=e.slice(l,d).replace(Fe,c),n&&(r=!0,u+="'+__e("+n+")+'"),a&&(s=!0,u+="';"+a+";\n__p+='"),i&&(u+="'+((__t=("+i+"))==null?'':__t)+'"),l=d+t.length,t}),u+="';",(t=t.variable)||(u="with(obj){"+u+"}"),u=(s?u.replace(se,""):u).replace(ae,"$1").replace(de,"$1;"),u="function("+(t||"obj")+"){"+(t?"":"obj||(obj={});")+"var __t,__p=''"+(r?",__e=_.escape":"")+(s?",__j=Array.prototype.join;function print(){__p+=__j.call(arguments,'')}":";")+u+"return __p}",t=Kr(function(){return Oi(a,p+"return "+u).apply(b,d)}),t.source=u,gi(t))throw t;return t},$e.trim=Ai,$e.trimLeft=function(e,t,n){var i=e;return(e=o(e))?e.slice((n?En(i,t,n):null==t)?h(e):r(e,t+"")):e},$e.trimRight=function(e,t,n){var i=e;return(e=o(e))?(n?En(i,t,n):null==t)?e.slice(0,m(e)+1):e.slice(0,s(e,t+"")+1):e},$e.trunc=function(e,t,n){n&&En(e,t,n)&&(t=b);var i=E;if(n=A,null!=t)if(hi(t)){var r="separator"in t?t.separator:r,i="length"in t?+t.length||0:i;n="omission"in t?o(t.omission):n}else i=+t||0;if(e=o(e),i>=e.length)return e;if(i-=n.length,1>i)return n;if(t=e.slice(0,i),null==r)return t+n;if(bi(r)){if(e.slice(i).search(r)){var s,a=e.slice(0,i);for(r.global||(r=Hi(r.source,(xe.exec(r)||"")+"g")),r.lastIndex=0;e=r.exec(a);)s=e.index;t=t.slice(0,null==s?i:s)}}else e.indexOf(r,i)!=i&&(r=t.lastIndexOf(r),r>-1&&(t=t.slice(0,r)));return t+n},$e.unescape=function(e){return(e=o(e))&&ce.test(e)?e.replace(le,v):e},$e.uniqueId=function(e){var t=++to;return o(e)+t},$e.words=Di,$e.all=ti,$e.any=si,$e.contains=ii,$e.eq=fi,$e.detect=ir,$e.foldl=cr,$e.foldr=pr,$e.head=jn,$e.include=ii,$e.inject=cr,Ri($e,function(){var e={};return ft($e,function(t,n){$e.prototype[n]||(e[n]=t)}),e}(),!1),$e.sample=ri,$e.prototype.sample=function(e){return this.__chain__||null!=e?this.thru(function(t){return ri(t,e)}):ri(this.value())},$e.VERSION=w,Oe("bind bindKey curry curryRight partial partialRight".split(" "),function(e){$e[e].placeholder=$e}),Oe(["drop","take"],function(e,t){Ve.prototype[e]=function(n){var i=this.__filtered__;if(i&&!t)return new Ve(this);n=null==n?1:Mo(vo(n)||0,0);var o=this.clone();return i?o.__takeCount__=Co(o.__takeCount__,n):o.__views__.push({size:n,type:e+(0>o.__dir__?"Right":"")}),o},Ve.prototype[e+"Right"]=function(t){return this.reverse()[e](t).reverse()}}),Oe(["filter","map","takeWhile"],function(e,t){var n=t+1,i=n!=R;Ve.prototype[e]=function(e,t){var o=this.clone();return o.__iteratees__.push({iteratee:bn(e,t,1),type:n}),o.__filtered__=o.__filtered__||i,o}}),Oe(["first","last"],function(e,t){var n="take"+(t?"Right":"");Ve.prototype[e]=function(){return this[n](1).value()[0]}}),Oe(["initial","rest"],function(e,t){var n="drop"+(t?"":"Right");Ve.prototype[e]=function(){return this.__filtered__?new Ve(this):this[n](1)}}),Oe(["pluck","where"],function(e,t){var n=t?"filter":"map",i=t?bt:zi;Ve.prototype[e]=function(e){return this[n](i(e))}}),Ve.prototype.compact=function(){return this.filter($i)},Ve.prototype.reject=function(e,t){return e=bn(e,t,1),this.filter(function(t){return!e(t)})},Ve.prototype.slice=function(e,t){e=null==e?0:+e||0;var n=this;return n.__filtered__&&(e>0||0>t)?new Ve(n):(0>e?n=n.takeRight(-e):e&&(n=n.drop(e)),t!==b&&(t=+t||0,n=0>t?n.dropRight(-t):n.take(t-e)),n)},Ve.prototype.takeRightWhile=function(e,t){return this.reverse().takeWhile(e,t).reverse()},Ve.prototype.toArray=function(){return this.take(So)},ft(Ve.prototype,function(e,t){var n=/^(?:filter|map|reject)|While$/.test(t),i=/^(?:first|last)$/.test(t),o=$e[i?"take"+("last"==t?"Right":""):t];o&&($e.prototype[t]=function(){function t(e){return i&&s?o(e,1)[0]:o.apply(b,Ye([e],r))}var r=i?[1]:arguments,s=this.__chain__,a=this.__wrapped__,d=!!this.__actions__.length,l=a instanceof Ve,u=r[0],c=l||Sr(a);return c&&n&&"function"==typeof u&&1!=u.length&&(l=c=!1),u={func:ei,args:[t],thisArg:b},d=l&&!d,i&&!s?d?(a=a.clone(),a.__actions__.push(u),e.call(a)):o.call(b,this.value())[0]:!i&&c?(a=d?a:new Ve(this),a=e.apply(a,r),a.__actions__.push(u),new Re(a,s)):this.thru(t)})}),Oe("join pop push replace shift sort splice split unshift".split(" "),function(e){var t=(/^(?:replace|split)$/.test(e)?Zi:Ki)[e],n=/^(?:push|sort|unshift)$/.test(e)?"tap":"thru",i=/^(?:join|pop|replace|shift)$/.test(e);$e.prototype[e]=function(){var e=arguments;return i&&!this.__chain__?t.apply(this.value(),e):this[n](function(n){return t.apply(n,e)})}}),ft(Ve.prototype,function(e,t){var n=$e[t];if(n){var i=n.name+"";(Do[i]||(Do[i]=[])).push({name:t,func:n})}}),Do[cn(b,C).name]=[{name:"wrapper",func:b}],Ve.prototype.clone=function(){var e=new Ve(this.__wrapped__);return e.__actions__=We(this.__actions__),e.__dir__=this.__dir__,e.__filtered__=this.__filtered__,e.__iteratees__=We(this.__iteratees__),e.__takeCount__=this.__takeCount__,e.__views__=We(this.__views__),e},Ve.prototype.reverse=function(){if(this.__filtered__){var e=new Ve(this);e.__dir__=-1,e.__filtered__=!0}else e=this.clone(),e.__dir__*=-1;return e},Ve.prototype.value=function(){var e,t=this.__wrapped__.value(),n=this.__dir__,i=Sr(t),o=0>n,r=i?t.length:0;e=r;for(var s=this.__views__,a=0,d=-1,l=s.length;++d<l;){var u=s[d],c=u.size;switch(u.type){case"drop":a+=c;break;case"dropRight":e-=c;break;case"take":e=Co(e,a+c);break;case"takeRight":a=Mo(a,e-c)}}if(e={start:a,end:e},s=e.start,a=e.end,e=a-s,o=o?a:s-1,s=this.__iteratees__,a=s.length,d=0,l=Co(e,this.__takeCount__),!i||$>r||r==e&&l==e)return Lt(t,this.__actions__);i=[];e:for(;e--&&l>d;){for(o+=n,r=-1,u=t[o];++r<a;){var p=s[r],c=p.type,p=p.iteratee(u);if(c==R)u=p;else if(!p){if(c==L)continue e;break e}}i[d++]=u}return i},$e.prototype.chain=function(){return Jn(this)},$e.prototype.commit=function(){return new Re(this.value(),this.__chain__)},$e.prototype.concat=er,$e.prototype.plant=function(e){for(var t,n=this;n instanceof Le;){var i=Wn(n);t?o.__wrapped__=i:t=i;var o=i,n=n.__wrapped__}return o.__wrapped__=e,t},$e.prototype.reverse=function(){function e(e){return e.reverse()}var t=this.__wrapped__;return t instanceof Ve?(this.__actions__.length&&(t=new Ve(this)),t=t.reverse(),t.__actions__.push({func:ei,args:[e],thisArg:b}),new Re(t,this.__chain__)):this.thru(e)},$e.prototype.toString=function(){return this.value()+""},$e.prototype.run=$e.prototype.toJSON=$e.prototype.valueOf=$e.prototype.value=function(){return Lt(this.__wrapped__,this.__actions__)},$e.prototype.collect=$e.prototype.map,$e.prototype.head=$e.prototype.first,$e.prototype.select=$e.prototype.filter,$e.prototype.tail=$e.prototype.rest,$e}var b,w="3.10.1",M=1,C=2,x=4,I=8,T=16,_=32,S=64,P=128,F=256,E=30,A="...",D=150,U=16,$=200,L=1,R=2,V="Expected a function",z="__lodash_placeholder__",G="[object Arguments]",Q="[object Array]",W="[object Boolean]",O="[object Date]",N="[object Error]",j="[object Function]",B="[object Number]",H="[object Object]",q="[object RegExp]",Y="[object String]",K="[object ArrayBuffer]",X="[object Float32Array]",Z="[object Float64Array]",J="[object Int8Array]",ee="[object Int16Array]",te="[object Int32Array]",ne="[object Uint8Array]",ie="[object Uint8ClampedArray]",oe="[object Uint16Array]",re="[object Uint32Array]",se=/\b__p\+='';/g,ae=/\b(__p\+=)''\+/g,de=/(__e\(.*?\)|\b__t\))\+'';/g,le=/&(?:amp|lt|gt|quot|#39|#96);/g,ue=/[&<>"'`]/g,ce=RegExp(le.source),pe=RegExp(ue.source),fe=/<%-([\s\S]+?)%>/g,ge=/<%([\s\S]+?)%>/g,ye=/<%=([\s\S]+?)%>/g,he=/\.|\[(?:[^[\]]*|(["'])(?:(?!\1)[^\n\\]|\\.)*?\1)\]/,me=/^\w*$/,ve=/[^.[\]]+|\[(?:(-?\d+(?:\.\d+)?)|(["'])((?:(?!\2)[^\n\\]|\\.)*?)\2)\]/g,ke=/^[:!,]|[\\^$.*+?()[\]{}|\/]|(^[0-9a-fA-Fnrtuvx])|([\n\r\u2028\u2029])/g,be=RegExp(ke.source),we=/[\u0300-\u036f\ufe20-\ufe23]/g,Me=/\\(\\)?/g,Ce=/\$\{([^\\}]*(?:\\.[^\\}]*)*)\}/g,xe=/\w*$/,Ie=/^0[xX]/,Te=/^\[object .+?Constructor\]$/,_e=/^\d+$/,Se=/[\xc0-\xd6\xd8-\xde\xdf-\xf6\xf8-\xff]/g,Pe=/($^)/,Fe=/['\n\r\u2028\u2029\\]/g,Ee=RegExp("[A-Z\\xc0-\\xd6\\xd8-\\xde]+(?=[A-Z\\xc0-\\xd6\\xd8-\\xde][a-z\\xdf-\\xf6\\xf8-\\xff]+)|[A-Z\\xc0-\\xd6\\xd8-\\xde]?[a-z\\xdf-\\xf6\\xf8-\\xff]+|[A-Z\\xc0-\\xd6\\xd8-\\xde]+|[0-9]+","g"),Ae="Array ArrayBuffer Date Error Float32Array Float64Array Function Int8Array Int16Array Int32Array Math Number Object RegExp Set String _ clearTimeout isFinite parseFloat parseInt setTimeout TypeError Uint8Array Uint8ClampedArray Uint16Array Uint32Array WeakMap".split(" "),De={};De[X]=De[Z]=De[J]=De[ee]=De[te]=De[ne]=De[ie]=De[oe]=De[re]=!0,De[G]=De[Q]=De[K]=De[W]=De[O]=De[N]=De[j]=De["[object Map]"]=De[B]=De[H]=De[q]=De["[object Set]"]=De[Y]=De["[object WeakMap]"]=!1;var Ue={};Ue[G]=Ue[Q]=Ue[K]=Ue[W]=Ue[O]=Ue[X]=Ue[Z]=Ue[J]=Ue[ee]=Ue[te]=Ue[B]=Ue[H]=Ue[q]=Ue[Y]=Ue[ne]=Ue[ie]=Ue[oe]=Ue[re]=!0,Ue[N]=Ue[j]=Ue["[object Map]"]=Ue["[object Set]"]=Ue["[object WeakMap]"]=!1;var $e={"À":"A","Á":"A","Â":"A","Ã":"A","Ä":"A","Å":"A","à":"a","á":"a","â":"a","ã":"a","ä":"a","å":"a","Ç":"C","ç":"c","Ð":"D","ð":"d","È":"E","É":"E","Ê":"E","Ë":"E","è":"e","é":"e","ê":"e","ë":"e","Ì":"I","Í":"I","Î":"I","Ï":"I","ì":"i","í":"i","î":"i","ï":"i","Ñ":"N","ñ":"n","Ò":"O","Ó":"O","Ô":"O","Õ":"O","Ö":"O","Ø":"O","ò":"o","ó":"o","ô":"o","õ":"o","ö":"o","ø":"o","Ù":"U","Ú":"U","Û":"U","Ü":"U","ù":"u","ú":"u","û":"u","ü":"u","Ý":"Y","ý":"y","ÿ":"y","Æ":"Ae","æ":"ae","Þ":"Th","þ":"th","ß":"ss"},Le={"&":"&amp;","<":"&lt;",">":"&gt;",'"':"&quot;","'":"&#39;","`":"&#96;"},Re={"&amp;":"&","&lt;":"<","&gt;":">","&quot;":'"',"&#39;":"'","&#96;":"`"},Ve={"function":!0,object:!0},ze={0:"x30",1:"x31",2:"x32",3:"x33",4:"x34",5:"x35",6:"x36",7:"x37",8:"x38",9:"x39",A:"x41",B:"x42",C:"x43",D:"x44",E:"x45",F:"x46",a:"x61",b:"x62",c:"x63",d:"x64",e:"x65",f:"x66",n:"x6e",r:"x72",t:"x74",u:"x75",v:"x76",x:"x78"},Ge={"\\":"\\","'":"'","\n":"n","\r":"r","\u2028":"u2028","\u2029":"u2029"},Qe=Ve[typeof exports]&&exports&&!exports.nodeType&&exports,We=Ve[typeof module]&&module&&!module.nodeType&&module,Oe=Ve[typeof self]&&self&&self.Object&&self,Ne=Ve[typeof window]&&window&&window.Object&&window,je=We&&We.exports===Qe&&Qe,Be=Qe&&We&&"object"==typeof global&&global&&global.Object&&global||Ne!==(this&&this.window)&&Ne||Oe||this,He=k();"function"==typeof define&&"object"==typeof define.amd&&define.amd?(Be._=He,define(function(){return He})):Qe&&We?je?(We.exports=He)._=He:Qe._=He:Be._=He}).call(this),!function(){function e(e){return e&&(e.ownerDocument||e.document||e).documentElement}function t(e){return e&&(e.ownerDocument&&e.ownerDocument.defaultView||e.document&&e||e.defaultView)}function n(e,t){return t>e?-1:e>t?1:e>=t?0:NaN}function i(e){return null===e?NaN:+e}function o(e){return!isNaN(e)}function r(e){return{left:function(t,n,i,o){for(arguments.length<3&&(i=0),arguments.length<4&&(o=t.length);o>i;){var r=i+o>>>1;e(t[r],n)<0?i=r+1:o=r}return i},right:function(t,n,i,o){for(arguments.length<3&&(i=0),arguments.length<4&&(o=t.length);o>i;){var r=i+o>>>1;e(t[r],n)>0?o=r:i=r+1}return i}}}function s(e){return e.length}function a(e){for(var t=1;e*t%1;)t*=10;return t}function d(e,t){for(var n in t)Object.defineProperty(e.prototype,n,{value:t[n],enumerable:!1})}function l(){this._=Object.create(null)}function u(e){return(e+="")===ws||e[0]===Ms?Ms+e:e}function c(e){return(e+="")[0]===Ms?e.slice(1):e}function p(e){return u(e)in this._}function f(e){return(e=u(e))in this._&&delete this._[e]}function g(){var e=[];for(var t in this._)e.push(c(t));return e}function y(){var e=0;for(var t in this._)++e;return e}function h(){for(var e in this._)return!1;return!0}function m(){this._=Object.create(null)}function v(e){return e}function k(e,t,n){return function(){var i=n.apply(t,arguments);return i===t?e:i}}function b(e,t){if(t in e)return t;t=t.charAt(0).toUpperCase()+t.slice(1);for(var n=0,i=Cs.length;i>n;++n){var o=Cs[n]+t;if(o in e)return o}}function w(){}function M(){}function C(e){function t(){for(var t,i=n,o=-1,r=i.length;++o<r;)(t=i[o].on)&&t.apply(this,arguments);return e}var n=[],i=new l;return t.on=function(t,o){var r,s=i.get(t);return arguments.length<2?s&&s.on:(s&&(s.on=null,n=n.slice(0,r=n.indexOf(s)).concat(n.slice(r+1)),i.remove(t)),o&&n.push(i.set(t,{on:o})),e)},t}function x(){ds.event.preventDefault()}function I(){for(var e,t=ds.event;e=t.sourceEvent;)t=e;return t}function T(e){for(var t=new M,n=0,i=arguments.length;++n<i;)t[arguments[n]]=C(t);return t.of=function(n,i){return function(o){try{var r=o.sourceEvent=ds.event;o.target=e,ds.event=o,t[o.type].apply(n,i)}finally{ds.event=r}}},t}function _(e){return Is(e,Ps),e}function S(e){return"function"==typeof e?e:function(){return Ts(e,this)}}function P(e){return"function"==typeof e?e:function(){return _s(e,this)}}function F(e,t){function n(){this.removeAttribute(e)}function i(){this.removeAttributeNS(e.space,e.local)}function o(){this.setAttribute(e,t)}function r(){this.setAttributeNS(e.space,e.local,t)}function s(){var n=t.apply(this,arguments);null==n?this.removeAttribute(e):this.setAttribute(e,n)}function a(){var n=t.apply(this,arguments);null==n?this.removeAttributeNS(e.space,e.local):this.setAttributeNS(e.space,e.local,n)}return e=ds.ns.qualify(e),null==t?e.local?i:n:"function"==typeof t?e.local?a:s:e.local?r:o}function E(e){return e.trim().replace(/\s+/g," ")}function A(e){return new RegExp("(?:^|\\s+)"+ds.requote(e)+"(?:\\s+|$)","g")}function D(e){return(e+"").trim().split(/^|\s+/)}function U(e,t){function n(){for(var n=-1;++n<o;)e[n](this,t)}function i(){for(var n=-1,i=t.apply(this,arguments);++n<o;)e[n](this,i)}e=D(e).map($);var o=e.length;return"function"==typeof t?i:n}function $(e){var t=A(e);return function(n,i){if(o=n.classList)return i?o.add(e):o.remove(e);var o=n.getAttribute("class")||"";i?(t.lastIndex=0,t.test(o)||n.setAttribute("class",E(o+" "+e))):n.setAttribute("class",E(o.replace(t," ")))}}function L(e,t,n){function i(){this.style.removeProperty(e)}function o(){this.style.setProperty(e,t,n)}function r(){var i=t.apply(this,arguments);null==i?this.style.removeProperty(e):this.style.setProperty(e,i,n)}return null==t?i:"function"==typeof t?r:o}function R(e,t){function n(){delete this[e]}function i(){this[e]=t}function o(){var n=t.apply(this,arguments);null==n?delete this[e]:this[e]=n}return null==t?n:"function"==typeof t?o:i}function V(e){function t(){var t=this.ownerDocument,n=this.namespaceURI;return n?t.createElementNS(n,e):t.createElement(e)}function n(){return this.ownerDocument.createElementNS(e.space,e.local)}return"function"==typeof e?e:(e=ds.ns.qualify(e)).local?n:t}function z(){var e=this.parentNode;e&&e.removeChild(this)}function G(e){return{__data__:e}}function Q(e){return function(){return Ss(this,e)}}function W(e){return arguments.length||(e=n),function(t,n){return t&&n?e(t.__data__,n.__data__):!t-!n}}function O(e,t){for(var n=0,i=e.length;i>n;n++)for(var o,r=e[n],s=0,a=r.length;a>s;s++)(o=r[s])&&t(o,s,n);return e}function N(e){return Is(e,Es),e}function j(e){var t,n;return function(i,o,r){var s,a=e[r].update,d=a.length;for(r!=n&&(n=r,t=0),o>=t&&(t=o+1);!(s=a[t])&&++t<d;);return s}}function B(e,t,n){function i(){var t=this[s];t&&(this.removeEventListener(e,t,t.$),delete this[s])}function o(){var o=d(t,us(arguments));i.call(this),this.addEventListener(e,this[s]=o,o.$=n),o._=t}function r(){var t,n=new RegExp("^__on([^.]+)"+ds.requote(e)+"$");for(var i in this)if(t=i.match(n)){var o=this[i];this.removeEventListener(t[1],o,o.$),delete this[i]}}var s="__on"+e,a=e.indexOf("."),d=H;a>0&&(e=e.slice(0,a));var l=As.get(e);return l&&(e=l,d=q),a?t?o:i:t?w:r}function H(e,t){return function(n){var i=ds.event;ds.event=n,t[0]=this.__data__;try{e.apply(this,t)}finally{ds.event=i}}}function q(e,t){var n=H(e,t);return function(e){var t=this,i=e.relatedTarget;i&&(i===t||8&i.compareDocumentPosition(t))||n.call(t,e)}}function Y(n){var i=".dragsuppress-"+ ++Us,o="click"+i,r=ds.select(t(n)).on("touchmove"+i,x).on("dragstart"+i,x).on("selectstart"+i,x);if(null==Ds&&(Ds="onselectstart"in n?!1:b(n.style,"userSelect")),Ds){var s=e(n).style,a=s[Ds];s[Ds]="none"}return function(e){if(r.on(i,null),Ds&&(s[Ds]=a),e){var t=function(){r.on(o,null)};r.on(o,function(){x(),t()},!0),setTimeout(t,0)}}}function K(e,n){n.changedTouches&&(n=n.changedTouches[0]);var i=e.ownerSVGElement||e;if(i.createSVGPoint){var o=i.createSVGPoint();if(0>$s){var r=t(e);if(r.scrollX||r.scrollY){i=ds.select("body").append("svg").style({position:"absolute",top:0,left:0,margin:0,padding:0,border:"none"},"important");var s=i[0][0].getScreenCTM();$s=!(s.f||s.e),i.remove()}}return $s?(o.x=n.pageX,o.y=n.pageY):(o.x=n.clientX,o.y=n.clientY),o=o.matrixTransform(e.getScreenCTM().inverse()),[o.x,o.y]}var a=e.getBoundingClientRect();return[n.clientX-a.left-e.clientLeft,n.clientY-a.top-e.clientTop]}function X(){return ds.event.changedTouches[0].identifier}function Z(e){return e>0?1:0>e?-1:0}function J(e,t,n){return(t[0]-e[0])*(n[1]-e[1])-(t[1]-e[1])*(n[0]-e[0])}function ee(e){return e>1?0:-1>e?Vs:Math.acos(e)}function te(e){return e>1?Qs:-1>e?-Qs:Math.asin(e)}function ne(e){return((e=Math.exp(e))-1/e)/2}function ie(e){return((e=Math.exp(e))+1/e)/2}function oe(e){return((e=Math.exp(2*e))-1)/(e+1)}function re(e){return(e=Math.sin(e/2))*e}function se(){}function ae(e,t,n){return this instanceof ae?(this.h=+e,this.s=+t,void(this.l=+n)):arguments.length<2?e instanceof ae?new ae(e.h,e.s,e.l):we(""+e,Me,ae):new ae(e,t,n)}function de(e,t,n){function i(e){return e>360?e-=360:0>e&&(e+=360),60>e?r+(s-r)*e/60:180>e?s:240>e?r+(s-r)*(240-e)/60:r}function o(e){return Math.round(255*i(e))}var r,s;return e=isNaN(e)?0:(e%=360)<0?e+360:e,t=isNaN(t)?0:0>t?0:t>1?1:t,n=0>n?0:n>1?1:n,s=.5>=n?n*(1+t):n+t-n*t,r=2*n-s,new me(o(e+120),o(e),o(e-120))}function le(e,t,n){return this instanceof le?(this.h=+e,this.c=+t,void(this.l=+n)):arguments.length<2?e instanceof le?new le(e.h,e.c,e.l):e instanceof ce?fe(e.l,e.a,e.b):fe((e=Ce((e=ds.rgb(e)).r,e.g,e.b)).l,e.a,e.b):new le(e,t,n)}function ue(e,t,n){return isNaN(e)&&(e=0),isNaN(t)&&(t=0),new ce(n,Math.cos(e*=Ws)*t,Math.sin(e)*t)}function ce(e,t,n){return this instanceof ce?(this.l=+e,this.a=+t,void(this.b=+n)):arguments.length<2?e instanceof ce?new ce(e.l,e.a,e.b):e instanceof le?ue(e.h,e.c,e.l):Ce((e=me(e)).r,e.g,e.b):new ce(e,t,n)}function pe(e,t,n){var i=(e+16)/116,o=i+t/500,r=i-n/200;return o=ge(o)*Js,i=ge(i)*ea,r=ge(r)*ta,new me(he(3.2404542*o-1.5371385*i-.4985314*r),he(-.969266*o+1.8760108*i+.041556*r),he(.0556434*o-.2040259*i+1.0572252*r))}function fe(e,t,n){return e>0?new le(Math.atan2(n,t)*Os,Math.sqrt(t*t+n*n),e):new le(NaN,NaN,e)}function ge(e){return e>.206893034?e*e*e:(e-4/29)/7.787037}function ye(e){return e>.008856?Math.pow(e,1/3):7.787037*e+4/29}function he(e){return Math.round(255*(.00304>=e?12.92*e:1.055*Math.pow(e,1/2.4)-.055))}function me(e,t,n){return this instanceof me?(this.r=~~e,this.g=~~t,void(this.b=~~n)):arguments.length<2?e instanceof me?new me(e.r,e.g,e.b):we(""+e,me,de):new me(e,t,n)}function ve(e){return new me(e>>16,e>>8&255,255&e)}function ke(e){return ve(e)+""}function be(e){return 16>e?"0"+Math.max(0,e).toString(16):Math.min(255,e).toString(16)}function we(e,t,n){var i,o,r,s=0,a=0,d=0;if(i=/([a-z]+)\((.*)\)/.exec(e=e.toLowerCase()))switch(o=i[2].split(","),i[1]){case"hsl":return n(parseFloat(o[0]),parseFloat(o[1])/100,parseFloat(o[2])/100);case"rgb":return t(Ie(o[0]),Ie(o[1]),Ie(o[2]))}return(r=oa.get(e))?t(r.r,r.g,r.b):(null==e||"#"!==e.charAt(0)||isNaN(r=parseInt(e.slice(1),16))||(4===e.length?(s=(3840&r)>>4,s=s>>4|s,a=240&r,a=a>>4|a,d=15&r,d=d<<4|d):7===e.length&&(s=(16711680&r)>>16,a=(65280&r)>>8,d=255&r)),t(s,a,d))}function Me(e,t,n){var i,o,r=Math.min(e/=255,t/=255,n/=255),s=Math.max(e,t,n),a=s-r,d=(s+r)/2;return a?(o=.5>d?a/(s+r):a/(2-s-r),i=e==s?(t-n)/a+(n>t?6:0):t==s?(n-e)/a+2:(e-t)/a+4,i*=60):(i=NaN,o=d>0&&1>d?0:i),new ae(i,o,d)}function Ce(e,t,n){e=xe(e),t=xe(t),n=xe(n);var i=ye((.4124564*e+.3575761*t+.1804375*n)/Js),o=ye((.2126729*e+.7151522*t+.072175*n)/ea),r=ye((.0193339*e+.119192*t+.9503041*n)/ta);return ce(116*o-16,500*(i-o),200*(o-r))}function xe(e){return(e/=255)<=.04045?e/12.92:Math.pow((e+.055)/1.055,2.4)}function Ie(e){var t=parseFloat(e);return"%"===e.charAt(e.length-1)?Math.round(2.55*t):t}function Te(e){return"function"==typeof e?e:function(){return e}}function _e(e){return function(t,n,i){return 2===arguments.length&&"function"==typeof n&&(i=n,n=null),Se(t,n,e,i)}}function Se(e,t,n,i){function o(){var e,t=d.status;if(!t&&Fe(d)||t>=200&&300>t||304===t){try{e=n.call(r,d)}catch(i){return void s.error.call(r,i)}s.load.call(r,e)}else s.error.call(r,d)}var r={},s=ds.dispatch("beforesend","progress","load","error"),a={},d=new XMLHttpRequest,l=null;return!this.XDomainRequest||"withCredentials"in d||!/^(http(s)?:)?\/\//.test(e)||(d=new XDomainRequest),"onload"in d?d.onload=d.onerror=o:d.onreadystatechange=function(){d.readyState>3&&o()},d.onprogress=function(e){var t=ds.event;ds.event=e;try{s.progress.call(r,d)}finally{ds.event=t}},r.header=function(e,t){return e=(e+"").toLowerCase(),arguments.length<2?a[e]:(null==t?delete a[e]:a[e]=t+"",r)},r.mimeType=function(e){return arguments.length?(t=null==e?null:e+"",r):t},r.responseType=function(e){return arguments.length?(l=e,r):l},r.response=function(e){return n=e,r},["get","post"].forEach(function(e){r[e]=function(){return r.send.apply(r,[e].concat(us(arguments)))}}),r.send=function(n,i,o){if(2===arguments.length&&"function"==typeof i&&(o=i,i=null),d.open(n,e,!0),null==t||"accept"in a||(a.accept=t+",*/*"),d.setRequestHeader)for(var u in a)d.setRequestHeader(u,a[u]);return null!=t&&d.overrideMimeType&&d.overrideMimeType(t),null!=l&&(d.responseType=l),null!=o&&r.on("error",o).on("load",function(e){o(null,e)}),s.beforesend.call(r,d),d.send(null==i?null:i),r},r.abort=function(){return d.abort(),r},ds.rebind(r,s,"on"),null==i?r:r.get(Pe(i))}function Pe(e){return 1===e.length?function(t,n){e(null==t?n:null)}:e}function Fe(e){var t=e.responseType;return t&&"text"!==t?e.response:e.responseText}function Ee(e,t,n){var i=arguments.length;2>i&&(t=0),3>i&&(n=Date.now());var o=n+t,r={c:e,t:o,n:null};return sa?sa.n=r:ra=r,sa=r,aa||(da=clearTimeout(da),aa=1,la(Ae)),r}function Ae(){var e=De(),t=Ue()-e;t>24?(isFinite(t)&&(clearTimeout(da),da=setTimeout(Ae,t)),aa=0):(aa=1,la(Ae))}function De(){for(var e=Date.now(),t=ra;t;)e>=t.t&&t.c(e-t.t)&&(t.c=null),t=t.n;return e}function Ue(){for(var e,t=ra,n=1/0;t;)t.c?(t.t<n&&(n=t.t),t=(e=t).n):t=e?e.n=t.n:ra=t.n;return sa=e,n}function $e(e,t){return t-(e?Math.ceil(Math.log(e)/Math.LN10):1)}function Le(e,t){var n=Math.pow(10,3*bs(8-t));return{scale:t>8?function(e){return e/n}:function(e){return e*n},symbol:e}}function Re(e){var t=e.decimal,n=e.thousands,i=e.grouping,o=e.currency,r=i&&n?function(e,t){for(var o=e.length,r=[],s=0,a=i[0],d=0;o>0&&a>0&&(d+a+1>t&&(a=Math.max(1,t-d)),r.push(e.substring(o-=a,o+a)),!((d+=a+1)>t));)a=i[s=(s+1)%i.length];return r.reverse().join(n)}:v;return function(e){var n=ca.exec(e),i=n[1]||" ",s=n[2]||">",a=n[3]||"-",d=n[4]||"",l=n[5],u=+n[6],c=n[7],p=n[8],f=n[9],g=1,y="",h="",m=!1,v=!0;switch(p&&(p=+p.substring(1)),(l||"0"===i&&"="===s)&&(l=i="0",s="="),f){case"n":c=!0,f="g";break;case"%":g=100,h="%",f="f";break;case"p":g=100,h="%",f="r";break;case"b":case"o":case"x":case"X":"#"===d&&(y="0"+f.toLowerCase());case"c":v=!1;case"d":m=!0,p=0;break;case"s":g=-1,f="r"}"$"===d&&(y=o[0],h=o[1]),"r"!=f||p||(f="g"),null!=p&&("g"==f?p=Math.max(1,Math.min(21,p)):("e"==f||"f"==f)&&(p=Math.max(0,Math.min(20,p)))),f=pa.get(f)||Ve;var k=l&&c;return function(e){var n=h;if(m&&e%1)return"";var o=0>e||0===e&&0>1/e?(e=-e,"-"):"-"===a?"":a;if(0>g){var d=ds.formatPrefix(e,p);e=d.scale(e),n=d.symbol+h}else e*=g;e=f(e,p);var b,w,M=e.lastIndexOf(".");if(0>M){var C=v?e.lastIndexOf("e"):-1;0>C?(b=e,w=""):(b=e.substring(0,C),w=e.substring(C))}else b=e.substring(0,M),w=t+e.substring(M+1);!l&&c&&(b=r(b,1/0));var x=y.length+b.length+w.length+(k?0:o.length),I=u>x?new Array(x=u-x+1).join(i):"";return k&&(b=r(I+b,I.length?u-w.length:1/0)),o+=y,e=b+w,("<"===s?o+e+I:">"===s?I+o+e:"^"===s?I.substring(0,x>>=1)+o+e+I.substring(x):o+(k?e:I+e))+n}}}function Ve(e){return e+""}function ze(){this._=new Date(arguments.length>1?Date.UTC.apply(this,arguments):arguments[0])}function Ge(e,t,n){function i(t){var n=e(t),i=r(n,1);return i-t>t-n?n:i}function o(n){return t(n=e(new ga(n-1)),1),n}function r(e,n){return t(e=new ga(+e),n),e}function s(e,i,r){var s=o(e),a=[];if(r>1)for(;i>s;)n(s)%r||a.push(new Date(+s)),t(s,1);else for(;i>s;)a.push(new Date(+s)),t(s,1);return a}function a(e,t,n){try{ga=ze;var i=new ze;return i._=e,s(i,t,n)}finally{ga=Date}}e.floor=e,e.round=i,e.ceil=o,e.offset=r,e.range=s;var d=e.utc=Qe(e);return d.floor=d,d.round=Qe(i),d.ceil=Qe(o),d.offset=Qe(r),
d.range=a,e}function Qe(e){return function(t,n){try{ga=ze;var i=new ze;return i._=t,e(i,n)._}finally{ga=Date}}}function We(e){function t(e){function t(t){for(var n,o,r,s=[],a=-1,d=0;++a<i;)37===e.charCodeAt(a)&&(s.push(e.slice(d,a)),null!=(o=ha[n=e.charAt(++a)])&&(n=e.charAt(++a)),(r=S[n])&&(n=r(t,null==o?"e"===n?" ":"0":o)),s.push(n),d=a+1);return s.push(e.slice(d,a)),s.join("")}var i=e.length;return t.parse=function(t){var i={y:1900,m:0,d:1,H:0,M:0,S:0,L:0,Z:null},o=n(i,e,t,0);if(o!=t.length)return null;"p"in i&&(i.H=i.H%12+12*i.p);var r=null!=i.Z&&ga!==ze,s=new(r?ze:ga);return"j"in i?s.setFullYear(i.y,0,i.j):"W"in i||"U"in i?("w"in i||(i.w="W"in i?1:0),s.setFullYear(i.y,0,1),s.setFullYear(i.y,0,"W"in i?(i.w+6)%7+7*i.W-(s.getDay()+5)%7:i.w+7*i.U-(s.getDay()+6)%7)):s.setFullYear(i.y,i.m,i.d),s.setHours(i.H+(i.Z/100|0),i.M+i.Z%100,i.S,i.L),r?s._:s},t.toString=function(){return e},t}function n(e,t,n,i){for(var o,r,s,a=0,d=t.length,l=n.length;d>a;){if(i>=l)return-1;if(o=t.charCodeAt(a++),37===o){if(s=t.charAt(a++),r=P[s in ha?t.charAt(a++):s],!r||(i=r(e,n,i))<0)return-1}else if(o!=n.charCodeAt(i++))return-1}return i}function i(e,t,n){M.lastIndex=0;var i=M.exec(t.slice(n));return i?(e.w=C.get(i[0].toLowerCase()),n+i[0].length):-1}function o(e,t,n){b.lastIndex=0;var i=b.exec(t.slice(n));return i?(e.w=w.get(i[0].toLowerCase()),n+i[0].length):-1}function r(e,t,n){T.lastIndex=0;var i=T.exec(t.slice(n));return i?(e.m=_.get(i[0].toLowerCase()),n+i[0].length):-1}function s(e,t,n){x.lastIndex=0;var i=x.exec(t.slice(n));return i?(e.m=I.get(i[0].toLowerCase()),n+i[0].length):-1}function a(e,t,i){return n(e,S.c.toString(),t,i)}function d(e,t,i){return n(e,S.x.toString(),t,i)}function l(e,t,i){return n(e,S.X.toString(),t,i)}function u(e,t,n){var i=k.get(t.slice(n,n+=2).toLowerCase());return null==i?-1:(e.p=i,n)}var c=e.dateTime,p=e.date,f=e.time,g=e.periods,y=e.days,h=e.shortDays,m=e.months,v=e.shortMonths;t.utc=function(e){function n(e){try{ga=ze;var t=new ga;return t._=e,i(t)}finally{ga=Date}}var i=t(e);return n.parse=function(e){try{ga=ze;var t=i.parse(e);return t&&t._}finally{ga=Date}},n.toString=i.toString,n},t.multi=t.utc.multi=dt;var k=ds.map(),b=Ne(y),w=je(y),M=Ne(h),C=je(h),x=Ne(m),I=je(m),T=Ne(v),_=je(v);g.forEach(function(e,t){k.set(e.toLowerCase(),t)});var S={a:function(e){return h[e.getDay()]},A:function(e){return y[e.getDay()]},b:function(e){return v[e.getMonth()]},B:function(e){return m[e.getMonth()]},c:t(c),d:function(e,t){return Oe(e.getDate(),t,2)},e:function(e,t){return Oe(e.getDate(),t,2)},H:function(e,t){return Oe(e.getHours(),t,2)},I:function(e,t){return Oe(e.getHours()%12||12,t,2)},j:function(e,t){return Oe(1+fa.dayOfYear(e),t,3)},L:function(e,t){return Oe(e.getMilliseconds(),t,3)},m:function(e,t){return Oe(e.getMonth()+1,t,2)},M:function(e,t){return Oe(e.getMinutes(),t,2)},p:function(e){return g[+(e.getHours()>=12)]},S:function(e,t){return Oe(e.getSeconds(),t,2)},U:function(e,t){return Oe(fa.sundayOfYear(e),t,2)},w:function(e){return e.getDay()},W:function(e,t){return Oe(fa.mondayOfYear(e),t,2)},x:t(p),X:t(f),y:function(e,t){return Oe(e.getFullYear()%100,t,2)},Y:function(e,t){return Oe(e.getFullYear()%1e4,t,4)},Z:st,"%":function(){return"%"}},P={a:i,A:o,b:r,B:s,c:a,d:et,e:et,H:nt,I:nt,j:tt,L:rt,m:Je,M:it,p:u,S:ot,U:He,w:Be,W:qe,x:d,X:l,y:Ke,Y:Ye,Z:Xe,"%":at};return t}function Oe(e,t,n){var i=0>e?"-":"",o=(i?-e:e)+"",r=o.length;return i+(n>r?new Array(n-r+1).join(t)+o:o)}function Ne(e){return new RegExp("^(?:"+e.map(ds.requote).join("|")+")","i")}function je(e){for(var t=new l,n=-1,i=e.length;++n<i;)t.set(e[n].toLowerCase(),n);return t}function Be(e,t,n){ma.lastIndex=0;var i=ma.exec(t.slice(n,n+1));return i?(e.w=+i[0],n+i[0].length):-1}function He(e,t,n){ma.lastIndex=0;var i=ma.exec(t.slice(n));return i?(e.U=+i[0],n+i[0].length):-1}function qe(e,t,n){ma.lastIndex=0;var i=ma.exec(t.slice(n));return i?(e.W=+i[0],n+i[0].length):-1}function Ye(e,t,n){ma.lastIndex=0;var i=ma.exec(t.slice(n,n+4));return i?(e.y=+i[0],n+i[0].length):-1}function Ke(e,t,n){ma.lastIndex=0;var i=ma.exec(t.slice(n,n+2));return i?(e.y=Ze(+i[0]),n+i[0].length):-1}function Xe(e,t,n){return/^[+-]\d{4}$/.test(t=t.slice(n,n+5))?(e.Z=-t,n+5):-1}function Ze(e){return e+(e>68?1900:2e3)}function Je(e,t,n){ma.lastIndex=0;var i=ma.exec(t.slice(n,n+2));return i?(e.m=i[0]-1,n+i[0].length):-1}function et(e,t,n){ma.lastIndex=0;var i=ma.exec(t.slice(n,n+2));return i?(e.d=+i[0],n+i[0].length):-1}function tt(e,t,n){ma.lastIndex=0;var i=ma.exec(t.slice(n,n+3));return i?(e.j=+i[0],n+i[0].length):-1}function nt(e,t,n){ma.lastIndex=0;var i=ma.exec(t.slice(n,n+2));return i?(e.H=+i[0],n+i[0].length):-1}function it(e,t,n){ma.lastIndex=0;var i=ma.exec(t.slice(n,n+2));return i?(e.M=+i[0],n+i[0].length):-1}function ot(e,t,n){ma.lastIndex=0;var i=ma.exec(t.slice(n,n+2));return i?(e.S=+i[0],n+i[0].length):-1}function rt(e,t,n){ma.lastIndex=0;var i=ma.exec(t.slice(n,n+3));return i?(e.L=+i[0],n+i[0].length):-1}function st(e){var t=e.getTimezoneOffset(),n=t>0?"-":"+",i=bs(t)/60|0,o=bs(t)%60;return n+Oe(i,"0",2)+Oe(o,"0",2)}function at(e,t,n){va.lastIndex=0;var i=va.exec(t.slice(n,n+1));return i?n+i[0].length:-1}function dt(e){for(var t=e.length,n=-1;++n<t;)e[n][0]=this(e[n][0]);return function(t){for(var n=0,i=e[n];!i[1](t);)i=e[++n];return i[0](t)}}function lt(){}function ut(e,t,n){var i=n.s=e+t,o=i-e,r=i-o;n.t=e-r+(t-o)}function ct(e,t){e&&Ma.hasOwnProperty(e.type)&&Ma[e.type](e,t)}function pt(e,t,n){var i,o=-1,r=e.length-n;for(t.lineStart();++o<r;)i=e[o],t.point(i[0],i[1],i[2]);t.lineEnd()}function ft(e,t){var n=-1,i=e.length;for(t.polygonStart();++n<i;)pt(e[n],t,1);t.polygonEnd()}function gt(){function e(e,t){e*=Ws,t=t*Ws/2+Vs/4;var n=e-i,s=n>=0?1:-1,a=s*n,d=Math.cos(t),l=Math.sin(t),u=r*l,c=o*d+u*Math.cos(a),p=u*s*Math.sin(a);xa.add(Math.atan2(p,c)),i=e,o=d,r=l}var t,n,i,o,r;Ia.point=function(s,a){Ia.point=e,i=(t=s)*Ws,o=Math.cos(a=(n=a)*Ws/2+Vs/4),r=Math.sin(a)},Ia.lineEnd=function(){e(t,n)}}function yt(e){var t=e[0],n=e[1],i=Math.cos(n);return[i*Math.cos(t),i*Math.sin(t),Math.sin(n)]}function ht(e,t){return e[0]*t[0]+e[1]*t[1]+e[2]*t[2]}function mt(e,t){return[e[1]*t[2]-e[2]*t[1],e[2]*t[0]-e[0]*t[2],e[0]*t[1]-e[1]*t[0]]}function vt(e,t){e[0]+=t[0],e[1]+=t[1],e[2]+=t[2]}function kt(e,t){return[e[0]*t,e[1]*t,e[2]*t]}function bt(e){var t=Math.sqrt(e[0]*e[0]+e[1]*e[1]+e[2]*e[2]);e[0]/=t,e[1]/=t,e[2]/=t}function wt(e){return[Math.atan2(e[1],e[0]),te(e[2])]}function Mt(e,t){return bs(e[0]-t[0])<Ls&&bs(e[1]-t[1])<Ls}function Ct(e,t){e*=Ws;var n=Math.cos(t*=Ws);xt(n*Math.cos(e),n*Math.sin(e),Math.sin(t))}function xt(e,t,n){++Ta,Sa+=(e-Sa)/Ta,Pa+=(t-Pa)/Ta,Fa+=(n-Fa)/Ta}function It(){function e(e,o){e*=Ws;var r=Math.cos(o*=Ws),s=r*Math.cos(e),a=r*Math.sin(e),d=Math.sin(o),l=Math.atan2(Math.sqrt((l=n*d-i*a)*l+(l=i*s-t*d)*l+(l=t*a-n*s)*l),t*s+n*a+i*d);_a+=l,Ea+=l*(t+(t=s)),Aa+=l*(n+(n=a)),Da+=l*(i+(i=d)),xt(t,n,i)}var t,n,i;Ra.point=function(o,r){o*=Ws;var s=Math.cos(r*=Ws);t=s*Math.cos(o),n=s*Math.sin(o),i=Math.sin(r),Ra.point=e,xt(t,n,i)}}function Tt(){Ra.point=Ct}function _t(){function e(e,t){e*=Ws;var n=Math.cos(t*=Ws),s=n*Math.cos(e),a=n*Math.sin(e),d=Math.sin(t),l=o*d-r*a,u=r*s-i*d,c=i*a-o*s,p=Math.sqrt(l*l+u*u+c*c),f=i*s+o*a+r*d,g=p&&-ee(f)/p,y=Math.atan2(p,f);Ua+=g*l,$a+=g*u,La+=g*c,_a+=y,Ea+=y*(i+(i=s)),Aa+=y*(o+(o=a)),Da+=y*(r+(r=d)),xt(i,o,r)}var t,n,i,o,r;Ra.point=function(s,a){t=s,n=a,Ra.point=e,s*=Ws;var d=Math.cos(a*=Ws);i=d*Math.cos(s),o=d*Math.sin(s),r=Math.sin(a),xt(i,o,r)},Ra.lineEnd=function(){e(t,n),Ra.lineEnd=Tt,Ra.point=Ct}}function St(e,t){function n(n,i){return n=e(n,i),t(n[0],n[1])}return e.invert&&t.invert&&(n.invert=function(n,i){return n=t.invert(n,i),n&&e.invert(n[0],n[1])}),n}function Pt(){return!0}function Ft(e,t,n,i,o){var r=[],s=[];if(e.forEach(function(e){if(!((t=e.length-1)<=0)){var t,n=e[0],i=e[t];if(Mt(n,i)){o.lineStart();for(var a=0;t>a;++a)o.point((n=e[a])[0],n[1]);return void o.lineEnd()}var d=new At(n,e,null,!0),l=new At(n,null,d,!1);d.o=l,r.push(d),s.push(l),d=new At(i,e,null,!1),l=new At(i,null,d,!0),d.o=l,r.push(d),s.push(l)}}),s.sort(t),Et(r),Et(s),r.length){for(var a=0,d=n,l=s.length;l>a;++a)s[a].e=d=!d;for(var u,c,p=r[0];;){for(var f=p,g=!0;f.v;)if((f=f.n)===p)return;u=f.z,o.lineStart();do{if(f.v=f.o.v=!0,f.e){if(g)for(var a=0,l=u.length;l>a;++a)o.point((c=u[a])[0],c[1]);else i(f.x,f.n.x,1,o);f=f.n}else{if(g){u=f.p.z;for(var a=u.length-1;a>=0;--a)o.point((c=u[a])[0],c[1])}else i(f.x,f.p.x,-1,o);f=f.p}f=f.o,u=f.z,g=!g}while(!f.v);o.lineEnd()}}}function Et(e){if(t=e.length){for(var t,n,i=0,o=e[0];++i<t;)o.n=n=e[i],n.p=o,o=n;o.n=n=e[0],n.p=o}}function At(e,t,n,i){this.x=e,this.z=t,this.o=n,this.e=i,this.v=!1,this.n=this.p=null}function Dt(e,t,n,i){return function(o,r){function s(t,n){var i=o(t,n);e(t=i[0],n=i[1])&&r.point(t,n)}function a(e,t){var n=o(e,t);h.point(n[0],n[1])}function d(){v.point=a,h.lineStart()}function l(){v.point=s,h.lineEnd()}function u(e,t){y.push([e,t]);var n=o(e,t);b.point(n[0],n[1])}function c(){b.lineStart(),y=[]}function p(){u(y[0][0],y[0][1]),b.lineEnd();var e,t=b.clean(),n=k.buffer(),i=n.length;if(y.pop(),g.push(y),y=null,i)if(1&t){e=n[0];var o,i=e.length-1,s=-1;if(i>0){for(w||(r.polygonStart(),w=!0),r.lineStart();++s<i;)r.point((o=e[s])[0],o[1]);r.lineEnd()}}else i>1&&2&t&&n.push(n.pop().concat(n.shift())),f.push(n.filter(Ut))}var f,g,y,h=t(r),m=o.invert(i[0],i[1]),v={point:s,lineStart:d,lineEnd:l,polygonStart:function(){v.point=u,v.lineStart=c,v.lineEnd=p,f=[],g=[]},polygonEnd:function(){v.point=s,v.lineStart=d,v.lineEnd=l,f=ds.merge(f);var e=Gt(m,g);f.length?(w||(r.polygonStart(),w=!0),Ft(f,Lt,e,n,r)):e&&(w||(r.polygonStart(),w=!0),r.lineStart(),n(null,null,1,r),r.lineEnd()),w&&(r.polygonEnd(),w=!1),f=g=null},sphere:function(){r.polygonStart(),r.lineStart(),n(null,null,1,r),r.lineEnd(),r.polygonEnd()}},k=$t(),b=t(k),w=!1;return v}}function Ut(e){return e.length>1}function $t(){var e,t=[];return{lineStart:function(){t.push(e=[])},point:function(t,n){e.push([t,n])},lineEnd:w,buffer:function(){var n=t;return t=[],e=null,n},rejoin:function(){t.length>1&&t.push(t.pop().concat(t.shift()))}}}function Lt(e,t){return((e=e.x)[0]<0?e[1]-Qs-Ls:Qs-e[1])-((t=t.x)[0]<0?t[1]-Qs-Ls:Qs-t[1])}function Rt(e){var t,n=NaN,i=NaN,o=NaN;return{lineStart:function(){e.lineStart(),t=1},point:function(r,s){var a=r>0?Vs:-Vs,d=bs(r-n);bs(d-Vs)<Ls?(e.point(n,i=(i+s)/2>0?Qs:-Qs),e.point(o,i),e.lineEnd(),e.lineStart(),e.point(a,i),e.point(r,i),t=0):o!==a&&d>=Vs&&(bs(n-o)<Ls&&(n-=o*Ls),bs(r-a)<Ls&&(r-=a*Ls),i=Vt(n,i,r,s),e.point(o,i),e.lineEnd(),e.lineStart(),e.point(a,i),t=0),e.point(n=r,i=s),o=a},lineEnd:function(){e.lineEnd(),n=i=NaN},clean:function(){return 2-t}}}function Vt(e,t,n,i){var o,r,s=Math.sin(e-n);return bs(s)>Ls?Math.atan((Math.sin(t)*(r=Math.cos(i))*Math.sin(n)-Math.sin(i)*(o=Math.cos(t))*Math.sin(e))/(o*r*s)):(t+i)/2}function zt(e,t,n,i){var o;if(null==e)o=n*Qs,i.point(-Vs,o),i.point(0,o),i.point(Vs,o),i.point(Vs,0),i.point(Vs,-o),i.point(0,-o),i.point(-Vs,-o),i.point(-Vs,0),i.point(-Vs,o);else if(bs(e[0]-t[0])>Ls){var r=e[0]<t[0]?Vs:-Vs;o=n*r/2,i.point(-r,o),i.point(0,o),i.point(r,o)}else i.point(t[0],t[1])}function Gt(e,t){var n=e[0],i=e[1],o=[Math.sin(n),-Math.cos(n),0],r=0,s=0;xa.reset();for(var a=0,d=t.length;d>a;++a){var l=t[a],u=l.length;if(u)for(var c=l[0],p=c[0],f=c[1]/2+Vs/4,g=Math.sin(f),y=Math.cos(f),h=1;;){h===u&&(h=0),e=l[h];var m=e[0],v=e[1]/2+Vs/4,k=Math.sin(v),b=Math.cos(v),w=m-p,M=w>=0?1:-1,C=M*w,x=C>Vs,I=g*k;if(xa.add(Math.atan2(I*M*Math.sin(C),y*b+I*Math.cos(C))),r+=x?w+M*zs:w,x^p>=n^m>=n){var T=mt(yt(c),yt(e));bt(T);var _=mt(o,T);bt(_);var S=(x^w>=0?-1:1)*te(_[2]);(i>S||i===S&&(T[0]||T[1]))&&(s+=x^w>=0?1:-1)}if(!h++)break;p=m,g=k,y=b,c=e}}return(-Ls>r||Ls>r&&0>xa)^1&s}function Qt(e){function t(e,t){return Math.cos(e)*Math.cos(t)>r}function n(e){var n,r,d,l,u;return{lineStart:function(){l=d=!1,u=1},point:function(c,p){var f,g=[c,p],y=t(c,p),h=s?y?0:o(c,p):y?o(c+(0>c?Vs:-Vs),p):0;if(!n&&(l=d=y)&&e.lineStart(),y!==d&&(f=i(n,g),(Mt(n,f)||Mt(g,f))&&(g[0]+=Ls,g[1]+=Ls,y=t(g[0],g[1]))),y!==d)u=0,y?(e.lineStart(),f=i(g,n),e.point(f[0],f[1])):(f=i(n,g),e.point(f[0],f[1]),e.lineEnd()),n=f;else if(a&&n&&s^y){var m;h&r||!(m=i(g,n,!0))||(u=0,s?(e.lineStart(),e.point(m[0][0],m[0][1]),e.point(m[1][0],m[1][1]),e.lineEnd()):(e.point(m[1][0],m[1][1]),e.lineEnd(),e.lineStart(),e.point(m[0][0],m[0][1])))}!y||n&&Mt(n,g)||e.point(g[0],g[1]),n=g,d=y,r=h},lineEnd:function(){d&&e.lineEnd(),n=null},clean:function(){return u|(l&&d)<<1}}}function i(e,t,n){var i=yt(e),o=yt(t),s=[1,0,0],a=mt(i,o),d=ht(a,a),l=a[0],u=d-l*l;if(!u)return!n&&e;var c=r*d/u,p=-r*l/u,f=mt(s,a),g=kt(s,c),y=kt(a,p);vt(g,y);var h=f,m=ht(g,h),v=ht(h,h),k=m*m-v*(ht(g,g)-1);if(!(0>k)){var b=Math.sqrt(k),w=kt(h,(-m-b)/v);if(vt(w,g),w=wt(w),!n)return w;var M,C=e[0],x=t[0],I=e[1],T=t[1];C>x&&(M=C,C=x,x=M);var _=x-C,S=bs(_-Vs)<Ls,P=S||Ls>_;if(!S&&I>T&&(M=I,I=T,T=M),P?S?I+T>0^w[1]<(bs(w[0]-C)<Ls?I:T):I<=w[1]&&w[1]<=T:_>Vs^(C<=w[0]&&w[0]<=x)){var F=kt(h,(-m+b)/v);return vt(F,g),[w,wt(F)]}}}function o(t,n){var i=s?e:Vs-e,o=0;return-i>t?o|=1:t>i&&(o|=2),-i>n?o|=4:n>i&&(o|=8),o}var r=Math.cos(e),s=r>0,a=bs(r)>Ls,d=yn(e,6*Ws);return Dt(t,n,d,s?[0,-e]:[-Vs,e-Vs])}function Wt(e,t,n,i){return function(o){var r,s=o.a,a=o.b,d=s.x,l=s.y,u=a.x,c=a.y,p=0,f=1,g=u-d,y=c-l;if(r=e-d,g||!(r>0)){if(r/=g,0>g){if(p>r)return;f>r&&(f=r)}else if(g>0){if(r>f)return;r>p&&(p=r)}if(r=n-d,g||!(0>r)){if(r/=g,0>g){if(r>f)return;r>p&&(p=r)}else if(g>0){if(p>r)return;f>r&&(f=r)}if(r=t-l,y||!(r>0)){if(r/=y,0>y){if(p>r)return;f>r&&(f=r)}else if(y>0){if(r>f)return;r>p&&(p=r)}if(r=i-l,y||!(0>r)){if(r/=y,0>y){if(r>f)return;r>p&&(p=r)}else if(y>0){if(p>r)return;f>r&&(f=r)}return p>0&&(o.a={x:d+p*g,y:l+p*y}),1>f&&(o.b={x:d+f*g,y:l+f*y}),o}}}}}}function Ot(e,t,n,i){function o(i,o){return bs(i[0]-e)<Ls?o>0?0:3:bs(i[0]-n)<Ls?o>0?2:1:bs(i[1]-t)<Ls?o>0?1:0:o>0?3:2}function r(e,t){return s(e.x,t.x)}function s(e,t){var n=o(e,1),i=o(t,1);return n!==i?n-i:0===n?t[1]-e[1]:1===n?e[0]-t[0]:2===n?e[1]-t[1]:t[0]-e[0]}return function(a){function d(e){for(var t=0,n=h.length,i=e[1],o=0;n>o;++o)for(var r,s=1,a=h[o],d=a.length,l=a[0];d>s;++s)r=a[s],l[1]<=i?r[1]>i&&J(l,r,e)>0&&++t:r[1]<=i&&J(l,r,e)<0&&--t,l=r;return 0!==t}function l(r,a,d,l){var u=0,c=0;if(null==r||(u=o(r,d))!==(c=o(a,d))||s(r,a)<0^d>0){do l.point(0===u||3===u?e:n,u>1?i:t);while((u=(u+d+4)%4)!==c)}else l.point(a[0],a[1])}function u(o,r){return o>=e&&n>=o&&r>=t&&i>=r}function c(e,t){u(e,t)&&a.point(e,t)}function p(){P.point=g,h&&h.push(m=[]),x=!0,C=!1,w=M=NaN}function f(){y&&(g(v,k),b&&C&&_.rejoin(),y.push(_.buffer())),P.point=c,C&&a.lineEnd()}function g(e,t){e=Math.max(-za,Math.min(za,e)),t=Math.max(-za,Math.min(za,t));var n=u(e,t);if(h&&m.push([e,t]),x)v=e,k=t,b=n,x=!1,n&&(a.lineStart(),a.point(e,t));else if(n&&C)a.point(e,t);else{var i={a:{x:w,y:M},b:{x:e,y:t}};S(i)?(C||(a.lineStart(),a.point(i.a.x,i.a.y)),a.point(i.b.x,i.b.y),n||a.lineEnd(),I=!1):n&&(a.lineStart(),a.point(e,t),I=!1)}w=e,M=t,C=n}var y,h,m,v,k,b,w,M,C,x,I,T=a,_=$t(),S=Wt(e,t,n,i),P={point:c,lineStart:p,lineEnd:f,polygonStart:function(){a=_,y=[],h=[],I=!0},polygonEnd:function(){a=T,y=ds.merge(y);var t=d([e,i]),n=I&&t,o=y.length;(n||o)&&(a.polygonStart(),n&&(a.lineStart(),l(null,null,1,a),a.lineEnd()),o&&Ft(y,r,t,l,a),a.polygonEnd()),y=h=m=null}};return P}}function Nt(e){var t=0,n=Vs/3,i=an(e),o=i(t,n);return o.parallels=function(e){return arguments.length?i(t=e[0]*Vs/180,n=e[1]*Vs/180):[t/Vs*180,n/Vs*180]},o}function jt(e,t){function n(e,t){var n=Math.sqrt(r-2*o*Math.sin(t))/o;return[n*Math.sin(e*=o),s-n*Math.cos(e)]}var i=Math.sin(e),o=(i+Math.sin(t))/2,r=1+i*(2*o-i),s=Math.sqrt(r)/o;return n.invert=function(e,t){var n=s-t;return[Math.atan2(e,n)/o,te((r-(e*e+n*n)*o*o)/(2*o))]},n}function Bt(){function e(e,t){Qa+=o*e-i*t,i=e,o=t}var t,n,i,o;Ba.point=function(r,s){Ba.point=e,t=i=r,n=o=s},Ba.lineEnd=function(){e(t,n)}}function Ht(e,t){Wa>e&&(Wa=e),e>Na&&(Na=e),Oa>t&&(Oa=t),t>ja&&(ja=t)}function qt(){function e(e,t){s.push("M",e,",",t,r)}function t(e,t){s.push("M",e,",",t),a.point=n}function n(e,t){s.push("L",e,",",t)}function i(){a.point=e}function o(){s.push("Z")}var r=Yt(4.5),s=[],a={point:e,lineStart:function(){a.point=t},lineEnd:i,polygonStart:function(){a.lineEnd=o},polygonEnd:function(){a.lineEnd=i,a.point=e},pointRadius:function(e){return r=Yt(e),a},result:function(){if(s.length){var e=s.join("");return s=[],e}}};return a}function Yt(e){return"m0,"+e+"a"+e+","+e+" 0 1,1 0,"+-2*e+"a"+e+","+e+" 0 1,1 0,"+2*e+"z"}function Kt(e,t){Sa+=e,Pa+=t,++Fa}function Xt(){function e(e,i){var o=e-t,r=i-n,s=Math.sqrt(o*o+r*r);Ea+=s*(t+e)/2,Aa+=s*(n+i)/2,Da+=s,Kt(t=e,n=i)}var t,n;qa.point=function(i,o){qa.point=e,Kt(t=i,n=o)}}function Zt(){qa.point=Kt}function Jt(){function e(e,t){var n=e-i,r=t-o,s=Math.sqrt(n*n+r*r);Ea+=s*(i+e)/2,Aa+=s*(o+t)/2,Da+=s,s=o*e-i*t,Ua+=s*(i+e),$a+=s*(o+t),La+=3*s,Kt(i=e,o=t)}var t,n,i,o;qa.point=function(r,s){qa.point=e,Kt(t=i=r,n=o=s)},qa.lineEnd=function(){e(t,n)}}function en(e){function t(t,n){e.moveTo(t+s,n),e.arc(t,n,s,0,zs)}function n(t,n){e.moveTo(t,n),a.point=i}function i(t,n){e.lineTo(t,n)}function o(){a.point=t}function r(){e.closePath()}var s=4.5,a={point:t,lineStart:function(){a.point=n},lineEnd:o,polygonStart:function(){a.lineEnd=r},polygonEnd:function(){a.lineEnd=o,a.point=t},pointRadius:function(e){return s=e,a},result:w};return a}function tn(e){function t(e){return(a?i:n)(e)}function n(t){return rn(t,function(n,i){n=e(n,i),t.point(n[0],n[1])})}function i(t){function n(n,i){n=e(n,i),t.point(n[0],n[1])}function i(){k=NaN,x.point=r,t.lineStart()}function r(n,i){var r=yt([n,i]),s=e(n,i);o(k,b,v,w,M,C,k=s[0],b=s[1],v=n,w=r[0],M=r[1],C=r[2],a,t),t.point(k,b)}function s(){x.point=n,t.lineEnd()}function d(){i(),x.point=l,x.lineEnd=u}function l(e,t){r(c=e,p=t),f=k,g=b,y=w,h=M,m=C,x.point=r}function u(){o(k,b,v,w,M,C,f,g,c,y,h,m,a,t),x.lineEnd=s,s()}var c,p,f,g,y,h,m,v,k,b,w,M,C,x={point:n,lineStart:i,lineEnd:s,polygonStart:function(){t.polygonStart(),x.lineStart=d},polygonEnd:function(){t.polygonEnd(),x.lineStart=i}};return x}function o(t,n,i,a,d,l,u,c,p,f,g,y,h,m){var v=u-t,k=c-n,b=v*v+k*k;if(b>4*r&&h--){var w=a+f,M=d+g,C=l+y,x=Math.sqrt(w*w+M*M+C*C),I=Math.asin(C/=x),T=bs(bs(C)-1)<Ls||bs(i-p)<Ls?(i+p)/2:Math.atan2(M,w),_=e(T,I),S=_[0],P=_[1],F=S-t,E=P-n,A=k*F-v*E;(A*A/b>r||bs((v*F+k*E)/b-.5)>.3||s>a*f+d*g+l*y)&&(o(t,n,i,a,d,l,S,P,T,w/=x,M/=x,C,h,m),m.point(S,P),o(S,P,T,w,M,C,u,c,p,f,g,y,h,m))}}var r=.5,s=Math.cos(30*Ws),a=16;return t.precision=function(e){return arguments.length?(a=(r=e*e)>0&&16,t):Math.sqrt(r)},t}function nn(e){var t=tn(function(t,n){return e([t*Os,n*Os])});return function(e){return dn(t(e))}}function on(e){this.stream=e}function rn(e,t){return{point:t,sphere:function(){e.sphere()},lineStart:function(){e.lineStart()},lineEnd:function(){e.lineEnd()},polygonStart:function(){e.polygonStart()},polygonEnd:function(){e.polygonEnd()}}}function sn(e){return an(function(){return e})()}function an(e){function t(e){return e=a(e[0]*Ws,e[1]*Ws),[e[0]*p+d,l-e[1]*p]}function n(e){return e=a.invert((e[0]-d)/p,(l-e[1])/p),e&&[e[0]*Os,e[1]*Os]}function i(){a=St(s=cn(m,k,b),r);var e=r(y,h);return d=f-e[0]*p,l=g+e[1]*p,o()}function o(){return u&&(u.valid=!1,u=null),t}var r,s,a,d,l,u,c=tn(function(e,t){return e=r(e,t),[e[0]*p+d,l-e[1]*p]}),p=150,f=480,g=250,y=0,h=0,m=0,k=0,b=0,w=Va,M=v,C=null,x=null;return t.stream=function(e){return u&&(u.valid=!1),u=dn(w(s,c(M(e)))),u.valid=!0,u},t.clipAngle=function(e){return arguments.length?(w=null==e?(C=e,Va):Qt((C=+e)*Ws),o()):C},t.clipExtent=function(e){return arguments.length?(x=e,M=e?Ot(e[0][0],e[0][1],e[1][0],e[1][1]):v,o()):x},t.scale=function(e){return arguments.length?(p=+e,i()):p},t.translate=function(e){return arguments.length?(f=+e[0],g=+e[1],i()):[f,g]},t.center=function(e){return arguments.length?(y=e[0]%360*Ws,h=e[1]%360*Ws,i()):[y*Os,h*Os]},t.rotate=function(e){return arguments.length?(m=e[0]%360*Ws,k=e[1]%360*Ws,b=e.length>2?e[2]%360*Ws:0,i()):[m*Os,k*Os,b*Os]},ds.rebind(t,c,"precision"),function(){return r=e.apply(this,arguments),t.invert=r.invert&&n,i()}}function dn(e){return rn(e,function(t,n){e.point(t*Ws,n*Ws)})}function ln(e,t){return[e,t]}function un(e,t){return[e>Vs?e-zs:-Vs>e?e+zs:e,t]}function cn(e,t,n){return e?t||n?St(fn(e),gn(t,n)):fn(e):t||n?gn(t,n):un}function pn(e){return function(t,n){return t+=e,[t>Vs?t-zs:-Vs>t?t+zs:t,n]}}function fn(e){var t=pn(e);return t.invert=pn(-e),t}function gn(e,t){function n(e,t){var n=Math.cos(t),a=Math.cos(e)*n,d=Math.sin(e)*n,l=Math.sin(t),u=l*i+a*o;return[Math.atan2(d*r-u*s,a*i-l*o),te(u*r+d*s)]}var i=Math.cos(e),o=Math.sin(e),r=Math.cos(t),s=Math.sin(t);return n.invert=function(e,t){var n=Math.cos(t),a=Math.cos(e)*n,d=Math.sin(e)*n,l=Math.sin(t),u=l*r-d*s;return[Math.atan2(d*r+l*s,a*i+u*o),te(u*i-a*o)]},n}function yn(e,t){var n=Math.cos(e),i=Math.sin(e);return function(o,r,s,a){var d=s*t;null!=o?(o=hn(n,o),r=hn(n,r),(s>0?r>o:o>r)&&(o+=s*zs)):(o=e+s*zs,r=e-.5*d);for(var l,u=o;s>0?u>r:r>u;u-=d)a.point((l=wt([n,-i*Math.cos(u),-i*Math.sin(u)]))[0],l[1])}}function hn(e,t){var n=yt(t);n[0]-=e,bt(n);var i=ee(-n[1]);return((-n[2]<0?-i:i)+2*Math.PI-Ls)%(2*Math.PI)}function mn(e,t,n){var i=ds.range(e,t-Ls,n).concat(t);return function(e){return i.map(function(t){return[e,t]})}}function vn(e,t,n){var i=ds.range(e,t-Ls,n).concat(t);return function(e){return i.map(function(t){return[t,e]})}}function kn(e){return e.source}function bn(e){return e.target}function wn(e,t,n,i){var o=Math.cos(t),r=Math.sin(t),s=Math.cos(i),a=Math.sin(i),d=o*Math.cos(e),l=o*Math.sin(e),u=s*Math.cos(n),c=s*Math.sin(n),p=2*Math.asin(Math.sqrt(re(i-t)+o*s*re(n-e))),f=1/Math.sin(p),g=p?function(e){var t=Math.sin(e*=p)*f,n=Math.sin(p-e)*f,i=n*d+t*u,o=n*l+t*c,s=n*r+t*a;return[Math.atan2(o,i)*Os,Math.atan2(s,Math.sqrt(i*i+o*o))*Os]}:function(){return[e*Os,t*Os]};return g.distance=p,g}function Mn(){function e(e,o){var r=Math.sin(o*=Ws),s=Math.cos(o),a=bs((e*=Ws)-t),d=Math.cos(a);Ya+=Math.atan2(Math.sqrt((a=s*Math.sin(a))*a+(a=i*r-n*s*d)*a),n*r+i*s*d),t=e,n=r,i=s}var t,n,i;Ka.point=function(o,r){t=o*Ws,n=Math.sin(r*=Ws),i=Math.cos(r),Ka.point=e},Ka.lineEnd=function(){Ka.point=Ka.lineEnd=w}}function Cn(e,t){function n(t,n){var i=Math.cos(t),o=Math.cos(n),r=e(i*o);return[r*o*Math.sin(t),r*Math.sin(n)]}return n.invert=function(e,n){var i=Math.sqrt(e*e+n*n),o=t(i),r=Math.sin(o),s=Math.cos(o);return[Math.atan2(e*r,i*s),Math.asin(i&&n*r/i)]},n}function xn(e,t){function n(e,t){s>0?-Qs+Ls>t&&(t=-Qs+Ls):t>Qs-Ls&&(t=Qs-Ls);var n=s/Math.pow(o(t),r);return[n*Math.sin(r*e),s-n*Math.cos(r*e)]}var i=Math.cos(e),o=function(e){return Math.tan(Vs/4+e/2)},r=e===t?Math.sin(e):Math.log(i/Math.cos(t))/Math.log(o(t)/o(e)),s=i*Math.pow(o(e),r)/r;return r?(n.invert=function(e,t){var n=s-t,i=Z(r)*Math.sqrt(e*e+n*n);return[Math.atan2(e,n)/r,2*Math.atan(Math.pow(s/i,1/r))-Qs]},n):Tn}function In(e,t){function n(e,t){var n=r-t;return[n*Math.sin(o*e),r-n*Math.cos(o*e)]}var i=Math.cos(e),o=e===t?Math.sin(e):(i-Math.cos(t))/(t-e),r=i/o+e;return bs(o)<Ls?ln:(n.invert=function(e,t){var n=r-t;return[Math.atan2(e,n)/o,r-Z(o)*Math.sqrt(e*e+n*n)]},n)}function Tn(e,t){return[e,Math.log(Math.tan(Vs/4+t/2))]}function _n(e){var t,n=sn(e),i=n.scale,o=n.translate,r=n.clipExtent;return n.scale=function(){var e=i.apply(n,arguments);return e===n?t?n.clipExtent(null):n:e},n.translate=function(){var e=o.apply(n,arguments);return e===n?t?n.clipExtent(null):n:e},n.clipExtent=function(e){var s=r.apply(n,arguments);if(s===n){if(t=null==e){var a=Vs*i(),d=o();r([[d[0]-a,d[1]-a],[d[0]+a,d[1]+a]])}}else t&&(s=null);return s},n.clipExtent(null)}function Sn(e,t){return[Math.log(Math.tan(Vs/4+t/2)),-e]}function Pn(e){return e[0]}function Fn(e){return e[1]}function En(e){for(var t=e.length,n=[0,1],i=2,o=2;t>o;o++){for(;i>1&&J(e[n[i-2]],e[n[i-1]],e[o])<=0;)--i;n[i++]=o}return n.slice(0,i)}function An(e,t){return e[0]-t[0]||e[1]-t[1]}function Dn(e,t,n){return(n[0]-t[0])*(e[1]-t[1])<(n[1]-t[1])*(e[0]-t[0])}function Un(e,t,n,i){var o=e[0],r=n[0],s=t[0]-o,a=i[0]-r,d=e[1],l=n[1],u=t[1]-d,c=i[1]-l,p=(a*(d-l)-c*(o-r))/(c*s-a*u);return[o+p*s,d+p*u]}function $n(e){var t=e[0],n=e[e.length-1];return!(t[0]-n[0]||t[1]-n[1])}function Ln(){ii(this),this.edge=this.site=this.circle=null}function Rn(e){var t=dd.pop()||new Ln;return t.site=e,t}function Vn(e){qn(e),rd.remove(e),dd.push(e),ii(e)}function zn(e){var t=e.circle,n=t.x,i=t.cy,o={x:n,y:i},r=e.P,s=e.N,a=[e];Vn(e);for(var d=r;d.circle&&bs(n-d.circle.x)<Ls&&bs(i-d.circle.cy)<Ls;)r=d.P,a.unshift(d),Vn(d),d=r;a.unshift(d),qn(d);for(var l=s;l.circle&&bs(n-l.circle.x)<Ls&&bs(i-l.circle.cy)<Ls;)s=l.N,a.push(l),Vn(l),l=s;a.push(l),qn(l);var u,c=a.length;for(u=1;c>u;++u)l=a[u],d=a[u-1],ei(l.edge,d.site,l.site,o);d=a[0],l=a[c-1],l.edge=Zn(d.site,l.site,null,o),Hn(d),Hn(l)}function Gn(e){for(var t,n,i,o,r=e.x,s=e.y,a=rd._;a;)if(i=Qn(a,s)-r,i>Ls)a=a.L;else{if(o=r-Wn(a,s),!(o>Ls)){i>-Ls?(t=a.P,n=a):o>-Ls?(t=a,n=a.N):t=n=a;break}if(!a.R){t=a;break}a=a.R}var d=Rn(e);if(rd.insert(t,d),t||n){if(t===n)return qn(t),n=Rn(t.site),rd.insert(d,n),d.edge=n.edge=Zn(t.site,d.site),Hn(t),void Hn(n);if(!n)return void(d.edge=Zn(t.site,d.site));qn(t),qn(n);var l=t.site,u=l.x,c=l.y,p=e.x-u,f=e.y-c,g=n.site,y=g.x-u,h=g.y-c,m=2*(p*h-f*y),v=p*p+f*f,k=y*y+h*h,b={x:(h*v-f*k)/m+u,y:(p*k-y*v)/m+c};ei(n.edge,l,g,b),d.edge=Zn(l,e,null,b),n.edge=Zn(e,g,null,b),Hn(t),Hn(n)}}function Qn(e,t){var n=e.site,i=n.x,o=n.y,r=o-t;if(!r)return i;var s=e.P;if(!s)return-(1/0);n=s.site;var a=n.x,d=n.y,l=d-t;if(!l)return a;var u=a-i,c=1/r-1/l,p=u/l;return c?(-p+Math.sqrt(p*p-2*c*(u*u/(-2*l)-d+l/2+o-r/2)))/c+i:(i+a)/2}function Wn(e,t){var n=e.N;if(n)return Qn(n,t);var i=e.site;return i.y===t?i.x:1/0}function On(e){this.site=e,this.edges=[]}function Nn(e){for(var t,n,i,o,r,s,a,d,l,u,c=e[0][0],p=e[1][0],f=e[0][1],g=e[1][1],y=od,h=y.length;h--;)if(r=y[h],r&&r.prepare())for(a=r.edges,d=a.length,s=0;d>s;)u=a[s].end(),i=u.x,o=u.y,l=a[++s%d].start(),t=l.x,n=l.y,(bs(i-t)>Ls||bs(o-n)>Ls)&&(a.splice(s,0,new ti(Jn(r.site,u,bs(i-c)<Ls&&g-o>Ls?{x:c,y:bs(t-c)<Ls?n:g}:bs(o-g)<Ls&&p-i>Ls?{x:bs(n-g)<Ls?t:p,y:g}:bs(i-p)<Ls&&o-f>Ls?{x:p,y:bs(t-p)<Ls?n:f}:bs(o-f)<Ls&&i-c>Ls?{x:bs(n-f)<Ls?t:c,y:f}:null),r.site,null)),++d)}function jn(e,t){return t.angle-e.angle}function Bn(){ii(this),this.x=this.y=this.arc=this.site=this.cy=null}function Hn(e){var t=e.P,n=e.N;if(t&&n){var i=t.site,o=e.site,r=n.site;if(i!==r){var s=o.x,a=o.y,d=i.x-s,l=i.y-a,u=r.x-s,c=r.y-a,p=2*(d*c-l*u);if(!(p>=-Rs)){var f=d*d+l*l,g=u*u+c*c,y=(c*f-l*g)/p,h=(d*g-u*f)/p,c=h+a,m=ld.pop()||new Bn;m.arc=e,m.site=o,m.x=y+s,m.y=c+Math.sqrt(y*y+h*h),m.cy=c,e.circle=m;for(var v=null,k=ad._;k;)if(m.y<k.y||m.y===k.y&&m.x<=k.x){if(!k.L){v=k.P;break}k=k.L}else{if(!k.R){v=k;break}k=k.R}ad.insert(v,m),v||(sd=m)}}}}function qn(e){var t=e.circle;t&&(t.P||(sd=t.N),ad.remove(t),ld.push(t),ii(t),e.circle=null)}function Yn(e){for(var t,n=id,i=Wt(e[0][0],e[0][1],e[1][0],e[1][1]),o=n.length;o--;)t=n[o],(!Kn(t,e)||!i(t)||bs(t.a.x-t.b.x)<Ls&&bs(t.a.y-t.b.y)<Ls)&&(t.a=t.b=null,n.splice(o,1))}function Kn(e,t){var n=e.b;if(n)return!0;var i,o,r=e.a,s=t[0][0],a=t[1][0],d=t[0][1],l=t[1][1],u=e.l,c=e.r,p=u.x,f=u.y,g=c.x,y=c.y,h=(p+g)/2,m=(f+y)/2;if(y===f){if(s>h||h>=a)return;if(p>g){if(r){if(r.y>=l)return}else r={x:h,y:d};n={x:h,y:l}}else{if(r){if(r.y<d)return}else r={x:h,y:l};n={x:h,y:d}}}else if(i=(p-g)/(y-f),o=m-i*h,-1>i||i>1)if(p>g){if(r){if(r.y>=l)return}else r={x:(d-o)/i,y:d};n={x:(l-o)/i,y:l}}else{if(r){if(r.y<d)return}else r={x:(l-o)/i,y:l};n={x:(d-o)/i,y:d}}else if(y>f){if(r){if(r.x>=a)return}else r={x:s,y:i*s+o};n={x:a,y:i*a+o}}else{if(r){if(r.x<s)return}else r={x:a,y:i*a+o};n={x:s,y:i*s+o}}return e.a=r,e.b=n,!0}function Xn(e,t){this.l=e,this.r=t,this.a=this.b=null}function Zn(e,t,n,i){var o=new Xn(e,t);return id.push(o),n&&ei(o,e,t,n),i&&ei(o,t,e,i),od[e.i].edges.push(new ti(o,e,t)),od[t.i].edges.push(new ti(o,t,e)),o}function Jn(e,t,n){var i=new Xn(e,null);return i.a=t,i.b=n,id.push(i),i}function ei(e,t,n,i){e.a||e.b?e.l===n?e.b=i:e.a=i:(e.a=i,e.l=t,e.r=n)}function ti(e,t,n){var i=e.a,o=e.b;this.edge=e,this.site=t,this.angle=n?Math.atan2(n.y-t.y,n.x-t.x):e.l===t?Math.atan2(o.x-i.x,i.y-o.y):Math.atan2(i.x-o.x,o.y-i.y)}function ni(){this._=null}function ii(e){e.U=e.C=e.L=e.R=e.P=e.N=null}function oi(e,t){var n=t,i=t.R,o=n.U;o?o.L===n?o.L=i:o.R=i:e._=i,i.U=o,n.U=i,n.R=i.L,n.R&&(n.R.U=n),i.L=n}function ri(e,t){var n=t,i=t.L,o=n.U;o?o.L===n?o.L=i:o.R=i:e._=i,i.U=o,n.U=i,n.L=i.R,n.L&&(n.L.U=n),i.R=n}function si(e){for(;e.L;)e=e.L;return e}function ai(e,t){var n,i,o,r=e.sort(di).pop();for(id=[],od=new Array(e.length),rd=new ni,ad=new ni;;)if(o=sd,r&&(!o||r.y<o.y||r.y===o.y&&r.x<o.x))(r.x!==n||r.y!==i)&&(od[r.i]=new On(r),Gn(r),n=r.x,i=r.y),r=e.pop();else{if(!o)break;zn(o.arc)}t&&(Yn(t),Nn(t));var s={cells:od,edges:id};return rd=ad=id=od=null,s}function di(e,t){return t.y-e.y||t.x-e.x}function li(e,t,n){return(e.x-n.x)*(t.y-e.y)-(e.x-t.x)*(n.y-e.y)}function ui(e){return e.x}function ci(e){return e.y}function pi(){return{leaf:!0,nodes:[],point:null,x:null,y:null}}function fi(e,t,n,i,o,r){if(!e(t,n,i,o,r)){var s=.5*(n+o),a=.5*(i+r),d=t.nodes;d[0]&&fi(e,d[0],n,i,s,a),d[1]&&fi(e,d[1],s,i,o,a),d[2]&&fi(e,d[2],n,a,s,r),d[3]&&fi(e,d[3],s,a,o,r)}}function gi(e,t,n,i,o,r,s){var a,d=1/0;return function l(e,u,c,p,f){if(!(u>r||c>s||i>p||o>f)){if(g=e.point){var g,y=t-e.x,h=n-e.y,m=y*y+h*h;if(d>m){var v=Math.sqrt(d=m);i=t-v,o=n-v,r=t+v,s=n+v,a=g}}for(var k=e.nodes,b=.5*(u+p),w=.5*(c+f),M=t>=b,C=n>=w,x=C<<1|M,I=x+4;I>x;++x)if(e=k[3&x])switch(3&x){case 0:l(e,u,c,b,w);break;case 1:l(e,b,c,p,w);break;case 2:l(e,u,w,b,f);break;case 3:l(e,b,w,p,f)}}}(e,i,o,r,s),a}function yi(e,t){e=ds.rgb(e),t=ds.rgb(t);var n=e.r,i=e.g,o=e.b,r=t.r-n,s=t.g-i,a=t.b-o;return function(e){return"#"+be(Math.round(n+r*e))+be(Math.round(i+s*e))+be(Math.round(o+a*e))}}function hi(e,t){var n,i={},o={};for(n in e)n in t?i[n]=ki(e[n],t[n]):o[n]=e[n];for(n in t)n in e||(o[n]=t[n]);return function(e){for(n in i)o[n]=i[n](e);return o}}function mi(e,t){return e=+e,t=+t,function(n){return e*(1-n)+t*n}}function vi(e,t){var n,i,o,r=cd.lastIndex=pd.lastIndex=0,s=-1,a=[],d=[];for(e+="",t+="";(n=cd.exec(e))&&(i=pd.exec(t));)(o=i.index)>r&&(o=t.slice(r,o),a[s]?a[s]+=o:a[++s]=o),(n=n[0])===(i=i[0])?a[s]?a[s]+=i:a[++s]=i:(a[++s]=null,d.push({i:s,x:mi(n,i)})),r=pd.lastIndex;return r<t.length&&(o=t.slice(r),a[s]?a[s]+=o:a[++s]=o),a.length<2?d[0]?(t=d[0].x,function(e){return t(e)+""}):function(){return t}:(t=d.length,function(e){for(var n,i=0;t>i;++i)a[(n=d[i]).i]=n.x(e);return a.join("")})}function ki(e,t){for(var n,i=ds.interpolators.length;--i>=0&&!(n=ds.interpolators[i](e,t)););return n}function bi(e,t){var n,i=[],o=[],r=e.length,s=t.length,a=Math.min(e.length,t.length);for(n=0;a>n;++n)i.push(ki(e[n],t[n]));for(;r>n;++n)o[n]=e[n];for(;s>n;++n)o[n]=t[n];return function(e){for(n=0;a>n;++n)o[n]=i[n](e);return o}}function wi(e){return function(t){return 0>=t?0:t>=1?1:e(t)}}function Mi(e){return function(t){return 1-e(1-t)}}function Ci(e){return function(t){return.5*(.5>t?e(2*t):2-e(2-2*t))}}function xi(e){return e*e}function Ii(e){return e*e*e}function Ti(e){if(0>=e)return 0;if(e>=1)return 1;var t=e*e,n=t*e;return 4*(.5>e?n:3*(e-t)+n-.75)}function _i(e){return function(t){return Math.pow(t,e)}}function Si(e){return 1-Math.cos(e*Qs)}function Pi(e){return Math.pow(2,10*(e-1))}function Fi(e){return 1-Math.sqrt(1-e*e)}function Ei(e,t){var n;return arguments.length<2&&(t=.45),arguments.length?n=t/zs*Math.asin(1/e):(e=1,n=t/4),function(i){return 1+e*Math.pow(2,-10*i)*Math.sin((i-n)*zs/t)}}function Ai(e){return e||(e=1.70158),function(t){return t*t*((e+1)*t-e)}}function Di(e){return 1/2.75>e?7.5625*e*e:2/2.75>e?7.5625*(e-=1.5/2.75)*e+.75:2.5/2.75>e?7.5625*(e-=2.25/2.75)*e+.9375:7.5625*(e-=2.625/2.75)*e+.984375}function Ui(e,t){e=ds.hcl(e),t=ds.hcl(t);var n=e.h,i=e.c,o=e.l,r=t.h-n,s=t.c-i,a=t.l-o;return isNaN(s)&&(s=0,i=isNaN(i)?t.c:i),isNaN(r)?(r=0,n=isNaN(n)?t.h:n):r>180?r-=360:-180>r&&(r+=360),function(e){return ue(n+r*e,i+s*e,o+a*e)+""}}function $i(e,t){e=ds.hsl(e),t=ds.hsl(t);var n=e.h,i=e.s,o=e.l,r=t.h-n,s=t.s-i,a=t.l-o;
return isNaN(s)&&(s=0,i=isNaN(i)?t.s:i),isNaN(r)?(r=0,n=isNaN(n)?t.h:n):r>180?r-=360:-180>r&&(r+=360),function(e){return de(n+r*e,i+s*e,o+a*e)+""}}function Li(e,t){e=ds.lab(e),t=ds.lab(t);var n=e.l,i=e.a,o=e.b,r=t.l-n,s=t.a-i,a=t.b-o;return function(e){return pe(n+r*e,i+s*e,o+a*e)+""}}function Ri(e,t){return t-=e,function(n){return Math.round(e+t*n)}}function Vi(e){var t=[e.a,e.b],n=[e.c,e.d],i=Gi(t),o=zi(t,n),r=Gi(Qi(n,t,-o))||0;t[0]*n[1]<n[0]*t[1]&&(t[0]*=-1,t[1]*=-1,i*=-1,o*=-1),this.rotate=(i?Math.atan2(t[1],t[0]):Math.atan2(-n[0],n[1]))*Os,this.translate=[e.e,e.f],this.scale=[i,r],this.skew=r?Math.atan2(o,r)*Os:0}function zi(e,t){return e[0]*t[0]+e[1]*t[1]}function Gi(e){var t=Math.sqrt(zi(e,e));return t&&(e[0]/=t,e[1]/=t),t}function Qi(e,t,n){return e[0]+=n*t[0],e[1]+=n*t[1],e}function Wi(e){return e.length?e.pop()+",":""}function Oi(e,t,n,i){if(e[0]!==t[0]||e[1]!==t[1]){var o=n.push("translate(",null,",",null,")");i.push({i:o-4,x:mi(e[0],t[0])},{i:o-2,x:mi(e[1],t[1])})}else(t[0]||t[1])&&n.push("translate("+t+")")}function Ni(e,t,n,i){e!==t?(e-t>180?t+=360:t-e>180&&(e+=360),i.push({i:n.push(Wi(n)+"rotate(",null,")")-2,x:mi(e,t)})):t&&n.push(Wi(n)+"rotate("+t+")")}function ji(e,t,n,i){e!==t?i.push({i:n.push(Wi(n)+"skewX(",null,")")-2,x:mi(e,t)}):t&&n.push(Wi(n)+"skewX("+t+")")}function Bi(e,t,n,i){if(e[0]!==t[0]||e[1]!==t[1]){var o=n.push(Wi(n)+"scale(",null,",",null,")");i.push({i:o-4,x:mi(e[0],t[0])},{i:o-2,x:mi(e[1],t[1])})}else(1!==t[0]||1!==t[1])&&n.push(Wi(n)+"scale("+t+")")}function Hi(e,t){var n=[],i=[];return e=ds.transform(e),t=ds.transform(t),Oi(e.translate,t.translate,n,i),Ni(e.rotate,t.rotate,n,i),ji(e.skew,t.skew,n,i),Bi(e.scale,t.scale,n,i),e=t=null,function(e){for(var t,o=-1,r=i.length;++o<r;)n[(t=i[o]).i]=t.x(e);return n.join("")}}function qi(e,t){return t=(t-=e=+e)||1/t,function(n){return(n-e)/t}}function Yi(e,t){return t=(t-=e=+e)||1/t,function(n){return Math.max(0,Math.min(1,(n-e)/t))}}function Ki(e){for(var t=e.source,n=e.target,i=Zi(t,n),o=[t];t!==i;)t=t.parent,o.push(t);for(var r=o.length;n!==i;)o.splice(r,0,n),n=n.parent;return o}function Xi(e){for(var t=[],n=e.parent;null!=n;)t.push(e),e=n,n=n.parent;return t.push(e),t}function Zi(e,t){if(e===t)return e;for(var n=Xi(e),i=Xi(t),o=n.pop(),r=i.pop(),s=null;o===r;)s=o,o=n.pop(),r=i.pop();return s}function Ji(e){e.fixed|=2}function eo(e){e.fixed&=-7}function to(e){e.fixed|=4,e.px=e.x,e.py=e.y}function no(e){e.fixed&=-5}function io(e,t,n){var i=0,o=0;if(e.charge=0,!e.leaf)for(var r,s=e.nodes,a=s.length,d=-1;++d<a;)r=s[d],null!=r&&(io(r,t,n),e.charge+=r.charge,i+=r.charge*r.cx,o+=r.charge*r.cy);if(e.point){e.leaf||(e.point.x+=Math.random()-.5,e.point.y+=Math.random()-.5);var l=t*n[e.point.index];e.charge+=e.pointCharge=l,i+=l*e.point.x,o+=l*e.point.y}e.cx=i/e.charge,e.cy=o/e.charge}function oo(e,t){return ds.rebind(e,t,"sort","children","value"),e.nodes=e,e.links=co,e}function ro(e,t){for(var n=[e];null!=(e=n.pop());)if(t(e),(o=e.children)&&(i=o.length))for(var i,o;--i>=0;)n.push(o[i])}function so(e,t){for(var n=[e],i=[];null!=(e=n.pop());)if(i.push(e),(r=e.children)&&(o=r.length))for(var o,r,s=-1;++s<o;)n.push(r[s]);for(;null!=(e=i.pop());)t(e)}function ao(e){return e.children}function lo(e){return e.value}function uo(e,t){return t.value-e.value}function co(e){return ds.merge(e.map(function(e){return(e.children||[]).map(function(t){return{source:e,target:t}})}))}function po(e){return e.x}function fo(e){return e.y}function go(e,t,n){e.y0=t,e.y=n}function yo(e){return ds.range(e.length)}function ho(e){for(var t=-1,n=e[0].length,i=[];++t<n;)i[t]=0;return i}function mo(e){for(var t,n=1,i=0,o=e[0][1],r=e.length;r>n;++n)(t=e[n][1])>o&&(i=n,o=t);return i}function vo(e){return e.reduce(ko,0)}function ko(e,t){return e+t[1]}function bo(e,t){return wo(e,Math.ceil(Math.log(t.length)/Math.LN2+1))}function wo(e,t){for(var n=-1,i=+e[0],o=(e[1]-i)/t,r=[];++n<=t;)r[n]=o*n+i;return r}function Mo(e){return[ds.min(e),ds.max(e)]}function Co(e,t){return e.value-t.value}function xo(e,t){var n=e._pack_next;e._pack_next=t,t._pack_prev=e,t._pack_next=n,n._pack_prev=t}function Io(e,t){e._pack_next=t,t._pack_prev=e}function To(e,t){var n=t.x-e.x,i=t.y-e.y,o=e.r+t.r;return.999*o*o>n*n+i*i}function _o(e){function t(e){u=Math.min(e.x-e.r,u),c=Math.max(e.x+e.r,c),p=Math.min(e.y-e.r,p),f=Math.max(e.y+e.r,f)}if((n=e.children)&&(l=n.length)){var n,i,o,r,s,a,d,l,u=1/0,c=-(1/0),p=1/0,f=-(1/0);if(n.forEach(So),i=n[0],i.x=-i.r,i.y=0,t(i),l>1&&(o=n[1],o.x=o.r,o.y=0,t(o),l>2))for(r=n[2],Eo(i,o,r),t(r),xo(i,r),i._pack_prev=r,xo(r,o),o=i._pack_next,s=3;l>s;s++){Eo(i,o,r=n[s]);var g=0,y=1,h=1;for(a=o._pack_next;a!==o;a=a._pack_next,y++)if(To(a,r)){g=1;break}if(1==g)for(d=i._pack_prev;d!==a._pack_prev&&!To(d,r);d=d._pack_prev,h++);g?(h>y||y==h&&o.r<i.r?Io(i,o=a):Io(i=d,o),s--):(xo(i,r),o=r,t(r))}var m=(u+c)/2,v=(p+f)/2,k=0;for(s=0;l>s;s++)r=n[s],r.x-=m,r.y-=v,k=Math.max(k,r.r+Math.sqrt(r.x*r.x+r.y*r.y));e.r=k,n.forEach(Po)}}function So(e){e._pack_next=e._pack_prev=e}function Po(e){delete e._pack_next,delete e._pack_prev}function Fo(e,t,n,i){var o=e.children;if(e.x=t+=i*e.x,e.y=n+=i*e.y,e.r*=i,o)for(var r=-1,s=o.length;++r<s;)Fo(o[r],t,n,i)}function Eo(e,t,n){var i=e.r+n.r,o=t.x-e.x,r=t.y-e.y;if(i&&(o||r)){var s=t.r+n.r,a=o*o+r*r;s*=s,i*=i;var d=.5+(i-s)/(2*a),l=Math.sqrt(Math.max(0,2*s*(i+a)-(i-=a)*i-s*s))/(2*a);n.x=e.x+d*o+l*r,n.y=e.y+d*r-l*o}else n.x=e.x+i,n.y=e.y}function Ao(e,t){return e.parent==t.parent?1:2}function Do(e){var t=e.children;return t.length?t[0]:e.t}function Uo(e){var t,n=e.children;return(t=n.length)?n[t-1]:e.t}function $o(e,t,n){var i=n/(t.i-e.i);t.c-=i,t.s+=n,e.c+=i,t.z+=n,t.m+=n}function Lo(e){for(var t,n=0,i=0,o=e.children,r=o.length;--r>=0;)t=o[r],t.z+=n,t.m+=n,n+=t.s+(i+=t.c)}function Ro(e,t,n){return e.a.parent===t.parent?e.a:n}function Vo(e){return 1+ds.max(e,function(e){return e.y})}function zo(e){return e.reduce(function(e,t){return e+t.x},0)/e.length}function Go(e){var t=e.children;return t&&t.length?Go(t[0]):e}function Qo(e){var t,n=e.children;return n&&(t=n.length)?Qo(n[t-1]):e}function Wo(e){return{x:e.x,y:e.y,dx:e.dx,dy:e.dy}}function Oo(e,t){var n=e.x+t[3],i=e.y+t[0],o=e.dx-t[1]-t[3],r=e.dy-t[0]-t[2];return 0>o&&(n+=o/2,o=0),0>r&&(i+=r/2,r=0),{x:n,y:i,dx:o,dy:r}}function No(e){var t=e[0],n=e[e.length-1];return n>t?[t,n]:[n,t]}function jo(e){return e.rangeExtent?e.rangeExtent():No(e.range())}function Bo(e,t,n,i){var o=n(e[0],e[1]),r=i(t[0],t[1]);return function(e){return r(o(e))}}function Ho(e,t){var n,i=0,o=e.length-1,r=e[i],s=e[o];return r>s&&(n=i,i=o,o=n,n=r,r=s,s=n),e[i]=t.floor(r),e[o]=t.ceil(s),e}function qo(e){return e?{floor:function(t){return Math.floor(t/e)*e},ceil:function(t){return Math.ceil(t/e)*e}}:Cd}function Yo(e,t,n,i){var o=[],r=[],s=0,a=Math.min(e.length,t.length)-1;for(e[a]<e[0]&&(e=e.slice().reverse(),t=t.slice().reverse());++s<=a;)o.push(n(e[s-1],e[s])),r.push(i(t[s-1],t[s]));return function(t){var n=ds.bisect(e,t,1,a)-1;return r[n](o[n](t))}}function Ko(e,t,n,i){function o(){var o=Math.min(e.length,t.length)>2?Yo:Bo,d=i?Yi:qi;return s=o(e,t,d,n),a=o(t,e,d,ki),r}function r(e){return s(e)}var s,a;return r.invert=function(e){return a(e)},r.domain=function(t){return arguments.length?(e=t.map(Number),o()):e},r.range=function(e){return arguments.length?(t=e,o()):t},r.rangeRound=function(e){return r.range(e).interpolate(Ri)},r.clamp=function(e){return arguments.length?(i=e,o()):i},r.interpolate=function(e){return arguments.length?(n=e,o()):n},r.ticks=function(t){return er(e,t)},r.tickFormat=function(t,n){return tr(e,t,n)},r.nice=function(t){return Zo(e,t),o()},r.copy=function(){return Ko(e,t,n,i)},o()}function Xo(e,t){return ds.rebind(e,t,"range","rangeRound","interpolate","clamp")}function Zo(e,t){return Ho(e,qo(Jo(e,t)[2]))}function Jo(e,t){null==t&&(t=10);var n=No(e),i=n[1]-n[0],o=Math.pow(10,Math.floor(Math.log(i/t)/Math.LN10)),r=t/i*o;return.15>=r?o*=10:.35>=r?o*=5:.75>=r&&(o*=2),n[0]=Math.ceil(n[0]/o)*o,n[1]=Math.floor(n[1]/o)*o+.5*o,n[2]=o,n}function er(e,t){return ds.range.apply(ds,Jo(e,t))}function tr(e,t,n){var i=Jo(e,t);if(n){var o=ca.exec(n);if(o.shift(),"s"===o[8]){var r=ds.formatPrefix(Math.max(bs(i[0]),bs(i[1])));return o[7]||(o[7]="."+nr(r.scale(i[2]))),o[8]="f",n=ds.format(o.join("")),function(e){return n(r.scale(e))+r.symbol}}o[7]||(o[7]="."+ir(o[8],i)),n=o.join("")}else n=",."+nr(i[2])+"f";return ds.format(n)}function nr(e){return-Math.floor(Math.log(e)/Math.LN10+.01)}function ir(e,t){var n=nr(t[2]);return e in xd?Math.abs(n-nr(Math.max(bs(t[0]),bs(t[1]))))+ +("e"!==e):n-2*("%"===e)}function or(e,t,n,i){function o(e){return(n?Math.log(0>e?0:e):-Math.log(e>0?0:-e))/Math.log(t)}function r(e){return n?Math.pow(t,e):-Math.pow(t,-e)}function s(t){return e(o(t))}return s.invert=function(t){return r(e.invert(t))},s.domain=function(t){return arguments.length?(n=t[0]>=0,e.domain((i=t.map(Number)).map(o)),s):i},s.base=function(n){return arguments.length?(t=+n,e.domain(i.map(o)),s):t},s.nice=function(){var t=Ho(i.map(o),n?Math:Td);return e.domain(t),i=t.map(r),s},s.ticks=function(){var e=No(i),s=[],a=e[0],d=e[1],l=Math.floor(o(a)),u=Math.ceil(o(d)),c=t%1?2:t;if(isFinite(u-l)){if(n){for(;u>l;l++)for(var p=1;c>p;p++)s.push(r(l)*p);s.push(r(l))}else for(s.push(r(l));l++<u;)for(var p=c-1;p>0;p--)s.push(r(l)*p);for(l=0;s[l]<a;l++);for(u=s.length;s[u-1]>d;u--);s=s.slice(l,u)}return s},s.tickFormat=function(e,t){if(!arguments.length)return Id;arguments.length<2?t=Id:"function"!=typeof t&&(t=ds.format(t));var i,a=Math.max(.1,e/s.ticks().length),d=n?(i=1e-12,Math.ceil):(i=-1e-12,Math.floor);return function(e){return e/r(d(o(e)+i))<=a?t(e):""}},s.copy=function(){return or(e.copy(),t,n,i)},Xo(s,e)}function rr(e,t,n){function i(t){return e(o(t))}var o=sr(t),r=sr(1/t);return i.invert=function(t){return r(e.invert(t))},i.domain=function(t){return arguments.length?(e.domain((n=t.map(Number)).map(o)),i):n},i.ticks=function(e){return er(n,e)},i.tickFormat=function(e,t){return tr(n,e,t)},i.nice=function(e){return i.domain(Zo(n,e))},i.exponent=function(s){return arguments.length?(o=sr(t=s),r=sr(1/t),e.domain(n.map(o)),i):t},i.copy=function(){return rr(e.copy(),t,n)},Xo(i,e)}function sr(e){return function(t){return 0>t?-Math.pow(-t,e):Math.pow(t,e)}}function ar(e,t){function n(n){return r[((o.get(n)||("range"===t.t?o.set(n,e.push(n)):NaN))-1)%r.length]}function i(t,n){return ds.range(e.length).map(function(e){return t+n*e})}var o,r,s;return n.domain=function(i){if(!arguments.length)return e;e=[],o=new l;for(var r,s=-1,a=i.length;++s<a;)o.has(r=i[s])||o.set(r,e.push(r));return n[t.t].apply(n,t.a)},n.range=function(e){return arguments.length?(r=e,s=0,t={t:"range",a:arguments},n):r},n.rangePoints=function(o,a){arguments.length<2&&(a=0);var d=o[0],l=o[1],u=e.length<2?(d=(d+l)/2,0):(l-d)/(e.length-1+a);return r=i(d+u*a/2,u),s=0,t={t:"rangePoints",a:arguments},n},n.rangeRoundPoints=function(o,a){arguments.length<2&&(a=0);var d=o[0],l=o[1],u=e.length<2?(d=l=Math.round((d+l)/2),0):(l-d)/(e.length-1+a)|0;return r=i(d+Math.round(u*a/2+(l-d-(e.length-1+a)*u)/2),u),s=0,t={t:"rangeRoundPoints",a:arguments},n},n.rangeBands=function(o,a,d){arguments.length<2&&(a=0),arguments.length<3&&(d=a);var l=o[1]<o[0],u=o[l-0],c=o[1-l],p=(c-u)/(e.length-a+2*d);return r=i(u+p*d,p),l&&r.reverse(),s=p*(1-a),t={t:"rangeBands",a:arguments},n},n.rangeRoundBands=function(o,a,d){arguments.length<2&&(a=0),arguments.length<3&&(d=a);var l=o[1]<o[0],u=o[l-0],c=o[1-l],p=Math.floor((c-u)/(e.length-a+2*d));return r=i(u+Math.round((c-u-(e.length-a)*p)/2),p),l&&r.reverse(),s=Math.round(p*(1-a)),t={t:"rangeRoundBands",a:arguments},n},n.rangeBand=function(){return s},n.rangeExtent=function(){return No(t.a[0])},n.copy=function(){return ar(e,t)},n.domain(e)}function dr(e,t){function r(){var n=0,i=t.length;for(a=[];++n<i;)a[n-1]=ds.quantile(e,n/i);return s}function s(e){return isNaN(e=+e)?void 0:t[ds.bisect(a,e)]}var a;return s.domain=function(t){return arguments.length?(e=t.map(i).filter(o).sort(n),r()):e},s.range=function(e){return arguments.length?(t=e,r()):t},s.quantiles=function(){return a},s.invertExtent=function(n){return n=t.indexOf(n),0>n?[NaN,NaN]:[n>0?a[n-1]:e[0],n<a.length?a[n]:e[e.length-1]]},s.copy=function(){return dr(e,t)},r()}function lr(e,t,n){function i(t){return n[Math.max(0,Math.min(s,Math.floor(r*(t-e))))]}function o(){return r=n.length/(t-e),s=n.length-1,i}var r,s;return i.domain=function(n){return arguments.length?(e=+n[0],t=+n[n.length-1],o()):[e,t]},i.range=function(e){return arguments.length?(n=e,o()):n},i.invertExtent=function(t){return t=n.indexOf(t),t=0>t?NaN:t/r+e,[t,t+1/r]},i.copy=function(){return lr(e,t,n)},o()}function ur(e,t){function n(n){return n>=n?t[ds.bisect(e,n)]:void 0}return n.domain=function(t){return arguments.length?(e=t,n):e},n.range=function(e){return arguments.length?(t=e,n):t},n.invertExtent=function(n){return n=t.indexOf(n),[e[n-1],e[n]]},n.copy=function(){return ur(e,t)},n}function cr(e){function t(e){return+e}return t.invert=t,t.domain=t.range=function(n){return arguments.length?(e=n.map(t),t):e},t.ticks=function(t){return er(e,t)},t.tickFormat=function(t,n){return tr(e,t,n)},t.copy=function(){return cr(e)},t}function pr(){return 0}function fr(e){return e.innerRadius}function gr(e){return e.outerRadius}function yr(e){return e.startAngle}function hr(e){return e.endAngle}function mr(e){return e&&e.padAngle}function vr(e,t,n,i){return(e-n)*t-(t-i)*e>0?0:1}function kr(e,t,n,i,o){var r=e[0]-t[0],s=e[1]-t[1],a=(o?i:-i)/Math.sqrt(r*r+s*s),d=a*s,l=-a*r,u=e[0]+d,c=e[1]+l,p=t[0]+d,f=t[1]+l,g=(u+p)/2,y=(c+f)/2,h=p-u,m=f-c,v=h*h+m*m,k=n-i,b=u*f-p*c,w=(0>m?-1:1)*Math.sqrt(Math.max(0,k*k*v-b*b)),M=(b*m-h*w)/v,C=(-b*h-m*w)/v,x=(b*m+h*w)/v,I=(-b*h+m*w)/v,T=M-g,_=C-y,S=x-g,P=I-y;return T*T+_*_>S*S+P*P&&(M=x,C=I),[[M-d,C-l],[M*n/k,C*n/k]]}function br(e){function t(t){function s(){l.push("M",r(e(u),a))}for(var d,l=[],u=[],c=-1,p=t.length,f=Te(n),g=Te(i);++c<p;)o.call(this,d=t[c],c)?u.push([+f.call(this,d,c),+g.call(this,d,c)]):u.length&&(s(),u=[]);return u.length&&s(),l.length?l.join(""):null}var n=Pn,i=Fn,o=Pt,r=wr,s=r.key,a=.7;return t.x=function(e){return arguments.length?(n=e,t):n},t.y=function(e){return arguments.length?(i=e,t):i},t.defined=function(e){return arguments.length?(o=e,t):o},t.interpolate=function(e){return arguments.length?(s="function"==typeof e?r=e:(r=Ad.get(e)||wr).key,t):s},t.tension=function(e){return arguments.length?(a=e,t):a},t}function wr(e){return e.length>1?e.join("L"):e+"Z"}function Mr(e){return e.join("L")+"Z"}function Cr(e){for(var t=0,n=e.length,i=e[0],o=[i[0],",",i[1]];++t<n;)o.push("H",(i[0]+(i=e[t])[0])/2,"V",i[1]);return n>1&&o.push("H",i[0]),o.join("")}function xr(e){for(var t=0,n=e.length,i=e[0],o=[i[0],",",i[1]];++t<n;)o.push("V",(i=e[t])[1],"H",i[0]);return o.join("")}function Ir(e){for(var t=0,n=e.length,i=e[0],o=[i[0],",",i[1]];++t<n;)o.push("H",(i=e[t])[0],"V",i[1]);return o.join("")}function Tr(e,t){return e.length<4?wr(e):e[1]+Pr(e.slice(1,-1),Fr(e,t))}function _r(e,t){return e.length<3?Mr(e):e[0]+Pr((e.push(e[0]),e),Fr([e[e.length-2]].concat(e,[e[1]]),t))}function Sr(e,t){return e.length<3?wr(e):e[0]+Pr(e,Fr(e,t))}function Pr(e,t){if(t.length<1||e.length!=t.length&&e.length!=t.length+2)return wr(e);var n=e.length!=t.length,i="",o=e[0],r=e[1],s=t[0],a=s,d=1;if(n&&(i+="Q"+(r[0]-2*s[0]/3)+","+(r[1]-2*s[1]/3)+","+r[0]+","+r[1],o=e[1],d=2),t.length>1){a=t[1],r=e[d],d++,i+="C"+(o[0]+s[0])+","+(o[1]+s[1])+","+(r[0]-a[0])+","+(r[1]-a[1])+","+r[0]+","+r[1];for(var l=2;l<t.length;l++,d++)r=e[d],a=t[l],i+="S"+(r[0]-a[0])+","+(r[1]-a[1])+","+r[0]+","+r[1]}if(n){var u=e[d];i+="Q"+(r[0]+2*a[0]/3)+","+(r[1]+2*a[1]/3)+","+u[0]+","+u[1]}return i}function Fr(e,t){for(var n,i=[],o=(1-t)/2,r=e[0],s=e[1],a=1,d=e.length;++a<d;)n=r,r=s,s=e[a],i.push([o*(s[0]-n[0]),o*(s[1]-n[1])]);return i}function Er(e){if(e.length<3)return wr(e);var t=1,n=e.length,i=e[0],o=i[0],r=i[1],s=[o,o,o,(i=e[1])[0]],a=[r,r,r,i[1]],d=[o,",",r,"L",$r($d,s),",",$r($d,a)];for(e.push(e[n-1]);++t<=n;)i=e[t],s.shift(),s.push(i[0]),a.shift(),a.push(i[1]),Lr(d,s,a);return e.pop(),d.push("L",i),d.join("")}function Ar(e){if(e.length<4)return wr(e);for(var t,n=[],i=-1,o=e.length,r=[0],s=[0];++i<3;)t=e[i],r.push(t[0]),s.push(t[1]);for(n.push($r($d,r)+","+$r($d,s)),--i;++i<o;)t=e[i],r.shift(),r.push(t[0]),s.shift(),s.push(t[1]),Lr(n,r,s);return n.join("")}function Dr(e){for(var t,n,i=-1,o=e.length,r=o+4,s=[],a=[];++i<4;)n=e[i%o],s.push(n[0]),a.push(n[1]);for(t=[$r($d,s),",",$r($d,a)],--i;++i<r;)n=e[i%o],s.shift(),s.push(n[0]),a.shift(),a.push(n[1]),Lr(t,s,a);return t.join("")}function Ur(e,t){var n=e.length-1;if(n)for(var i,o,r=e[0][0],s=e[0][1],a=e[n][0]-r,d=e[n][1]-s,l=-1;++l<=n;)i=e[l],o=l/n,i[0]=t*i[0]+(1-t)*(r+o*a),i[1]=t*i[1]+(1-t)*(s+o*d);return Er(e)}function $r(e,t){return e[0]*t[0]+e[1]*t[1]+e[2]*t[2]+e[3]*t[3]}function Lr(e,t,n){e.push("C",$r(Dd,t),",",$r(Dd,n),",",$r(Ud,t),",",$r(Ud,n),",",$r($d,t),",",$r($d,n))}function Rr(e,t){return(t[1]-e[1])/(t[0]-e[0])}function Vr(e){for(var t=0,n=e.length-1,i=[],o=e[0],r=e[1],s=i[0]=Rr(o,r);++t<n;)i[t]=(s+(s=Rr(o=r,r=e[t+1])))/2;return i[t]=s,i}function zr(e){for(var t,n,i,o,r=[],s=Vr(e),a=-1,d=e.length-1;++a<d;)t=Rr(e[a],e[a+1]),bs(t)<Ls?s[a]=s[a+1]=0:(n=s[a]/t,i=s[a+1]/t,o=n*n+i*i,o>9&&(o=3*t/Math.sqrt(o),s[a]=o*n,s[a+1]=o*i));for(a=-1;++a<=d;)o=(e[Math.min(d,a+1)][0]-e[Math.max(0,a-1)][0])/(6*(1+s[a]*s[a])),r.push([o||0,s[a]*o||0]);return r}function Gr(e){return e.length<3?wr(e):e[0]+Pr(e,zr(e))}function Qr(e){for(var t,n,i,o=-1,r=e.length;++o<r;)t=e[o],n=t[0],i=t[1]-Qs,t[0]=n*Math.cos(i),t[1]=n*Math.sin(i);return e}function Wr(e){function t(t){function d(){y.push("M",a(e(m),c),u,l(e(h.reverse()),c),"Z")}for(var p,f,g,y=[],h=[],m=[],v=-1,k=t.length,b=Te(n),w=Te(o),M=n===i?function(){return f}:Te(i),C=o===r?function(){return g}:Te(r);++v<k;)s.call(this,p=t[v],v)?(h.push([f=+b.call(this,p,v),g=+w.call(this,p,v)]),m.push([+M.call(this,p,v),+C.call(this,p,v)])):h.length&&(d(),h=[],m=[]);return h.length&&d(),y.length?y.join(""):null}var n=Pn,i=Pn,o=0,r=Fn,s=Pt,a=wr,d=a.key,l=a,u="L",c=.7;return t.x=function(e){return arguments.length?(n=i=e,t):i},t.x0=function(e){return arguments.length?(n=e,t):n},t.x1=function(e){return arguments.length?(i=e,t):i},t.y=function(e){return arguments.length?(o=r=e,t):r},t.y0=function(e){return arguments.length?(o=e,t):o},t.y1=function(e){return arguments.length?(r=e,t):r},t.defined=function(e){return arguments.length?(s=e,t):s},t.interpolate=function(e){return arguments.length?(d="function"==typeof e?a=e:(a=Ad.get(e)||wr).key,l=a.reverse||a,u=a.closed?"M":"L",t):d},t.tension=function(e){return arguments.length?(c=e,t):c},t}function Or(e){return e.radius}function Nr(e){return[e.x,e.y]}function jr(e){return function(){var t=e.apply(this,arguments),n=t[0],i=t[1]-Qs;return[n*Math.cos(i),n*Math.sin(i)]}}function Br(){return 64}function Hr(){return"circle"}function qr(e){var t=Math.sqrt(e/Vs);return"M0,"+t+"A"+t+","+t+" 0 1,1 0,"+-t+"A"+t+","+t+" 0 1,1 0,"+t+"Z"}function Yr(e){return function(){var t,n,i;(t=this[e])&&(i=t[n=t.active])&&(i.timer.c=null,i.timer.t=NaN,--t.count?delete t[n]:delete this[e],t.active+=.5,i.event&&i.event.interrupt.call(this,this.__data__,i.index))}}function Kr(e,t,n){return Is(e,Wd),e.namespace=t,e.id=n,e}function Xr(e,t,n,i){var o=e.id,r=e.namespace;return O(e,"function"==typeof n?function(e,s,a){e[r][o].tween.set(t,i(n.call(e,e.__data__,s,a)))}:(n=i(n),function(e){e[r][o].tween.set(t,n)}))}function Zr(e){return null==e&&(e=""),function(){this.textContent=e}}function Jr(e){return null==e?"__transition__":"__transition_"+e+"__"}function es(e,t,n,i,o){function r(e){var t=y.delay;return u.t=t+d,e>=t?s(e-t):void(u.c=s)}function s(n){var o=g.active,r=g[o];r&&(r.timer.c=null,r.timer.t=NaN,--g.count,delete g[o],r.event&&r.event.interrupt.call(e,e.__data__,r.index));for(var s in g)if(i>+s){var l=g[s];l.timer.c=null,l.timer.t=NaN,--g.count,delete g[s]}u.c=a,Ee(function(){return u.c&&a(n||1)&&(u.c=null,u.t=NaN),1},0,d),g.active=i,y.event&&y.event.start.call(e,e.__data__,t),f=[],y.tween.forEach(function(n,i){(i=i.call(e,e.__data__,t))&&f.push(i)}),p=y.ease,c=y.duration}function a(o){for(var r=o/c,s=p(r),a=f.length;a>0;)f[--a].call(e,s);return r>=1?(y.event&&y.event.end.call(e,e.__data__,t),--g.count?delete g[i]:delete e[n],1):void 0}var d,u,c,p,f,g=e[n]||(e[n]={active:0,count:0}),y=g[i];y||(d=o.time,u=Ee(r,0,d),y=g[i]={tween:new l,time:d,timer:u,delay:o.delay,duration:o.duration,ease:o.ease,index:t},o=null,++g.count)}function ts(e,t,n){e.attr("transform",function(e){var i=t(e);return"translate("+(isFinite(i)?i:n(e))+",0)"})}function ns(e,t,n){e.attr("transform",function(e){var i=t(e);return"translate(0,"+(isFinite(i)?i:n(e))+")"})}function is(e){return e.toISOString()}function os(e,t,n){function i(t){return e(t)}function o(e,n){var i=e[1]-e[0],o=i/n,r=ds.bisect(Xd,o);return r==Xd.length?[t.year,Jo(e.map(function(e){return e/31536e6}),n)[2]]:r?t[o/Xd[r-1]<Xd[r]/o?r-1:r]:[el,Jo(e,n)[2]]}return i.invert=function(t){return rs(e.invert(t))},i.domain=function(t){return arguments.length?(e.domain(t),i):e.domain().map(rs)},i.nice=function(e,t){function n(n){return!isNaN(n)&&!e.range(n,rs(+n+1),t).length}var r=i.domain(),s=No(r),a=null==e?o(s,10):"number"==typeof e&&o(s,e);return a&&(e=a[0],t=a[1]),i.domain(Ho(r,t>1?{floor:function(t){for(;n(t=e.floor(t));)t=rs(t-1);return t},ceil:function(t){for(;n(t=e.ceil(t));)t=rs(+t+1);return t}}:e))},i.ticks=function(e,t){var n=No(i.domain()),r=null==e?o(n,10):"number"==typeof e?o(n,e):!e.range&&[{range:e},t];return r&&(e=r[0],t=r[1]),e.range(n[0],rs(+n[1]+1),1>t?1:t)},i.tickFormat=function(){return n},i.copy=function(){return os(e.copy(),t,n)},Xo(i,e)}function rs(e){return new Date(e)}function ss(e){return JSON.parse(e.responseText)}function as(e){var t=cs.createRange();return t.selectNode(cs.body),t.createContextualFragment(e.responseText)}var ds={version:"3.5.9"},ls=[].slice,us=function(e){return ls.call(e)},cs=this.document;if(cs)try{us(cs.documentElement.childNodes)[0].nodeType}catch(ps){us=function(e){for(var t=e.length,n=new Array(t);t--;)n[t]=e[t];return n}}if(Date.now||(Date.now=function(){return+new Date}),cs)try{cs.createElement("DIV").style.setProperty("opacity",0,"")}catch(fs){var gs=this.Element.prototype,ys=gs.setAttribute,hs=gs.setAttributeNS,ms=this.CSSStyleDeclaration.prototype,vs=ms.setProperty;gs.setAttribute=function(e,t){ys.call(this,e,t+"")},gs.setAttributeNS=function(e,t,n){hs.call(this,e,t,n+"")},ms.setProperty=function(e,t,n){vs.call(this,e,t+"",n)}}ds.ascending=n,ds.descending=function(e,t){return e>t?-1:t>e?1:t>=e?0:NaN},ds.min=function(e,t){var n,i,o=-1,r=e.length;if(1===arguments.length){for(;++o<r;)if(null!=(i=e[o])&&i>=i){n=i;break}for(;++o<r;)null!=(i=e[o])&&n>i&&(n=i)}else{for(;++o<r;)if(null!=(i=t.call(e,e[o],o))&&i>=i){n=i;break}for(;++o<r;)null!=(i=t.call(e,e[o],o))&&n>i&&(n=i)}return n},ds.max=function(e,t){var n,i,o=-1,r=e.length;if(1===arguments.length){for(;++o<r;)if(null!=(i=e[o])&&i>=i){n=i;break}for(;++o<r;)null!=(i=e[o])&&i>n&&(n=i)}else{for(;++o<r;)if(null!=(i=t.call(e,e[o],o))&&i>=i){n=i;break}for(;++o<r;)null!=(i=t.call(e,e[o],o))&&i>n&&(n=i)}return n},ds.extent=function(e,t){var n,i,o,r=-1,s=e.length;if(1===arguments.length){for(;++r<s;)if(null!=(i=e[r])&&i>=i){n=o=i;break}for(;++r<s;)null!=(i=e[r])&&(n>i&&(n=i),i>o&&(o=i))}else{for(;++r<s;)if(null!=(i=t.call(e,e[r],r))&&i>=i){n=o=i;break}for(;++r<s;)null!=(i=t.call(e,e[r],r))&&(n>i&&(n=i),i>o&&(o=i))}return[n,o]},ds.sum=function(e,t){var n,i=0,r=e.length,s=-1;if(1===arguments.length)for(;++s<r;)o(n=+e[s])&&(i+=n);else for(;++s<r;)o(n=+t.call(e,e[s],s))&&(i+=n);return i},ds.mean=function(e,t){var n,r=0,s=e.length,a=-1,d=s;if(1===arguments.length)for(;++a<s;)o(n=i(e[a]))?r+=n:--d;else for(;++a<s;)o(n=i(t.call(e,e[a],a)))?r+=n:--d;return d?r/d:void 0},ds.quantile=function(e,t){var n=(e.length-1)*t+1,i=Math.floor(n),o=+e[i-1],r=n-i;return r?o+r*(e[i]-o):o},ds.median=function(e,t){var r,s=[],a=e.length,d=-1;if(1===arguments.length)for(;++d<a;)o(r=i(e[d]))&&s.push(r);else for(;++d<a;)o(r=i(t.call(e,e[d],d)))&&s.push(r);return s.length?ds.quantile(s.sort(n),.5):void 0},ds.variance=function(e,t){var n,r,s=e.length,a=0,d=0,l=-1,u=0;if(1===arguments.length)for(;++l<s;)o(n=i(e[l]))&&(r=n-a,a+=r/++u,d+=r*(n-a));else for(;++l<s;)o(n=i(t.call(e,e[l],l)))&&(r=n-a,a+=r/++u,d+=r*(n-a));return u>1?d/(u-1):void 0},ds.deviation=function(){var e=ds.variance.apply(this,arguments);return e?Math.sqrt(e):e};var ks=r(n);ds.bisectLeft=ks.left,ds.bisect=ds.bisectRight=ks.right,ds.bisector=function(e){return r(1===e.length?function(t,i){return n(e(t),i)}:e)},ds.shuffle=function(e,t,n){(r=arguments.length)<3&&(n=e.length,2>r&&(t=0));for(var i,o,r=n-t;r;)o=Math.random()*r--|0,i=e[r+t],e[r+t]=e[o+t],e[o+t]=i;return e},ds.permute=function(e,t){for(var n=t.length,i=new Array(n);n--;)i[n]=e[t[n]];return i},ds.pairs=function(e){for(var t,n=0,i=e.length-1,o=e[0],r=new Array(0>i?0:i);i>n;)r[n]=[t=o,o=e[++n]];return r},ds.zip=function(){if(!(i=arguments.length))return[];for(var e=-1,t=ds.min(arguments,s),n=new Array(t);++e<t;)for(var i,o=-1,r=n[e]=new Array(i);++o<i;)r[o]=arguments[o][e];return n},ds.transpose=function(e){return ds.zip.apply(ds,e)},ds.keys=function(e){var t=[];for(var n in e)t.push(n);return t},ds.values=function(e){var t=[];for(var n in e)t.push(e[n]);return t},ds.entries=function(e){var t=[];for(var n in e)t.push({key:n,value:e[n]});return t},ds.merge=function(e){for(var t,n,i,o=e.length,r=-1,s=0;++r<o;)s+=e[r].length;for(n=new Array(s);--o>=0;)for(i=e[o],t=i.length;--t>=0;)n[--s]=i[t];return n};var bs=Math.abs;ds.range=function(e,t,n){if(arguments.length<3&&(n=1,arguments.length<2&&(t=e,e=0)),(t-e)/n===1/0)throw new Error("infinite range");var i,o=[],r=a(bs(n)),s=-1;if(e*=r,t*=r,n*=r,0>n)for(;(i=e+n*++s)>t;)o.push(i/r);else for(;(i=e+n*++s)<t;)o.push(i/r);return o},ds.map=function(e,t){var n=new l;if(e instanceof l)e.forEach(function(e,t){n.set(e,t)});else if(Array.isArray(e)){var i,o=-1,r=e.length;if(1===arguments.length)for(;++o<r;)n.set(o,e[o]);else for(;++o<r;)n.set(t.call(e,i=e[o],o),i)}else for(var s in e)n.set(s,e[s]);return n};var ws="__proto__",Ms="\x00";d(l,{has:p,get:function(e){return this._[u(e)]},set:function(e,t){return this._[u(e)]=t},remove:f,keys:g,values:function(){var e=[];for(var t in this._)e.push(this._[t]);return e},entries:function(){var e=[];for(var t in this._)e.push({key:c(t),value:this._[t]});return e},size:y,empty:h,forEach:function(e){for(var t in this._)e.call(this,c(t),this._[t])}}),ds.nest=function(){function e(t,s,a){if(a>=r.length)return i?i.call(o,s):n?s.sort(n):s;for(var d,u,c,p,f=-1,g=s.length,y=r[a++],h=new l;++f<g;)(p=h.get(d=y(u=s[f])))?p.push(u):h.set(d,[u]);return t?(u=t(),c=function(n,i){u.set(n,e(t,i,a))}):(u={},c=function(n,i){u[n]=e(t,i,a)}),h.forEach(c),u}function t(e,n){if(n>=r.length)return e;var i=[],o=s[n++];return e.forEach(function(e,o){i.push({key:e,values:t(o,n)})}),o?i.sort(function(e,t){return o(e.key,t.key)}):i}var n,i,o={},r=[],s=[];return o.map=function(t,n){return e(n,t,0)},o.entries=function(n){return t(e(ds.map,n,0),0)},o.key=function(e){return r.push(e),o},o.sortKeys=function(e){return s[r.length-1]=e,o},o.sortValues=function(e){return n=e,o},o.rollup=function(e){return i=e,o},o},ds.set=function(e){var t=new m;if(e)for(var n=0,i=e.length;i>n;++n)t.add(e[n]);return t},d(m,{has:p,add:function(e){return this._[u(e+="")]=!0,e},remove:f,values:g,size:y,empty:h,forEach:function(e){for(var t in this._)e.call(this,c(t))}}),ds.behavior={},ds.rebind=function(e,t){for(var n,i=1,o=arguments.length;++i<o;)e[n=arguments[i]]=k(e,t,t[n]);return e};var Cs=["webkit","ms","moz","Moz","o","O"];ds.dispatch=function(){for(var e=new M,t=-1,n=arguments.length;++t<n;)e[arguments[t]]=C(e);return e},M.prototype.on=function(e,t){var n=e.indexOf("."),i="";if(n>=0&&(i=e.slice(n+1),e=e.slice(0,n)),e)return arguments.length<2?this[e].on(i):this[e].on(i,t);if(2===arguments.length){if(null==t)for(e in this)this.hasOwnProperty(e)&&this[e].on(i,null);return this}},ds.event=null,ds.requote=function(e){return e.replace(xs,"\\$&")};var xs=/[\\\^\$\*\+\?\|\[\]\(\)\.\{\}]/g,Is={}.__proto__?function(e,t){e.__proto__=t}:function(e,t){for(var n in t)e[n]=t[n]},Ts=function(e,t){return t.querySelector(e)},_s=function(e,t){return t.querySelectorAll(e)},Ss=function(e,t){var n=e.matches||e[b(e,"matchesSelector")];return(Ss=function(e,t){return n.call(e,t)})(e,t)};"function"==typeof Sizzle&&(Ts=function(e,t){return Sizzle(e,t)[0]||null},_s=Sizzle,Ss=Sizzle.matchesSelector),ds.selection=function(){return ds.select(cs.documentElement)};var Ps=ds.selection.prototype=[];Ps.select=function(e){var t,n,i,o,r=[];e=S(e);for(var s=-1,a=this.length;++s<a;){r.push(t=[]),t.parentNode=(i=this[s]).parentNode;for(var d=-1,l=i.length;++d<l;)(o=i[d])?(t.push(n=e.call(o,o.__data__,d,s)),n&&"__data__"in o&&(n.__data__=o.__data__)):t.push(null)}return _(r)},Ps.selectAll=function(e){var t,n,i=[];e=P(e);for(var o=-1,r=this.length;++o<r;)for(var s=this[o],a=-1,d=s.length;++a<d;)(n=s[a])&&(i.push(t=us(e.call(n,n.__data__,a,o))),t.parentNode=n);return _(i)};var Fs={svg:"http://www.w3.org/2000/svg",xhtml:"http://www.w3.org/1999/xhtml",xlink:"http://www.w3.org/1999/xlink",xml:"http://www.w3.org/XML/1998/namespace",xmlns:"http://www.w3.org/2000/xmlns/"};ds.ns={prefix:Fs,qualify:function(e){var t=e.indexOf(":"),n=e;return t>=0&&"xmlns"!==(n=e.slice(0,t))&&(e=e.slice(t+1)),Fs.hasOwnProperty(n)?{space:Fs[n],local:e}:e}},Ps.attr=function(e,t){if(arguments.length<2){if("string"==typeof e){var n=this.node();return e=ds.ns.qualify(e),e.local?n.getAttributeNS(e.space,e.local):n.getAttribute(e)}for(t in e)this.each(F(t,e[t]));return this}return this.each(F(e,t))},Ps.classed=function(e,t){if(arguments.length<2){if("string"==typeof e){var n=this.node(),i=(e=D(e)).length,o=-1;if(t=n.classList){for(;++o<i;)if(!t.contains(e[o]))return!1}else for(t=n.getAttribute("class");++o<i;)if(!A(e[o]).test(t))return!1;return!0}for(t in e)this.each(U(t,e[t]));return this}return this.each(U(e,t))},Ps.style=function(e,n,i){var o=arguments.length;if(3>o){if("string"!=typeof e){2>o&&(n="");for(i in e)this.each(L(i,e[i],n));return this}if(2>o){var r=this.node();return t(r).getComputedStyle(r,null).getPropertyValue(e)}i=""}return this.each(L(e,n,i))},Ps.property=function(e,t){if(arguments.length<2){if("string"==typeof e)return this.node()[e];for(t in e)this.each(R(t,e[t]));return this}return this.each(R(e,t))},Ps.text=function(e){return arguments.length?this.each("function"==typeof e?function(){var t=e.apply(this,arguments);this.textContent=null==t?"":t}:null==e?function(){this.textContent=""}:function(){this.textContent=e}):this.node().textContent},Ps.html=function(e){return arguments.length?this.each("function"==typeof e?function(){var t=e.apply(this,arguments);this.innerHTML=null==t?"":t}:null==e?function(){this.innerHTML=""}:function(){this.innerHTML=e}):this.node().innerHTML},Ps.append=function(e){return e=V(e),this.select(function(){return this.appendChild(e.apply(this,arguments))})},Ps.insert=function(e,t){return e=V(e),t=S(t),this.select(function(){return this.insertBefore(e.apply(this,arguments),t.apply(this,arguments)||null)})},Ps.remove=function(){return this.each(z)},Ps.data=function(e,t){function n(e,n){var i,o,r,s=e.length,c=n.length,p=Math.min(s,c),f=new Array(c),g=new Array(c),y=new Array(s);if(t){var h,m=new l,v=new Array(s);for(i=-1;++i<s;)(o=e[i])&&(m.has(h=t.call(o,o.__data__,i))?y[i]=o:m.set(h,o),v[i]=h);for(i=-1;++i<c;)(o=m.get(h=t.call(n,r=n[i],i)))?o!==!0&&(f[i]=o,o.__data__=r):g[i]=G(r),m.set(h,!0);for(i=-1;++i<s;)i in v&&m.get(v[i])!==!0&&(y[i]=e[i])}else{for(i=-1;++i<p;)o=e[i],r=n[i],o?(o.__data__=r,f[i]=o):g[i]=G(r);for(;c>i;++i)g[i]=G(n[i]);for(;s>i;++i)y[i]=e[i]}g.update=f,g.parentNode=f.parentNode=y.parentNode=e.parentNode,a.push(g),d.push(f),u.push(y)}var i,o,r=-1,s=this.length;if(!arguments.length){for(e=new Array(s=(i=this[0]).length);++r<s;)(o=i[r])&&(e[r]=o.__data__);return e}var a=N([]),d=_([]),u=_([]);if("function"==typeof e)for(;++r<s;)n(i=this[r],e.call(i,i.parentNode.__data__,r));else for(;++r<s;)n(i=this[r],e);
return d.enter=function(){return a},d.exit=function(){return u},d},Ps.datum=function(e){return arguments.length?this.property("__data__",e):this.property("__data__")},Ps.filter=function(e){var t,n,i,o=[];"function"!=typeof e&&(e=Q(e));for(var r=0,s=this.length;s>r;r++){o.push(t=[]),t.parentNode=(n=this[r]).parentNode;for(var a=0,d=n.length;d>a;a++)(i=n[a])&&e.call(i,i.__data__,a,r)&&t.push(i)}return _(o)},Ps.order=function(){for(var e=-1,t=this.length;++e<t;)for(var n,i=this[e],o=i.length-1,r=i[o];--o>=0;)(n=i[o])&&(r&&r!==n.nextSibling&&r.parentNode.insertBefore(n,r),r=n);return this},Ps.sort=function(e){e=W.apply(this,arguments);for(var t=-1,n=this.length;++t<n;)this[t].sort(e);return this.order()},Ps.each=function(e){return O(this,function(t,n,i){e.call(t,t.__data__,n,i)})},Ps.call=function(e){var t=us(arguments);return e.apply(t[0]=this,t),this},Ps.empty=function(){return!this.node()},Ps.node=function(){for(var e=0,t=this.length;t>e;e++)for(var n=this[e],i=0,o=n.length;o>i;i++){var r=n[i];if(r)return r}return null},Ps.size=function(){var e=0;return O(this,function(){++e}),e};var Es=[];ds.selection.enter=N,ds.selection.enter.prototype=Es,Es.append=Ps.append,Es.empty=Ps.empty,Es.node=Ps.node,Es.call=Ps.call,Es.size=Ps.size,Es.select=function(e){for(var t,n,i,o,r,s=[],a=-1,d=this.length;++a<d;){i=(o=this[a]).update,s.push(t=[]),t.parentNode=o.parentNode;for(var l=-1,u=o.length;++l<u;)(r=o[l])?(t.push(i[l]=n=e.call(o.parentNode,r.__data__,l,a)),n.__data__=r.__data__):t.push(null)}return _(s)},Es.insert=function(e,t){return arguments.length<2&&(t=j(this)),Ps.insert.call(this,e,t)},ds.select=function(t){var n;return"string"==typeof t?(n=[Ts(t,cs)],n.parentNode=cs.documentElement):(n=[t],n.parentNode=e(t)),_([n])},ds.selectAll=function(e){var t;return"string"==typeof e?(t=us(_s(e,cs)),t.parentNode=cs.documentElement):(t=us(e),t.parentNode=null),_([t])},Ps.on=function(e,t,n){var i=arguments.length;if(3>i){if("string"!=typeof e){2>i&&(t=!1);for(n in e)this.each(B(n,e[n],t));return this}if(2>i)return(i=this.node()["__on"+e])&&i._;n=!1}return this.each(B(e,t,n))};var As=ds.map({mouseenter:"mouseover",mouseleave:"mouseout"});cs&&As.forEach(function(e){"on"+e in cs&&As.remove(e)});var Ds,Us=0;ds.mouse=function(e){return K(e,I())};var $s=this.navigator&&/WebKit/.test(this.navigator.userAgent)?-1:0;ds.touch=function(e,t,n){if(arguments.length<3&&(n=t,t=I().changedTouches),t)for(var i,o=0,r=t.length;r>o;++o)if((i=t[o]).identifier===n)return K(e,i)},ds.behavior.drag=function(){function e(){this.on("mousedown.drag",r).on("touchstart.drag",s)}function n(e,t,n,r,s){return function(){function a(){var e,n,i=t(p,y);i&&(e=i[0]-k[0],n=i[1]-k[1],g|=e|n,k=i,f({type:"drag",x:i[0]+l[0],y:i[1]+l[1],dx:e,dy:n}))}function d(){t(p,y)&&(m.on(r+h,null).on(s+h,null),v(g),f({type:"dragend"}))}var l,u=this,c=ds.event.target,p=u.parentNode,f=i.of(u,arguments),g=0,y=e(),h=".drag"+(null==y?"":"-"+y),m=ds.select(n(c)).on(r+h,a).on(s+h,d),v=Y(c),k=t(p,y);o?(l=o.apply(u,arguments),l=[l.x-k[0],l.y-k[1]]):l=[0,0],f({type:"dragstart"})}}var i=T(e,"drag","dragstart","dragend"),o=null,r=n(w,ds.mouse,t,"mousemove","mouseup"),s=n(X,ds.touch,v,"touchmove","touchend");return e.origin=function(t){return arguments.length?(o=t,e):o},ds.rebind(e,i,"on")},ds.touches=function(e,t){return arguments.length<2&&(t=I().touches),t?us(t).map(function(t){var n=K(e,t);return n.identifier=t.identifier,n}):[]};var Ls=1e-6,Rs=Ls*Ls,Vs=Math.PI,zs=2*Vs,Gs=zs-Ls,Qs=Vs/2,Ws=Vs/180,Os=180/Vs,Ns=Math.SQRT2,js=2,Bs=4;ds.interpolateZoom=function(e,t){var n,i,o=e[0],r=e[1],s=e[2],a=t[0],d=t[1],l=t[2],u=a-o,c=d-r,p=u*u+c*c;if(Rs>p)i=Math.log(l/s)/Ns,n=function(e){return[o+e*u,r+e*c,s*Math.exp(Ns*e*i)]};else{var f=Math.sqrt(p),g=(l*l-s*s+Bs*p)/(2*s*js*f),y=(l*l-s*s-Bs*p)/(2*l*js*f),h=Math.log(Math.sqrt(g*g+1)-g),m=Math.log(Math.sqrt(y*y+1)-y);i=(m-h)/Ns,n=function(e){var t=e*i,n=ie(h),a=s/(js*f)*(n*oe(Ns*t+h)-ne(h));return[o+a*u,r+a*c,s*n/ie(Ns*t+h)]}}return n.duration=1e3*i,n},ds.behavior.zoom=function(){function e(e){e.on(E,c).on(qs+".zoom",f).on("dblclick.zoom",g).on(U,p)}function n(e){return[(e[0]-I.x)/I.k,(e[1]-I.y)/I.k]}function i(e){return[e[0]*I.k+I.x,e[1]*I.k+I.y]}function o(e){I.k=Math.max(S[0],Math.min(S[1],e))}function r(e,t){t=i(t),I.x+=e[0]-t[0],I.y+=e[1]-t[1]}function s(t,n,i,s){t.__chart__={x:I.x,y:I.y,k:I.k},o(Math.pow(2,s)),r(h=n,i),t=ds.select(t),P>0&&(t=t.transition().duration(P)),t.call(e.event)}function a(){w&&w.domain(b.range().map(function(e){return(e-I.x)/I.k}).map(b.invert)),C&&C.domain(M.range().map(function(e){return(e-I.y)/I.k}).map(M.invert))}function d(e){F++||e({type:"zoomstart"})}function l(e){a(),e({type:"zoom",scale:I.k,translate:[I.x,I.y]})}function u(e){--F||(e({type:"zoomend"}),h=null)}function c(){function e(){a=1,r(ds.mouse(o),p),l(s)}function i(){c.on(A,null).on(D,null),f(a),u(s)}var o=this,s=$.of(o,arguments),a=0,c=ds.select(t(o)).on(A,e).on(D,i),p=n(ds.mouse(o)),f=Y(o);Qd.call(o),d(s)}function p(){function e(){var e=ds.touches(g);return f=I.k,e.forEach(function(e){e.identifier in h&&(h[e.identifier]=n(e))}),e}function t(){var t=ds.event.target;ds.select(t).on(b,i).on(w,a),M.push(t);for(var n=ds.event.changedTouches,o=0,r=n.length;r>o;++o)h[n[o].identifier]=null;var d=e(),l=Date.now();if(1===d.length){if(500>l-k){var u=d[0];s(g,u,h[u.identifier],Math.floor(Math.log(I.k)/Math.LN2)+1),x()}k=l}else if(d.length>1){var u=d[0],c=d[1],p=u[0]-c[0],f=u[1]-c[1];m=p*p+f*f}}function i(){var e,t,n,i,s=ds.touches(g);Qd.call(g);for(var a=0,d=s.length;d>a;++a,i=null)if(n=s[a],i=h[n.identifier]){if(t)break;e=n,t=i}if(i){var u=(u=n[0]-e[0])*u+(u=n[1]-e[1])*u,c=m&&Math.sqrt(u/m);e=[(e[0]+n[0])/2,(e[1]+n[1])/2],t=[(t[0]+i[0])/2,(t[1]+i[1])/2],o(c*f)}k=null,r(e,t),l(y)}function a(){if(ds.event.touches.length){for(var t=ds.event.changedTouches,n=0,i=t.length;i>n;++n)delete h[t[n].identifier];for(var o in h)return void e()}ds.selectAll(M).on(v,null),C.on(E,c).on(U,p),T(),u(y)}var f,g=this,y=$.of(g,arguments),h={},m=0,v=".zoom-"+ds.event.changedTouches[0].identifier,b="touchmove"+v,w="touchend"+v,M=[],C=ds.select(g),T=Y(g);t(),d(y),C.on(E,null).on(U,t)}function f(){var e=$.of(this,arguments);v?clearTimeout(v):(Qd.call(this),y=n(h=m||ds.mouse(this)),d(e)),v=setTimeout(function(){v=null,u(e)},50),x(),o(Math.pow(2,.002*Hs())*I.k),r(h,y),l(e)}function g(){var e=ds.mouse(this),t=Math.log(I.k)/Math.LN2;s(this,e,n(e),ds.event.shiftKey?Math.ceil(t)-1:Math.floor(t)+1)}var y,h,m,v,k,b,w,M,C,I={x:0,y:0,k:1},_=[960,500],S=Ys,P=250,F=0,E="mousedown.zoom",A="mousemove.zoom",D="mouseup.zoom",U="touchstart.zoom",$=T(e,"zoomstart","zoom","zoomend");return qs||(qs="onwheel"in cs?(Hs=function(){return-ds.event.deltaY*(ds.event.deltaMode?120:1)},"wheel"):"onmousewheel"in cs?(Hs=function(){return ds.event.wheelDelta},"mousewheel"):(Hs=function(){return-ds.event.detail},"MozMousePixelScroll")),e.event=function(e){e.each(function(){var e=$.of(this,arguments),t=I;zd?ds.select(this).transition().each("start.zoom",function(){I=this.__chart__||{x:0,y:0,k:1},d(e)}).tween("zoom:zoom",function(){var n=_[0],i=_[1],o=h?h[0]:n/2,r=h?h[1]:i/2,s=ds.interpolateZoom([(o-I.x)/I.k,(r-I.y)/I.k,n/I.k],[(o-t.x)/t.k,(r-t.y)/t.k,n/t.k]);return function(t){var i=s(t),a=n/i[2];this.__chart__=I={x:o-i[0]*a,y:r-i[1]*a,k:a},l(e)}}).each("interrupt.zoom",function(){u(e)}).each("end.zoom",function(){u(e)}):(this.__chart__=I,d(e),l(e),u(e))})},e.translate=function(t){return arguments.length?(I={x:+t[0],y:+t[1],k:I.k},a(),e):[I.x,I.y]},e.scale=function(t){return arguments.length?(I={x:I.x,y:I.y,k:null},o(+t),a(),e):I.k},e.scaleExtent=function(t){return arguments.length?(S=null==t?Ys:[+t[0],+t[1]],e):S},e.center=function(t){return arguments.length?(m=t&&[+t[0],+t[1]],e):m},e.size=function(t){return arguments.length?(_=t&&[+t[0],+t[1]],e):_},e.duration=function(t){return arguments.length?(P=+t,e):P},e.x=function(t){return arguments.length?(w=t,b=t.copy(),I={x:0,y:0,k:1},e):w},e.y=function(t){return arguments.length?(C=t,M=t.copy(),I={x:0,y:0,k:1},e):C},ds.rebind(e,$,"on")};var Hs,qs,Ys=[0,1/0];ds.color=se,se.prototype.toString=function(){return this.rgb()+""},ds.hsl=ae;var Ks=ae.prototype=new se;Ks.brighter=function(e){return e=Math.pow(.7,arguments.length?e:1),new ae(this.h,this.s,this.l/e)},Ks.darker=function(e){return e=Math.pow(.7,arguments.length?e:1),new ae(this.h,this.s,e*this.l)},Ks.rgb=function(){return de(this.h,this.s,this.l)},ds.hcl=le;var Xs=le.prototype=new se;Xs.brighter=function(e){return new le(this.h,this.c,Math.min(100,this.l+Zs*(arguments.length?e:1)))},Xs.darker=function(e){return new le(this.h,this.c,Math.max(0,this.l-Zs*(arguments.length?e:1)))},Xs.rgb=function(){return ue(this.h,this.c,this.l).rgb()},ds.lab=ce;var Zs=18,Js=.95047,ea=1,ta=1.08883,na=ce.prototype=new se;na.brighter=function(e){return new ce(Math.min(100,this.l+Zs*(arguments.length?e:1)),this.a,this.b)},na.darker=function(e){return new ce(Math.max(0,this.l-Zs*(arguments.length?e:1)),this.a,this.b)},na.rgb=function(){return pe(this.l,this.a,this.b)},ds.rgb=me;var ia=me.prototype=new se;ia.brighter=function(e){e=Math.pow(.7,arguments.length?e:1);var t=this.r,n=this.g,i=this.b,o=30;return t||n||i?(t&&o>t&&(t=o),n&&o>n&&(n=o),i&&o>i&&(i=o),new me(Math.min(255,t/e),Math.min(255,n/e),Math.min(255,i/e))):new me(o,o,o)},ia.darker=function(e){return e=Math.pow(.7,arguments.length?e:1),new me(e*this.r,e*this.g,e*this.b)},ia.hsl=function(){return Me(this.r,this.g,this.b)},ia.toString=function(){return"#"+be(this.r)+be(this.g)+be(this.b)};var oa=ds.map({aliceblue:15792383,antiquewhite:16444375,aqua:65535,aquamarine:8388564,azure:15794175,beige:16119260,bisque:16770244,black:0,blanchedalmond:16772045,blue:255,blueviolet:9055202,brown:10824234,burlywood:14596231,cadetblue:6266528,chartreuse:8388352,chocolate:13789470,coral:16744272,cornflowerblue:6591981,cornsilk:16775388,crimson:14423100,cyan:65535,darkblue:139,darkcyan:35723,darkgoldenrod:12092939,darkgray:11119017,darkgreen:25600,darkgrey:11119017,darkkhaki:12433259,darkmagenta:9109643,darkolivegreen:5597999,darkorange:16747520,darkorchid:10040012,darkred:9109504,darksalmon:15308410,darkseagreen:9419919,darkslateblue:4734347,darkslategray:3100495,darkslategrey:3100495,darkturquoise:52945,darkviolet:9699539,deeppink:16716947,deepskyblue:49151,dimgray:6908265,dimgrey:6908265,dodgerblue:2003199,firebrick:11674146,floralwhite:16775920,forestgreen:2263842,fuchsia:16711935,gainsboro:14474460,ghostwhite:16316671,gold:16766720,goldenrod:14329120,gray:8421504,green:32768,greenyellow:11403055,grey:8421504,honeydew:15794160,hotpink:16738740,indianred:13458524,indigo:4915330,ivory:16777200,khaki:15787660,lavender:15132410,lavenderblush:16773365,lawngreen:8190976,lemonchiffon:16775885,lightblue:11393254,lightcoral:15761536,lightcyan:14745599,lightgoldenrodyellow:16448210,lightgray:13882323,lightgreen:9498256,lightgrey:13882323,lightpink:16758465,lightsalmon:16752762,lightseagreen:2142890,lightskyblue:8900346,lightslategray:7833753,lightslategrey:7833753,lightsteelblue:11584734,lightyellow:16777184,lime:65280,limegreen:3329330,linen:16445670,magenta:16711935,maroon:8388608,mediumaquamarine:6737322,mediumblue:205,mediumorchid:12211667,mediumpurple:9662683,mediumseagreen:3978097,mediumslateblue:8087790,mediumspringgreen:64154,mediumturquoise:4772300,mediumvioletred:13047173,midnightblue:1644912,mintcream:16121850,mistyrose:16770273,moccasin:16770229,navajowhite:16768685,navy:128,oldlace:16643558,olive:8421376,olivedrab:7048739,orange:16753920,orangered:16729344,orchid:14315734,palegoldenrod:15657130,palegreen:10025880,paleturquoise:11529966,palevioletred:14381203,papayawhip:16773077,peachpuff:16767673,peru:13468991,pink:16761035,plum:14524637,powderblue:11591910,purple:8388736,rebeccapurple:6697881,red:16711680,rosybrown:12357519,royalblue:4286945,saddlebrown:9127187,salmon:16416882,sandybrown:16032864,seagreen:3050327,seashell:16774638,sienna:10506797,silver:12632256,skyblue:8900331,slateblue:6970061,slategray:7372944,slategrey:7372944,snow:16775930,springgreen:65407,steelblue:4620980,tan:13808780,teal:32896,thistle:14204888,tomato:16737095,turquoise:4251856,violet:15631086,wheat:16113331,white:16777215,whitesmoke:16119285,yellow:16776960,yellowgreen:10145074});oa.forEach(function(e,t){oa.set(e,ve(t))}),ds.functor=Te,ds.xhr=_e(v),ds.dsv=function(e,t){function n(e,n,r){arguments.length<3&&(r=n,n=null);var s=Se(e,t,null==n?i:o(n),r);return s.row=function(e){return arguments.length?s.response(null==(n=e)?i:o(e)):n},s}function i(e){return n.parse(e.responseText)}function o(e){return function(t){return n.parse(t.responseText,e)}}function r(t){return t.map(s).join(e)}function s(e){return a.test(e)?'"'+e.replace(/\"/g,'""')+'"':e}var a=new RegExp('["'+e+"\n]"),d=e.charCodeAt(0);return n.parse=function(e,t){var i;return n.parseRows(e,function(e,n){if(i)return i(e,n-1);var o=new Function("d","return {"+e.map(function(e,t){return JSON.stringify(e)+": d["+t+"]"}).join(",")+"}");i=t?function(e,n){return t(o(e),n)}:o})},n.parseRows=function(e,t){function n(){if(u>=l)return s;if(o)return o=!1,r;var t=u;if(34===e.charCodeAt(t)){for(var n=t;n++<l;)if(34===e.charCodeAt(n)){if(34!==e.charCodeAt(n+1))break;++n}u=n+2;var i=e.charCodeAt(n+1);return 13===i?(o=!0,10===e.charCodeAt(n+2)&&++u):10===i&&(o=!0),e.slice(t+1,n).replace(/""/g,'"')}for(;l>u;){var i=e.charCodeAt(u++),a=1;if(10===i)o=!0;else if(13===i)o=!0,10===e.charCodeAt(u)&&(++u,++a);else if(i!==d)continue;return e.slice(t,u-a)}return e.slice(t)}for(var i,o,r={},s={},a=[],l=e.length,u=0,c=0;(i=n())!==s;){for(var p=[];i!==r&&i!==s;)p.push(i),i=n();t&&null==(p=t(p,c++))||a.push(p)}return a},n.format=function(t){if(Array.isArray(t[0]))return n.formatRows(t);var i=new m,o=[];return t.forEach(function(e){for(var t in e)i.has(t)||o.push(i.add(t))}),[o.map(s).join(e)].concat(t.map(function(t){return o.map(function(e){return s(t[e])}).join(e)})).join("\n")},n.formatRows=function(e){return e.map(r).join("\n")},n},ds.csv=ds.dsv(",","text/csv"),ds.tsv=ds.dsv("	","text/tab-separated-values");var ra,sa,aa,da,la=this[b(this,"requestAnimationFrame")]||function(e){setTimeout(e,17)};ds.timer=function(){Ee.apply(this,arguments)},ds.timer.flush=function(){De(),Ue()},ds.round=function(e,t){return t?Math.round(e*(t=Math.pow(10,t)))/t:Math.round(e)};var ua=["y","z","a","f","p","n","µ","m","","k","M","G","T","P","E","Z","Y"].map(Le);ds.formatPrefix=function(e,t){var n=0;return(e=+e)&&(0>e&&(e*=-1),t&&(e=ds.round(e,$e(e,t))),n=1+Math.floor(1e-12+Math.log(e)/Math.LN10),n=Math.max(-24,Math.min(24,3*Math.floor((n-1)/3)))),ua[8+n/3]};var ca=/(?:([^{])?([<>=^]))?([+\- ])?([$#])?(0)?(\d+)?(,)?(\.-?\d+)?([a-z%])?/i,pa=ds.map({b:function(e){return e.toString(2)},c:function(e){return String.fromCharCode(e)},o:function(e){return e.toString(8)},x:function(e){return e.toString(16)},X:function(e){return e.toString(16).toUpperCase()},g:function(e,t){return e.toPrecision(t)},e:function(e,t){return e.toExponential(t)},f:function(e,t){return e.toFixed(t)},r:function(e,t){return(e=ds.round(e,$e(e,t))).toFixed(Math.max(0,Math.min(20,$e(e*(1+1e-15),t))))}}),fa=ds.time={},ga=Date;ze.prototype={getDate:function(){return this._.getUTCDate()},getDay:function(){return this._.getUTCDay()},getFullYear:function(){return this._.getUTCFullYear()},getHours:function(){return this._.getUTCHours()},getMilliseconds:function(){return this._.getUTCMilliseconds()},getMinutes:function(){return this._.getUTCMinutes()},getMonth:function(){return this._.getUTCMonth()},getSeconds:function(){return this._.getUTCSeconds()},getTime:function(){return this._.getTime()},getTimezoneOffset:function(){return 0},valueOf:function(){return this._.valueOf()},setDate:function(){ya.setUTCDate.apply(this._,arguments)},setDay:function(){ya.setUTCDay.apply(this._,arguments)},setFullYear:function(){ya.setUTCFullYear.apply(this._,arguments)},setHours:function(){ya.setUTCHours.apply(this._,arguments)},setMilliseconds:function(){ya.setUTCMilliseconds.apply(this._,arguments)},setMinutes:function(){ya.setUTCMinutes.apply(this._,arguments)},setMonth:function(){ya.setUTCMonth.apply(this._,arguments)},setSeconds:function(){ya.setUTCSeconds.apply(this._,arguments)},setTime:function(){ya.setTime.apply(this._,arguments)}};var ya=Date.prototype;fa.year=Ge(function(e){return e=fa.day(e),e.setMonth(0,1),e},function(e,t){e.setFullYear(e.getFullYear()+t)},function(e){return e.getFullYear()}),fa.years=fa.year.range,fa.years.utc=fa.year.utc.range,fa.day=Ge(function(e){var t=new ga(2e3,0);return t.setFullYear(e.getFullYear(),e.getMonth(),e.getDate()),t},function(e,t){e.setDate(e.getDate()+t)},function(e){return e.getDate()-1}),fa.days=fa.day.range,fa.days.utc=fa.day.utc.range,fa.dayOfYear=function(e){var t=fa.year(e);return Math.floor((e-t-6e4*(e.getTimezoneOffset()-t.getTimezoneOffset()))/864e5)},["sunday","monday","tuesday","wednesday","thursday","friday","saturday"].forEach(function(e,t){t=7-t;var n=fa[e]=Ge(function(e){return(e=fa.day(e)).setDate(e.getDate()-(e.getDay()+t)%7),e},function(e,t){e.setDate(e.getDate()+7*Math.floor(t))},function(e){var n=fa.year(e).getDay();return Math.floor((fa.dayOfYear(e)+(n+t)%7)/7)-(n!==t)});fa[e+"s"]=n.range,fa[e+"s"].utc=n.utc.range,fa[e+"OfYear"]=function(e){var n=fa.year(e).getDay();return Math.floor((fa.dayOfYear(e)+(n+t)%7)/7)}}),fa.week=fa.sunday,fa.weeks=fa.sunday.range,fa.weeks.utc=fa.sunday.utc.range,fa.weekOfYear=fa.sundayOfYear;var ha={"-":"",_:" ",0:"0"},ma=/^\s*\d+/,va=/^%/;ds.locale=function(e){return{numberFormat:Re(e),timeFormat:We(e)}};var ka=ds.locale({decimal:".",thousands:",",grouping:[3],currency:["$",""],dateTime:"%a %b %e %X %Y",date:"%m/%d/%Y",time:"%H:%M:%S",periods:["AM","PM"],days:["Sunday","Monday","Tuesday","Wednesday","Thursday","Friday","Saturday"],shortDays:["Sun","Mon","Tue","Wed","Thu","Fri","Sat"],months:["January","February","March","April","May","June","July","August","September","October","November","December"],shortMonths:["Jan","Feb","Mar","Apr","May","Jun","Jul","Aug","Sep","Oct","Nov","Dec"]});ds.format=ka.numberFormat,ds.geo={},lt.prototype={s:0,t:0,add:function(e){ut(e,this.t,ba),ut(ba.s,this.s,this),this.s?this.t+=ba.t:this.s=ba.t},reset:function(){this.s=this.t=0},valueOf:function(){return this.s}};var ba=new lt;ds.geo.stream=function(e,t){e&&wa.hasOwnProperty(e.type)?wa[e.type](e,t):ct(e,t)};var wa={Feature:function(e,t){ct(e.geometry,t)},FeatureCollection:function(e,t){for(var n=e.features,i=-1,o=n.length;++i<o;)ct(n[i].geometry,t)}},Ma={Sphere:function(e,t){t.sphere()},Point:function(e,t){e=e.coordinates,t.point(e[0],e[1],e[2])},MultiPoint:function(e,t){for(var n=e.coordinates,i=-1,o=n.length;++i<o;)e=n[i],t.point(e[0],e[1],e[2])},LineString:function(e,t){pt(e.coordinates,t,0)},MultiLineString:function(e,t){for(var n=e.coordinates,i=-1,o=n.length;++i<o;)pt(n[i],t,0)},Polygon:function(e,t){ft(e.coordinates,t)},MultiPolygon:function(e,t){for(var n=e.coordinates,i=-1,o=n.length;++i<o;)ft(n[i],t)},GeometryCollection:function(e,t){for(var n=e.geometries,i=-1,o=n.length;++i<o;)ct(n[i],t)}};ds.geo.area=function(e){return Ca=0,ds.geo.stream(e,Ia),Ca};var Ca,xa=new lt,Ia={sphere:function(){Ca+=4*Vs},point:w,lineStart:w,lineEnd:w,polygonStart:function(){xa.reset(),Ia.lineStart=gt},polygonEnd:function(){var e=2*xa;Ca+=0>e?4*Vs+e:e,Ia.lineStart=Ia.lineEnd=Ia.point=w}};ds.geo.bounds=function(){function e(e,t){k.push(b=[u=e,p=e]),c>t&&(c=t),t>f&&(f=t)}function t(t,n){var i=yt([t*Ws,n*Ws]);if(m){var o=mt(m,i),r=[o[1],-o[0],0],s=mt(r,o);bt(s),s=wt(s);var d=t-g,l=d>0?1:-1,y=s[0]*Os*l,h=bs(d)>180;if(h^(y>l*g&&l*t>y)){var v=s[1]*Os;v>f&&(f=v)}else if(y=(y+360)%360-180,h^(y>l*g&&l*t>y)){var v=-s[1]*Os;c>v&&(c=v)}else c>n&&(c=n),n>f&&(f=n);h?g>t?a(u,t)>a(u,p)&&(p=t):a(t,p)>a(u,p)&&(u=t):p>=u?(u>t&&(u=t),t>p&&(p=t)):t>g?a(u,t)>a(u,p)&&(p=t):a(t,p)>a(u,p)&&(u=t)}else e(t,n);m=i,g=t}function n(){w.point=t}function i(){b[0]=u,b[1]=p,w.point=e,m=null}function o(e,n){if(m){var i=e-g;v+=bs(i)>180?i+(i>0?360:-360):i}else y=e,h=n;Ia.point(e,n),t(e,n)}function r(){Ia.lineStart()}function s(){o(y,h),Ia.lineEnd(),bs(v)>Ls&&(u=-(p=180)),b[0]=u,b[1]=p,m=null}function a(e,t){return(t-=e)<0?t+360:t}function d(e,t){return e[0]-t[0]}function l(e,t){return t[0]<=t[1]?t[0]<=e&&e<=t[1]:e<t[0]||t[1]<e}var u,c,p,f,g,y,h,m,v,k,b,w={point:e,lineStart:n,lineEnd:i,polygonStart:function(){w.point=o,w.lineStart=r,w.lineEnd=s,v=0,Ia.polygonStart()},polygonEnd:function(){Ia.polygonEnd(),w.point=e,w.lineStart=n,w.lineEnd=i,0>xa?(u=-(p=180),c=-(f=90)):v>Ls?f=90:-Ls>v&&(c=-90),b[0]=u,b[1]=p}};return function(e){f=p=-(u=c=1/0),k=[],ds.geo.stream(e,w);var t=k.length;if(t){k.sort(d);for(var n,i=1,o=k[0],r=[o];t>i;++i)n=k[i],l(n[0],o)||l(n[1],o)?(a(o[0],n[1])>a(o[0],o[1])&&(o[1]=n[1]),a(n[0],o[1])>a(o[0],o[1])&&(o[0]=n[0])):r.push(o=n);for(var s,n,g=-(1/0),t=r.length-1,i=0,o=r[t];t>=i;o=n,++i)n=r[i],(s=a(o[1],n[0]))>g&&(g=s,u=n[0],p=o[1])}return k=b=null,u===1/0||c===1/0?[[NaN,NaN],[NaN,NaN]]:[[u,c],[p,f]]}}(),ds.geo.centroid=function(e){Ta=_a=Sa=Pa=Fa=Ea=Aa=Da=Ua=$a=La=0,ds.geo.stream(e,Ra);var t=Ua,n=$a,i=La,o=t*t+n*n+i*i;return Rs>o&&(t=Ea,n=Aa,i=Da,Ls>_a&&(t=Sa,n=Pa,i=Fa),o=t*t+n*n+i*i,Rs>o)?[NaN,NaN]:[Math.atan2(n,t)*Os,te(i/Math.sqrt(o))*Os]};var Ta,_a,Sa,Pa,Fa,Ea,Aa,Da,Ua,$a,La,Ra={sphere:w,point:Ct,lineStart:It,lineEnd:Tt,polygonStart:function(){Ra.lineStart=_t},polygonEnd:function(){Ra.lineStart=It}},Va=Dt(Pt,Rt,zt,[-Vs,-Vs/2]),za=1e9;ds.geo.clipExtent=function(){var e,t,n,i,o,r,s={stream:function(e){return o&&(o.valid=!1),o=r(e),o.valid=!0,o},extent:function(a){return arguments.length?(r=Ot(e=+a[0][0],t=+a[0][1],n=+a[1][0],i=+a[1][1]),o&&(o.valid=!1,o=null),s):[[e,t],[n,i]]}};return s.extent([[0,0],[960,500]])},(ds.geo.conicEqualArea=function(){return Nt(jt)}).raw=jt,ds.geo.albers=function(){return ds.geo.conicEqualArea().rotate([96,0]).center([-.6,38.7]).parallels([29.5,45.5]).scale(1070)},ds.geo.albersUsa=function(){function e(e){var r=e[0],s=e[1];return t=null,n(r,s),t||(i(r,s),t)||o(r,s),t}var t,n,i,o,r=ds.geo.albers(),s=ds.geo.conicEqualArea().rotate([154,0]).center([-2,58.5]).parallels([55,65]),a=ds.geo.conicEqualArea().rotate([157,0]).center([-3,19.9]).parallels([8,18]),d={point:function(e,n){t=[e,n]}};return e.invert=function(e){var t=r.scale(),n=r.translate(),i=(e[0]-n[0])/t,o=(e[1]-n[1])/t;return(o>=.12&&.234>o&&i>=-.425&&-.214>i?s:o>=.166&&.234>o&&i>=-.214&&-.115>i?a:r).invert(e)},e.stream=function(e){var t=r.stream(e),n=s.stream(e),i=a.stream(e);return{point:function(e,o){t.point(e,o),n.point(e,o),i.point(e,o)},sphere:function(){t.sphere(),n.sphere(),i.sphere()},lineStart:function(){t.lineStart(),n.lineStart(),i.lineStart()},lineEnd:function(){t.lineEnd(),n.lineEnd(),i.lineEnd()},polygonStart:function(){t.polygonStart(),n.polygonStart(),i.polygonStart()},polygonEnd:function(){t.polygonEnd(),n.polygonEnd(),i.polygonEnd()}}},e.precision=function(t){return arguments.length?(r.precision(t),s.precision(t),a.precision(t),e):r.precision()},e.scale=function(t){return arguments.length?(r.scale(t),s.scale(.35*t),a.scale(t),e.translate(r.translate())):r.scale()},e.translate=function(t){if(!arguments.length)return r.translate();var l=r.scale(),u=+t[0],c=+t[1];return n=r.translate(t).clipExtent([[u-.455*l,c-.238*l],[u+.455*l,c+.238*l]]).stream(d).point,i=s.translate([u-.307*l,c+.201*l]).clipExtent([[u-.425*l+Ls,c+.12*l+Ls],[u-.214*l-Ls,c+.234*l-Ls]]).stream(d).point,o=a.translate([u-.205*l,c+.212*l]).clipExtent([[u-.214*l+Ls,c+.166*l+Ls],[u-.115*l-Ls,c+.234*l-Ls]]).stream(d).point,e},e.scale(1070)};var Ga,Qa,Wa,Oa,Na,ja,Ba={point:w,lineStart:w,lineEnd:w,polygonStart:function(){Qa=0,Ba.lineStart=Bt},polygonEnd:function(){Ba.lineStart=Ba.lineEnd=Ba.point=w,Ga+=bs(Qa/2)}},Ha={point:Ht,lineStart:w,lineEnd:w,polygonStart:w,polygonEnd:w},qa={point:Kt,lineStart:Xt,lineEnd:Zt,polygonStart:function(){qa.lineStart=Jt},polygonEnd:function(){qa.point=Kt,qa.lineStart=Xt,qa.lineEnd=Zt}};ds.geo.path=function(){function e(e){return e&&("function"==typeof a&&r.pointRadius(+a.apply(this,arguments)),s&&s.valid||(s=o(r)),ds.geo.stream(e,s)),r.result()}function t(){return s=null,e}var n,i,o,r,s,a=4.5;return e.area=function(e){return Ga=0,ds.geo.stream(e,o(Ba)),Ga},e.centroid=function(e){return Sa=Pa=Fa=Ea=Aa=Da=Ua=$a=La=0,ds.geo.stream(e,o(qa)),La?[Ua/La,$a/La]:Da?[Ea/Da,Aa/Da]:Fa?[Sa/Fa,Pa/Fa]:[NaN,NaN]},e.bounds=function(e){return Na=ja=-(Wa=Oa=1/0),ds.geo.stream(e,o(Ha)),[[Wa,Oa],[Na,ja]]},e.projection=function(e){return arguments.length?(o=(n=e)?e.stream||nn(e):v,t()):n},e.context=function(e){return arguments.length?(r=null==(i=e)?new qt:new en(e),"function"!=typeof a&&r.pointRadius(a),t()):i},e.pointRadius=function(t){return arguments.length?(a="function"==typeof t?t:(r.pointRadius(+t),+t),e):a},e.projection(ds.geo.albersUsa()).context(null)},ds.geo.transform=function(e){return{stream:function(t){var n=new on(t);for(var i in e)n[i]=e[i];return n}}},on.prototype={point:function(e,t){this.stream.point(e,t)},sphere:function(){this.stream.sphere()},lineStart:function(){this.stream.lineStart()},lineEnd:function(){this.stream.lineEnd()},polygonStart:function(){this.stream.polygonStart()},polygonEnd:function(){this.stream.polygonEnd()}},ds.geo.projection=sn,ds.geo.projectionMutator=an,(ds.geo.equirectangular=function(){return sn(ln)}).raw=ln.invert=ln,ds.geo.rotation=function(e){function t(t){return t=e(t[0]*Ws,t[1]*Ws),t[0]*=Os,t[1]*=Os,t}return e=cn(e[0]%360*Ws,e[1]*Ws,e.length>2?e[2]*Ws:0),t.invert=function(t){return t=e.invert(t[0]*Ws,t[1]*Ws),t[0]*=Os,t[1]*=Os,t},t},un.invert=ln,ds.geo.circle=function(){function e(){var e="function"==typeof i?i.apply(this,arguments):i,t=cn(-e[0]*Ws,-e[1]*Ws,0).invert,o=[];return n(null,null,1,{point:function(e,n){o.push(e=t(e,n)),e[0]*=Os,e[1]*=Os}}),{type:"Polygon",coordinates:[o]}}var t,n,i=[0,0],o=6;return e.origin=function(t){return arguments.length?(i=t,e):i},e.angle=function(i){return arguments.length?(n=yn((t=+i)*Ws,o*Ws),e):t},e.precision=function(i){return arguments.length?(n=yn(t*Ws,(o=+i)*Ws),e):o},e.angle(90)},ds.geo.distance=function(e,t){var n,i=(t[0]-e[0])*Ws,o=e[1]*Ws,r=t[1]*Ws,s=Math.sin(i),a=Math.cos(i),d=Math.sin(o),l=Math.cos(o),u=Math.sin(r),c=Math.cos(r);return Math.atan2(Math.sqrt((n=c*s)*n+(n=l*u-d*c*a)*n),d*u+l*c*a)},ds.geo.graticule=function(){function e(){return{type:"MultiLineString",coordinates:t()}}function t(){return ds.range(Math.ceil(r/h)*h,o,h).map(p).concat(ds.range(Math.ceil(l/m)*m,d,m).map(f)).concat(ds.range(Math.ceil(i/g)*g,n,g).filter(function(e){return bs(e%h)>Ls}).map(u)).concat(ds.range(Math.ceil(a/y)*y,s,y).filter(function(e){return bs(e%m)>Ls}).map(c))}var n,i,o,r,s,a,d,l,u,c,p,f,g=10,y=g,h=90,m=360,v=2.5;return e.lines=function(){return t().map(function(e){return{type:"LineString",coordinates:e}})},e.outline=function(){return{type:"Polygon",coordinates:[p(r).concat(f(d).slice(1),p(o).reverse().slice(1),f(l).reverse().slice(1))]}},e.extent=function(t){return arguments.length?e.majorExtent(t).minorExtent(t):e.minorExtent()},e.majorExtent=function(t){return arguments.length?(r=+t[0][0],o=+t[1][0],l=+t[0][1],d=+t[1][1],r>o&&(t=r,r=o,o=t),l>d&&(t=l,l=d,d=t),e.precision(v)):[[r,l],[o,d]]},e.minorExtent=function(t){return arguments.length?(i=+t[0][0],n=+t[1][0],a=+t[0][1],s=+t[1][1],i>n&&(t=i,i=n,n=t),a>s&&(t=a,a=s,s=t),e.precision(v)):[[i,a],[n,s]]},e.step=function(t){return arguments.length?e.majorStep(t).minorStep(t):e.minorStep()},e.majorStep=function(t){return arguments.length?(h=+t[0],m=+t[1],e):[h,m]},e.minorStep=function(t){return arguments.length?(g=+t[0],y=+t[1],e):[g,y]},e.precision=function(t){return arguments.length?(v=+t,u=mn(a,s,90),c=vn(i,n,v),p=mn(l,d,90),f=vn(r,o,v),e):v},e.majorExtent([[-180,-90+Ls],[180,90-Ls]]).minorExtent([[-180,-80-Ls],[180,80+Ls]])},ds.geo.greatArc=function(){function e(){return{type:"LineString",coordinates:[t||i.apply(this,arguments),n||o.apply(this,arguments)]}}var t,n,i=kn,o=bn;return e.distance=function(){return ds.geo.distance(t||i.apply(this,arguments),n||o.apply(this,arguments))},e.source=function(n){return arguments.length?(i=n,t="function"==typeof n?null:n,e):i},e.target=function(t){return arguments.length?(o=t,n="function"==typeof t?null:t,e):o},e.precision=function(){return arguments.length?e:0},e},ds.geo.interpolate=function(e,t){return wn(e[0]*Ws,e[1]*Ws,t[0]*Ws,t[1]*Ws)},ds.geo.length=function(e){return Ya=0,ds.geo.stream(e,Ka),Ya};var Ya,Ka={sphere:w,point:w,lineStart:Mn,lineEnd:w,polygonStart:w,polygonEnd:w},Xa=Cn(function(e){return Math.sqrt(2/(1+e))},function(e){return 2*Math.asin(e/2)});(ds.geo.azimuthalEqualArea=function(){return sn(Xa)}).raw=Xa;var Za=Cn(function(e){var t=Math.acos(e);return t&&t/Math.sin(t)},v);(ds.geo.azimuthalEquidistant=function(){return sn(Za)}).raw=Za,(ds.geo.conicConformal=function(){return Nt(xn)}).raw=xn,(ds.geo.conicEquidistant=function(){return Nt(In)}).raw=In;var Ja=Cn(function(e){return 1/e},Math.atan);(ds.geo.gnomonic=function(){return sn(Ja)}).raw=Ja,Tn.invert=function(e,t){return[e,2*Math.atan(Math.exp(t))-Qs]},(ds.geo.mercator=function(){return _n(Tn)}).raw=Tn;var ed=Cn(function(){return 1},Math.asin);(ds.geo.orthographic=function(){return sn(ed)}).raw=ed;var td=Cn(function(e){return 1/(1+e)},function(e){return 2*Math.atan(e)});(ds.geo.stereographic=function(){return sn(td)}).raw=td,Sn.invert=function(e,t){return[-t,2*Math.atan(Math.exp(e))-Qs]},(ds.geo.transverseMercator=function(){var e=_n(Sn),t=e.center,n=e.rotate;return e.center=function(e){return e?t([-e[1],e[0]]):(e=t(),[e[1],-e[0]])},e.rotate=function(e){return e?n([e[0],e[1],e.length>2?e[2]+90:90]):(e=n(),[e[0],e[1],e[2]-90])},n([0,0,90])}).raw=Sn,ds.geom={},ds.geom.hull=function(e){function t(e){if(e.length<3)return[];var t,o=Te(n),r=Te(i),s=e.length,a=[],d=[];for(t=0;s>t;t++)a.push([+o.call(this,e[t],t),+r.call(this,e[t],t),t]);for(a.sort(An),t=0;s>t;t++)d.push([a[t][0],-a[t][1]]);var l=En(a),u=En(d),c=u[0]===l[0],p=u[u.length-1]===l[l.length-1],f=[];for(t=l.length-1;t>=0;--t)f.push(e[a[l[t]][2]]);for(t=+c;t<u.length-p;++t)f.push(e[a[u[t]][2]]);return f}var n=Pn,i=Fn;return arguments.length?t(e):(t.x=function(e){return arguments.length?(n=e,t):n},t.y=function(e){return arguments.length?(i=e,t):i},t)},ds.geom.polygon=function(e){return Is(e,nd),e};var nd=ds.geom.polygon.prototype=[];nd.area=function(){for(var e,t=-1,n=this.length,i=this[n-1],o=0;++t<n;)e=i,i=this[t],o+=e[1]*i[0]-e[0]*i[1];return.5*o},nd.centroid=function(e){var t,n,i=-1,o=this.length,r=0,s=0,a=this[o-1];for(arguments.length||(e=-1/(6*this.area()));++i<o;)t=a,a=this[i],n=t[0]*a[1]-a[0]*t[1],r+=(t[0]+a[0])*n,s+=(t[1]+a[1])*n;return[r*e,s*e]},nd.clip=function(e){for(var t,n,i,o,r,s,a=$n(e),d=-1,l=this.length-$n(this),u=this[l-1];++d<l;){for(t=e.slice(),e.length=0,o=this[d],r=t[(i=t.length-a)-1],n=-1;++n<i;)s=t[n],Dn(s,u,o)?(Dn(r,u,o)||e.push(Un(r,s,u,o)),e.push(s)):Dn(r,u,o)&&e.push(Un(r,s,u,o)),r=s;a&&e.push(e[0]),u=o}return e};var id,od,rd,sd,ad,dd=[],ld=[];On.prototype.prepare=function(){for(var e,t=this.edges,n=t.length;n--;)e=t[n].edge,e.b&&e.a||t.splice(n,1);return t.sort(jn),t.length},ti.prototype={start:function(){return this.edge.l===this.site?this.edge.a:this.edge.b},end:function(){return this.edge.l===this.site?this.edge.b:this.edge.a}},ni.prototype={insert:function(e,t){var n,i,o;if(e){if(t.P=e,t.N=e.N,e.N&&(e.N.P=t),e.N=t,e.R){for(e=e.R;e.L;)e=e.L;e.L=t}else e.R=t;n=e}else this._?(e=si(this._),t.P=null,t.N=e,e.P=e.L=t,n=e):(t.P=t.N=null,this._=t,n=null);for(t.L=t.R=null,t.U=n,t.C=!0,e=t;n&&n.C;)i=n.U,n===i.L?(o=i.R,o&&o.C?(n.C=o.C=!1,i.C=!0,e=i):(e===n.R&&(oi(this,n),e=n,n=e.U),n.C=!1,i.C=!0,ri(this,i))):(o=i.L,o&&o.C?(n.C=o.C=!1,i.C=!0,e=i):(e===n.L&&(ri(this,n),e=n,n=e.U),n.C=!1,i.C=!0,oi(this,i))),n=e.U;this._.C=!1},remove:function(e){e.N&&(e.N.P=e.P),e.P&&(e.P.N=e.N),e.N=e.P=null;var t,n,i,o=e.U,r=e.L,s=e.R;if(n=r?s?si(s):r:s,o?o.L===e?o.L=n:o.R=n:this._=n,r&&s?(i=n.C,n.C=e.C,n.L=r,r.U=n,n!==s?(o=n.U,n.U=e.U,e=n.R,o.L=e,n.R=s,s.U=n):(n.U=o,o=n,e=n.R)):(i=e.C,e=n),e&&(e.U=o),!i){if(e&&e.C)return void(e.C=!1);do{if(e===this._)break;if(e===o.L){if(t=o.R,t.C&&(t.C=!1,o.C=!0,oi(this,o),t=o.R),t.L&&t.L.C||t.R&&t.R.C){t.R&&t.R.C||(t.L.C=!1,
t.C=!0,ri(this,t),t=o.R),t.C=o.C,o.C=t.R.C=!1,oi(this,o),e=this._;break}}else if(t=o.L,t.C&&(t.C=!1,o.C=!0,ri(this,o),t=o.L),t.L&&t.L.C||t.R&&t.R.C){t.L&&t.L.C||(t.R.C=!1,t.C=!0,oi(this,t),t=o.L),t.C=o.C,o.C=t.L.C=!1,ri(this,o),e=this._;break}t.C=!0,e=o,o=o.U}while(!e.C);e&&(e.C=!1)}}},ds.geom.voronoi=function(e){function t(e){var t=new Array(e.length),i=a[0][0],o=a[0][1],r=a[1][0],s=a[1][1];return ai(n(e),a).cells.forEach(function(n,a){var d=n.edges,l=n.site,u=t[a]=d.length?d.map(function(e){var t=e.start();return[t.x,t.y]}):l.x>=i&&l.x<=r&&l.y>=o&&l.y<=s?[[i,s],[r,s],[r,o],[i,o]]:[];u.point=e[a]}),t}function n(e){return e.map(function(e,t){return{x:Math.round(r(e,t)/Ls)*Ls,y:Math.round(s(e,t)/Ls)*Ls,i:t}})}var i=Pn,o=Fn,r=i,s=o,a=ud;return e?t(e):(t.links=function(e){return ai(n(e)).edges.filter(function(e){return e.l&&e.r}).map(function(t){return{source:e[t.l.i],target:e[t.r.i]}})},t.triangles=function(e){var t=[];return ai(n(e)).cells.forEach(function(n,i){for(var o,r,s=n.site,a=n.edges.sort(jn),d=-1,l=a.length,u=a[l-1].edge,c=u.l===s?u.r:u.l;++d<l;)o=u,r=c,u=a[d].edge,c=u.l===s?u.r:u.l,i<r.i&&i<c.i&&li(s,r,c)<0&&t.push([e[i],e[r.i],e[c.i]])}),t},t.x=function(e){return arguments.length?(r=Te(i=e),t):i},t.y=function(e){return arguments.length?(s=Te(o=e),t):o},t.clipExtent=function(e){return arguments.length?(a=null==e?ud:e,t):a===ud?null:a},t.size=function(e){return arguments.length?t.clipExtent(e&&[[0,0],e]):a===ud?null:a&&a[1]},t)};var ud=[[-1e6,-1e6],[1e6,1e6]];ds.geom.delaunay=function(e){return ds.geom.voronoi().triangles(e)},ds.geom.quadtree=function(e,t,n,i,o){function r(e){function r(e,t,n,i,o,r,s,a){if(!isNaN(n)&&!isNaN(i))if(e.leaf){var d=e.x,u=e.y;if(null!=d)if(bs(d-n)+bs(u-i)<.01)l(e,t,n,i,o,r,s,a);else{var c=e.point;e.x=e.y=e.point=null,l(e,c,d,u,o,r,s,a),l(e,t,n,i,o,r,s,a)}else e.x=n,e.y=i,e.point=t}else l(e,t,n,i,o,r,s,a)}function l(e,t,n,i,o,s,a,d){var l=.5*(o+a),u=.5*(s+d),c=n>=l,p=i>=u,f=p<<1|c;e.leaf=!1,e=e.nodes[f]||(e.nodes[f]=pi()),c?o=l:a=l,p?s=u:d=u,r(e,t,n,i,o,s,a,d)}var u,c,p,f,g,y,h,m,v,k=Te(a),b=Te(d);if(null!=t)y=t,h=n,m=i,v=o;else if(m=v=-(y=h=1/0),c=[],p=[],g=e.length,s)for(f=0;g>f;++f)u=e[f],u.x<y&&(y=u.x),u.y<h&&(h=u.y),u.x>m&&(m=u.x),u.y>v&&(v=u.y),c.push(u.x),p.push(u.y);else for(f=0;g>f;++f){var w=+k(u=e[f],f),M=+b(u,f);y>w&&(y=w),h>M&&(h=M),w>m&&(m=w),M>v&&(v=M),c.push(w),p.push(M)}var C=m-y,x=v-h;C>x?v=h+C:m=y+x;var I=pi();if(I.add=function(e){r(I,e,+k(e,++f),+b(e,f),y,h,m,v)},I.visit=function(e){fi(e,I,y,h,m,v)},I.find=function(e){return gi(I,e[0],e[1],y,h,m,v)},f=-1,null==t){for(;++f<g;)r(I,e[f],c[f],p[f],y,h,m,v);--f}else e.forEach(I.add);return c=p=e=u=null,I}var s,a=Pn,d=Fn;return(s=arguments.length)?(a=ui,d=ci,3===s&&(o=n,i=t,n=t=0),r(e)):(r.x=function(e){return arguments.length?(a=e,r):a},r.y=function(e){return arguments.length?(d=e,r):d},r.extent=function(e){return arguments.length?(null==e?t=n=i=o=null:(t=+e[0][0],n=+e[0][1],i=+e[1][0],o=+e[1][1]),r):null==t?null:[[t,n],[i,o]]},r.size=function(e){return arguments.length?(null==e?t=n=i=o=null:(t=n=0,i=+e[0],o=+e[1]),r):null==t?null:[i-t,o-n]},r)},ds.interpolateRgb=yi,ds.interpolateObject=hi,ds.interpolateNumber=mi,ds.interpolateString=vi;var cd=/[-+]?(?:\d+\.?\d*|\.?\d+)(?:[eE][-+]?\d+)?/g,pd=new RegExp(cd.source,"g");ds.interpolate=ki,ds.interpolators=[function(e,t){var n=typeof t;return("string"===n?oa.has(t.toLowerCase())||/^(#|rgb\(|hsl\()/i.test(t)?yi:vi:t instanceof se?yi:Array.isArray(t)?bi:"object"===n&&isNaN(t)?hi:mi)(e,t)}],ds.interpolateArray=bi;var fd=function(){return v},gd=ds.map({linear:fd,poly:_i,quad:function(){return xi},cubic:function(){return Ii},sin:function(){return Si},exp:function(){return Pi},circle:function(){return Fi},elastic:Ei,back:Ai,bounce:function(){return Di}}),yd=ds.map({"in":v,out:Mi,"in-out":Ci,"out-in":function(e){return Ci(Mi(e))}});ds.ease=function(e){var t=e.indexOf("-"),n=t>=0?e.slice(0,t):e,i=t>=0?e.slice(t+1):"in";return n=gd.get(n)||fd,i=yd.get(i)||v,wi(i(n.apply(null,ls.call(arguments,1))))},ds.interpolateHcl=Ui,ds.interpolateHsl=$i,ds.interpolateLab=Li,ds.interpolateRound=Ri,ds.transform=function(e){var t=cs.createElementNS(ds.ns.prefix.svg,"g");return(ds.transform=function(e){if(null!=e){t.setAttribute("transform",e);var n=t.transform.baseVal.consolidate()}return new Vi(n?n.matrix:hd)})(e)},Vi.prototype.toString=function(){return"translate("+this.translate+")rotate("+this.rotate+")skewX("+this.skew+")scale("+this.scale+")"};var hd={a:1,b:0,c:0,d:1,e:0,f:0};ds.interpolateTransform=Hi,ds.layout={},ds.layout.bundle=function(){return function(e){for(var t=[],n=-1,i=e.length;++n<i;)t.push(Ki(e[n]));return t}},ds.layout.chord=function(){function e(){var e,l,c,p,f,g={},y=[],h=ds.range(r),m=[];for(n=[],i=[],e=0,p=-1;++p<r;){for(l=0,f=-1;++f<r;)l+=o[p][f];y.push(l),m.push(ds.range(r)),e+=l}for(s&&h.sort(function(e,t){return s(y[e],y[t])}),a&&m.forEach(function(e,t){e.sort(function(e,n){return a(o[t][e],o[t][n])})}),e=(zs-u*r)/e,l=0,p=-1;++p<r;){for(c=l,f=-1;++f<r;){var v=h[p],k=m[v][f],b=o[v][k],w=l,M=l+=b*e;g[v+"-"+k]={index:v,subindex:k,startAngle:w,endAngle:M,value:b}}i[v]={index:v,startAngle:c,endAngle:l,value:(l-c)/e},l+=u}for(p=-1;++p<r;)for(f=p-1;++f<r;){var C=g[p+"-"+f],x=g[f+"-"+p];(C.value||x.value)&&n.push(C.value<x.value?{source:x,target:C}:{source:C,target:x})}d&&t()}function t(){n.sort(function(e,t){return d((e.source.value+e.target.value)/2,(t.source.value+t.target.value)/2)})}var n,i,o,r,s,a,d,l={},u=0;return l.matrix=function(e){return arguments.length?(r=(o=e)&&o.length,n=i=null,l):o},l.padding=function(e){return arguments.length?(u=e,n=i=null,l):u},l.sortGroups=function(e){return arguments.length?(s=e,n=i=null,l):s},l.sortSubgroups=function(e){return arguments.length?(a=e,n=null,l):a},l.sortChords=function(e){return arguments.length?(d=e,n&&t(),l):d},l.chords=function(){return n||e(),n},l.groups=function(){return i||e(),i},l},ds.layout.force=function(){function e(e){return function(t,n,i,o){if(t.point!==e){var r=t.cx-e.x,s=t.cy-e.y,a=o-n,d=r*r+s*s;if(d>a*a/m){if(y>d){var l=t.charge/d;e.px-=r*l,e.py-=s*l}return!0}if(t.point&&d&&y>d){var l=t.pointCharge/d;e.px-=r*l,e.py-=s*l}}return!t.charge}}function t(e){e.px=ds.event.x,e.py=ds.event.y,d.resume()}var n,i,o,r,s,a,d={},l=ds.dispatch("start","tick","end"),u=[1,1],c=.9,p=md,f=vd,g=-30,y=kd,h=.1,m=.64,k=[],b=[];return d.tick=function(){if((o*=.99)<.005)return n=null,l.end({type:"end",alpha:o=0}),!0;var t,i,d,p,f,y,m,v,w,M=k.length,C=b.length;for(i=0;C>i;++i)d=b[i],p=d.source,f=d.target,v=f.x-p.x,w=f.y-p.y,(y=v*v+w*w)&&(y=o*s[i]*((y=Math.sqrt(y))-r[i])/y,v*=y,w*=y,f.x-=v*(m=p.weight+f.weight?p.weight/(p.weight+f.weight):.5),f.y-=w*m,p.x+=v*(m=1-m),p.y+=w*m);if((m=o*h)&&(v=u[0]/2,w=u[1]/2,i=-1,m))for(;++i<M;)d=k[i],d.x+=(v-d.x)*m,d.y+=(w-d.y)*m;if(g)for(io(t=ds.geom.quadtree(k),o,a),i=-1;++i<M;)(d=k[i]).fixed||t.visit(e(d));for(i=-1;++i<M;)d=k[i],d.fixed?(d.x=d.px,d.y=d.py):(d.x-=(d.px-(d.px=d.x))*c,d.y-=(d.py-(d.py=d.y))*c);l.tick({type:"tick",alpha:o})},d.nodes=function(e){return arguments.length?(k=e,d):k},d.links=function(e){return arguments.length?(b=e,d):b},d.size=function(e){return arguments.length?(u=e,d):u},d.linkDistance=function(e){return arguments.length?(p="function"==typeof e?e:+e,d):p},d.distance=d.linkDistance,d.linkStrength=function(e){return arguments.length?(f="function"==typeof e?e:+e,d):f},d.friction=function(e){return arguments.length?(c=+e,d):c},d.charge=function(e){return arguments.length?(g="function"==typeof e?e:+e,d):g},d.chargeDistance=function(e){return arguments.length?(y=e*e,d):Math.sqrt(y)},d.gravity=function(e){return arguments.length?(h=+e,d):h},d.theta=function(e){return arguments.length?(m=e*e,d):Math.sqrt(m)},d.alpha=function(e){return arguments.length?(e=+e,o?e>0?o=e:(n.c=null,n.t=NaN,n=null,l.start({type:"end",alpha:o=0})):e>0&&(l.start({type:"start",alpha:o=e}),n=Ee(d.tick)),d):o},d.start=function(){function e(e,i){if(!n){for(n=new Array(o),d=0;o>d;++d)n[d]=[];for(d=0;l>d;++d){var r=b[d];n[r.source.index].push(r.target),n[r.target.index].push(r.source)}}for(var s,a=n[t],d=-1,u=a.length;++d<u;)if(!isNaN(s=a[d][e]))return s;return Math.random()*i}var t,n,i,o=k.length,l=b.length,c=u[0],y=u[1];for(t=0;o>t;++t)(i=k[t]).index=t,i.weight=0;for(t=0;l>t;++t)i=b[t],"number"==typeof i.source&&(i.source=k[i.source]),"number"==typeof i.target&&(i.target=k[i.target]),++i.source.weight,++i.target.weight;for(t=0;o>t;++t)i=k[t],isNaN(i.x)&&(i.x=e("x",c)),isNaN(i.y)&&(i.y=e("y",y)),isNaN(i.px)&&(i.px=i.x),isNaN(i.py)&&(i.py=i.y);if(r=[],"function"==typeof p)for(t=0;l>t;++t)r[t]=+p.call(this,b[t],t);else for(t=0;l>t;++t)r[t]=p;if(s=[],"function"==typeof f)for(t=0;l>t;++t)s[t]=+f.call(this,b[t],t);else for(t=0;l>t;++t)s[t]=f;if(a=[],"function"==typeof g)for(t=0;o>t;++t)a[t]=+g.call(this,k[t],t);else for(t=0;o>t;++t)a[t]=g;return d.resume()},d.resume=function(){return d.alpha(.1)},d.stop=function(){return d.alpha(0)},d.drag=function(){return i||(i=ds.behavior.drag().origin(v).on("dragstart.force",Ji).on("drag.force",t).on("dragend.force",eo)),arguments.length?void this.on("mouseover.force",to).on("mouseout.force",no).call(i):i},ds.rebind(d,l,"on")};var md=20,vd=1,kd=1/0;ds.layout.hierarchy=function(){function e(o){var r,s=[o],a=[];for(o.depth=0;null!=(r=s.pop());)if(a.push(r),(l=n.call(e,r,r.depth))&&(d=l.length)){for(var d,l,u;--d>=0;)s.push(u=l[d]),u.parent=r,u.depth=r.depth+1;i&&(r.value=0),r.children=l}else i&&(r.value=+i.call(e,r,r.depth)||0),delete r.children;return so(o,function(e){var n,o;t&&(n=e.children)&&n.sort(t),i&&(o=e.parent)&&(o.value+=e.value)}),a}var t=uo,n=ao,i=lo;return e.sort=function(n){return arguments.length?(t=n,e):t},e.children=function(t){return arguments.length?(n=t,e):n},e.value=function(t){return arguments.length?(i=t,e):i},e.revalue=function(t){return i&&(ro(t,function(e){e.children&&(e.value=0)}),so(t,function(t){var n;t.children||(t.value=+i.call(e,t,t.depth)||0),(n=t.parent)&&(n.value+=t.value)})),t},e},ds.layout.partition=function(){function e(t,n,i,o){var r=t.children;if(t.x=n,t.y=t.depth*o,t.dx=i,t.dy=o,r&&(s=r.length)){var s,a,d,l=-1;for(i=t.value?i/t.value:0;++l<s;)e(a=r[l],n,d=a.value*i,o),n+=d}}function t(e){var n=e.children,i=0;if(n&&(o=n.length))for(var o,r=-1;++r<o;)i=Math.max(i,t(n[r]));return 1+i}function n(n,r){var s=i.call(this,n,r);return e(s[0],0,o[0],o[1]/t(s[0])),s}var i=ds.layout.hierarchy(),o=[1,1];return n.size=function(e){return arguments.length?(o=e,n):o},oo(n,i)},ds.layout.pie=function(){function e(s){var a,d=s.length,l=s.map(function(n,i){return+t.call(e,n,i)}),u=+("function"==typeof i?i.apply(this,arguments):i),c=("function"==typeof o?o.apply(this,arguments):o)-u,p=Math.min(Math.abs(c)/d,+("function"==typeof r?r.apply(this,arguments):r)),f=p*(0>c?-1:1),g=ds.sum(l),y=g?(c-d*f)/g:0,h=ds.range(d),m=[];return null!=n&&h.sort(n===bd?function(e,t){return l[t]-l[e]}:function(e,t){return n(s[e],s[t])}),h.forEach(function(e){m[e]={data:s[e],value:a=l[e],startAngle:u,endAngle:u+=a*y+f,padAngle:p}}),m}var t=Number,n=bd,i=0,o=zs,r=0;return e.value=function(n){return arguments.length?(t=n,e):t},e.sort=function(t){return arguments.length?(n=t,e):n},e.startAngle=function(t){return arguments.length?(i=t,e):i},e.endAngle=function(t){return arguments.length?(o=t,e):o},e.padAngle=function(t){return arguments.length?(r=t,e):r},e};var bd={};ds.layout.stack=function(){function e(a,d){if(!(p=a.length))return a;var l=a.map(function(n,i){return t.call(e,n,i)}),u=l.map(function(t){return t.map(function(t,n){return[r.call(e,t,n),s.call(e,t,n)]})}),c=n.call(e,u,d);l=ds.permute(l,c),u=ds.permute(u,c);var p,f,g,y,h=i.call(e,u,d),m=l[0].length;for(g=0;m>g;++g)for(o.call(e,l[0][g],y=h[g],u[0][g][1]),f=1;p>f;++f)o.call(e,l[f][g],y+=u[f-1][g][1],u[f][g][1]);return a}var t=v,n=yo,i=ho,o=go,r=po,s=fo;return e.values=function(n){return arguments.length?(t=n,e):t},e.order=function(t){return arguments.length?(n="function"==typeof t?t:wd.get(t)||yo,e):n},e.offset=function(t){return arguments.length?(i="function"==typeof t?t:Md.get(t)||ho,e):i},e.x=function(t){return arguments.length?(r=t,e):r},e.y=function(t){return arguments.length?(s=t,e):s},e.out=function(t){return arguments.length?(o=t,e):o},e};var wd=ds.map({"inside-out":function(e){var t,n,i=e.length,o=e.map(mo),r=e.map(vo),s=ds.range(i).sort(function(e,t){return o[e]-o[t]}),a=0,d=0,l=[],u=[];for(t=0;i>t;++t)n=s[t],d>a?(a+=r[n],l.push(n)):(d+=r[n],u.push(n));return u.reverse().concat(l)},reverse:function(e){return ds.range(e.length).reverse()},"default":yo}),Md=ds.map({silhouette:function(e){var t,n,i,o=e.length,r=e[0].length,s=[],a=0,d=[];for(n=0;r>n;++n){for(t=0,i=0;o>t;t++)i+=e[t][n][1];i>a&&(a=i),s.push(i)}for(n=0;r>n;++n)d[n]=(a-s[n])/2;return d},wiggle:function(e){var t,n,i,o,r,s,a,d,l,u=e.length,c=e[0],p=c.length,f=[];for(f[0]=d=l=0,n=1;p>n;++n){for(t=0,o=0;u>t;++t)o+=e[t][n][1];for(t=0,r=0,a=c[n][0]-c[n-1][0];u>t;++t){for(i=0,s=(e[t][n][1]-e[t][n-1][1])/(2*a);t>i;++i)s+=(e[i][n][1]-e[i][n-1][1])/a;r+=s*e[t][n][1]}f[n]=d-=o?r/o*a:0,l>d&&(l=d)}for(n=0;p>n;++n)f[n]-=l;return f},expand:function(e){var t,n,i,o=e.length,r=e[0].length,s=1/o,a=[];for(n=0;r>n;++n){for(t=0,i=0;o>t;t++)i+=e[t][n][1];if(i)for(t=0;o>t;t++)e[t][n][1]/=i;else for(t=0;o>t;t++)e[t][n][1]=s}for(n=0;r>n;++n)a[n]=0;return a},zero:ho});ds.layout.histogram=function(){function e(e,r){for(var s,a,d=[],l=e.map(n,this),u=i.call(this,l,r),c=o.call(this,u,l,r),r=-1,p=l.length,f=c.length-1,g=t?1:1/p;++r<f;)s=d[r]=[],s.dx=c[r+1]-(s.x=c[r]),s.y=0;if(f>0)for(r=-1;++r<p;)a=l[r],a>=u[0]&&a<=u[1]&&(s=d[ds.bisect(c,a,1,f)-1],s.y+=g,s.push(e[r]));return d}var t=!0,n=Number,i=Mo,o=bo;return e.value=function(t){return arguments.length?(n=t,e):n},e.range=function(t){return arguments.length?(i=Te(t),e):i},e.bins=function(t){return arguments.length?(o="number"==typeof t?function(e){return wo(e,t)}:Te(t),e):o},e.frequency=function(n){return arguments.length?(t=!!n,e):t},e},ds.layout.pack=function(){function e(e,r){var s=n.call(this,e,r),a=s[0],d=o[0],l=o[1],u=null==t?Math.sqrt:"function"==typeof t?t:function(){return t};if(a.x=a.y=0,so(a,function(e){e.r=+u(e.value)}),so(a,_o),i){var c=i*(t?1:Math.max(2*a.r/d,2*a.r/l))/2;so(a,function(e){e.r+=c}),so(a,_o),so(a,function(e){e.r-=c})}return Fo(a,d/2,l/2,t?1:1/Math.max(2*a.r/d,2*a.r/l)),s}var t,n=ds.layout.hierarchy().sort(Co),i=0,o=[1,1];return e.size=function(t){return arguments.length?(o=t,e):o},e.radius=function(n){return arguments.length?(t=null==n||"function"==typeof n?n:+n,e):t},e.padding=function(t){return arguments.length?(i=+t,e):i},oo(e,n)},ds.layout.tree=function(){function e(e,o){var u=s.call(this,e,o),c=u[0],p=t(c);if(so(p,n),p.parent.m=-p.z,ro(p,i),l)ro(c,r);else{var f=c,g=c,y=c;ro(c,function(e){e.x<f.x&&(f=e),e.x>g.x&&(g=e),e.depth>y.depth&&(y=e)});var h=a(f,g)/2-f.x,m=d[0]/(g.x+a(g,f)/2+h),v=d[1]/(y.depth||1);ro(c,function(e){e.x=(e.x+h)*m,e.y=e.depth*v})}return u}function t(e){for(var t,n={A:null,children:[e]},i=[n];null!=(t=i.pop());)for(var o,r=t.children,s=0,a=r.length;a>s;++s)i.push((r[s]=o={_:r[s],parent:t,children:(o=r[s].children)&&o.slice()||[],A:null,a:null,z:0,m:0,c:0,s:0,t:null,i:s}).a=o);return n.children[0]}function n(e){var t=e.children,n=e.parent.children,i=e.i?n[e.i-1]:null;if(t.length){Lo(e);var r=(t[0].z+t[t.length-1].z)/2;i?(e.z=i.z+a(e._,i._),e.m=e.z-r):e.z=r}else i&&(e.z=i.z+a(e._,i._));e.parent.A=o(e,i,e.parent.A||n[0])}function i(e){e._.x=e.z+e.parent.m,e.m+=e.parent.m}function o(e,t,n){if(t){for(var i,o=e,r=e,s=t,d=o.parent.children[0],l=o.m,u=r.m,c=s.m,p=d.m;s=Uo(s),o=Do(o),s&&o;)d=Do(d),r=Uo(r),r.a=e,i=s.z+c-o.z-l+a(s._,o._),i>0&&($o(Ro(s,e,n),e,i),l+=i,u+=i),c+=s.m,l+=o.m,p+=d.m,u+=r.m;s&&!Uo(r)&&(r.t=s,r.m+=c-u),o&&!Do(d)&&(d.t=o,d.m+=l-p,n=e)}return n}function r(e){e.x*=d[0],e.y=e.depth*d[1]}var s=ds.layout.hierarchy().sort(null).value(null),a=Ao,d=[1,1],l=null;return e.separation=function(t){return arguments.length?(a=t,e):a},e.size=function(t){return arguments.length?(l=null==(d=t)?r:null,e):l?null:d},e.nodeSize=function(t){return arguments.length?(l=null==(d=t)?null:r,e):l?d:null},oo(e,s)},ds.layout.cluster=function(){function e(e,r){var s,a=t.call(this,e,r),d=a[0],l=0;so(d,function(e){var t=e.children;t&&t.length?(e.x=zo(t),e.y=Vo(t)):(e.x=s?l+=n(e,s):0,e.y=0,s=e)});var u=Go(d),c=Qo(d),p=u.x-n(u,c)/2,f=c.x+n(c,u)/2;return so(d,o?function(e){e.x=(e.x-d.x)*i[0],e.y=(d.y-e.y)*i[1]}:function(e){e.x=(e.x-p)/(f-p)*i[0],e.y=(1-(d.y?e.y/d.y:1))*i[1]}),a}var t=ds.layout.hierarchy().sort(null).value(null),n=Ao,i=[1,1],o=!1;return e.separation=function(t){return arguments.length?(n=t,e):n},e.size=function(t){return arguments.length?(o=null==(i=t),e):o?null:i},e.nodeSize=function(t){return arguments.length?(o=null!=(i=t),e):o?i:null},oo(e,t)},ds.layout.treemap=function(){function e(e,t){for(var n,i,o=-1,r=e.length;++o<r;)i=(n=e[o]).value*(0>t?0:t),n.area=isNaN(i)||0>=i?0:i}function t(n){var r=n.children;if(r&&r.length){var s,a,d,l=c(n),u=[],p=r.slice(),g=1/0,y="slice"===f?l.dx:"dice"===f?l.dy:"slice-dice"===f?1&n.depth?l.dy:l.dx:Math.min(l.dx,l.dy);for(e(p,l.dx*l.dy/n.value),u.area=0;(d=p.length)>0;)u.push(s=p[d-1]),u.area+=s.area,"squarify"!==f||(a=i(u,y))<=g?(p.pop(),g=a):(u.area-=u.pop().area,o(u,y,l,!1),y=Math.min(l.dx,l.dy),u.length=u.area=0,g=1/0);u.length&&(o(u,y,l,!0),u.length=u.area=0),r.forEach(t)}}function n(t){var i=t.children;if(i&&i.length){var r,s=c(t),a=i.slice(),d=[];for(e(a,s.dx*s.dy/t.value),d.area=0;r=a.pop();)d.push(r),d.area+=r.area,null!=r.z&&(o(d,r.z?s.dx:s.dy,s,!a.length),d.length=d.area=0);i.forEach(n)}}function i(e,t){for(var n,i=e.area,o=0,r=1/0,s=-1,a=e.length;++s<a;)(n=e[s].area)&&(r>n&&(r=n),n>o&&(o=n));return i*=i,t*=t,i?Math.max(t*o*g/i,i/(t*r*g)):1/0}function o(e,t,n,i){var o,r=-1,s=e.length,a=n.x,l=n.y,u=t?d(e.area/t):0;if(t==n.dx){for((i||u>n.dy)&&(u=n.dy);++r<s;)o=e[r],o.x=a,o.y=l,o.dy=u,a+=o.dx=Math.min(n.x+n.dx-a,u?d(o.area/u):0);o.z=!0,o.dx+=n.x+n.dx-a,n.y+=u,n.dy-=u}else{for((i||u>n.dx)&&(u=n.dx);++r<s;)o=e[r],o.x=a,o.y=l,o.dx=u,l+=o.dy=Math.min(n.y+n.dy-l,u?d(o.area/u):0);o.z=!1,o.dy+=n.y+n.dy-l,n.x+=u,n.dx-=u}}function r(i){var o=s||a(i),r=o[0];return r.x=r.y=0,r.value?(r.dx=l[0],r.dy=l[1]):r.dx=r.dy=0,s&&a.revalue(r),e([r],r.dx*r.dy/r.value),(s?n:t)(r),p&&(s=o),o}var s,a=ds.layout.hierarchy(),d=Math.round,l=[1,1],u=null,c=Wo,p=!1,f="squarify",g=.5*(1+Math.sqrt(5));return r.size=function(e){return arguments.length?(l=e,r):l},r.padding=function(e){function t(t){var n=e.call(r,t,t.depth);return null==n?Wo(t):Oo(t,"number"==typeof n?[n,n,n,n]:n)}function n(t){return Oo(t,e)}if(!arguments.length)return u;var i;return c=null==(u=e)?Wo:"function"==(i=typeof e)?t:"number"===i?(e=[e,e,e,e],n):n,r},r.round=function(e){return arguments.length?(d=e?Math.round:Number,r):d!=Number},r.sticky=function(e){return arguments.length?(p=e,s=null,r):p},r.ratio=function(e){return arguments.length?(g=e,r):g},r.mode=function(e){return arguments.length?(f=e+"",r):f},oo(r,a)},ds.random={normal:function(e,t){var n=arguments.length;return 2>n&&(t=1),1>n&&(e=0),function(){var n,i,o;do n=2*Math.random()-1,i=2*Math.random()-1,o=n*n+i*i;while(!o||o>1);return e+t*n*Math.sqrt(-2*Math.log(o)/o)}},logNormal:function(){var e=ds.random.normal.apply(ds,arguments);return function(){return Math.exp(e())}},bates:function(e){var t=ds.random.irwinHall(e);return function(){return t()/e}},irwinHall:function(e){return function(){for(var t=0,n=0;e>n;n++)t+=Math.random();return t}}},ds.scale={};var Cd={floor:v,ceil:v};ds.scale.linear=function(){return Ko([0,1],[0,1],ki,!1)};var xd={s:1,g:1,p:1,r:1,e:1};ds.scale.log=function(){return or(ds.scale.linear().domain([0,1]),10,!0,[1,10])};var Id=ds.format(".0e"),Td={floor:function(e){return-Math.ceil(-e)},ceil:function(e){return-Math.floor(-e)}};ds.scale.pow=function(){return rr(ds.scale.linear(),1,[0,1])},ds.scale.sqrt=function(){return ds.scale.pow().exponent(.5)},ds.scale.ordinal=function(){return ar([],{t:"range",a:[[]]})},ds.scale.category10=function(){return ds.scale.ordinal().range(_d)},ds.scale.category20=function(){return ds.scale.ordinal().range(Sd)},ds.scale.category20b=function(){return ds.scale.ordinal().range(Pd)},ds.scale.category20c=function(){return ds.scale.ordinal().range(Fd)};var _d=[2062260,16744206,2924588,14034728,9725885,9197131,14907330,8355711,12369186,1556175].map(ke),Sd=[2062260,11454440,16744206,16759672,2924588,10018698,14034728,16750742,9725885,12955861,9197131,12885140,14907330,16234194,8355711,13092807,12369186,14408589,1556175,10410725].map(ke),Pd=[3750777,5395619,7040719,10264286,6519097,9216594,11915115,13556636,9202993,12426809,15186514,15190932,8666169,11356490,14049643,15177372,8077683,10834324,13528509,14589654].map(ke),Fd=[3244733,7057110,10406625,13032431,15095053,16616764,16625259,16634018,3253076,7652470,10607003,13101504,7695281,10394312,12369372,14342891,6513507,9868950,12434877,14277081].map(ke);ds.scale.quantile=function(){return dr([],[])},ds.scale.quantize=function(){return lr(0,1,[0,1])},ds.scale.threshold=function(){return ur([.5],[0,1])},ds.scale.identity=function(){return cr([0,1])},ds.svg={},ds.svg.arc=function(){function e(){var e=Math.max(0,+n.apply(this,arguments)),l=Math.max(0,+i.apply(this,arguments)),u=s.apply(this,arguments)-Qs,c=a.apply(this,arguments)-Qs,p=Math.abs(c-u),f=u>c?0:1;if(e>l&&(g=l,l=e,e=g),p>=Gs)return t(l,f)+(e?t(e,1-f):"")+"Z";var g,y,h,m,v,k,b,w,M,C,x,I,T=0,_=0,S=[];if((m=(+d.apply(this,arguments)||0)/2)&&(h=r===Ed?Math.sqrt(e*e+l*l):+r.apply(this,arguments),f||(_*=-1),l&&(_=te(h/l*Math.sin(m))),e&&(T=te(h/e*Math.sin(m)))),l){v=l*Math.cos(u+_),k=l*Math.sin(u+_),b=l*Math.cos(c-_),w=l*Math.sin(c-_);var P=Math.abs(c-u-2*_)<=Vs?0:1;if(_&&vr(v,k,b,w)===f^P){var F=(u+c)/2;v=l*Math.cos(F),k=l*Math.sin(F),b=w=null}}else v=k=0;if(e){M=e*Math.cos(c-T),C=e*Math.sin(c-T),x=e*Math.cos(u+T),I=e*Math.sin(u+T);var E=Math.abs(u-c+2*T)<=Vs?0:1;if(T&&vr(M,C,x,I)===1-f^E){var A=(u+c)/2;M=e*Math.cos(A),C=e*Math.sin(A),x=I=null}}else M=C=0;if(p>Ls&&(g=Math.min(Math.abs(l-e)/2,+o.apply(this,arguments)))>.001){y=l>e^f?0:1;var D=g,U=g;if(Vs>p){var $=null==x?[M,C]:null==b?[v,k]:Un([v,k],[x,I],[b,w],[M,C]),L=v-$[0],R=k-$[1],V=b-$[0],z=w-$[1],G=1/Math.sin(Math.acos((L*V+R*z)/(Math.sqrt(L*L+R*R)*Math.sqrt(V*V+z*z)))/2),Q=Math.sqrt($[0]*$[0]+$[1]*$[1]);U=Math.min(g,(e-Q)/(G-1)),D=Math.min(g,(l-Q)/(G+1))}if(null!=b){var W=kr(null==x?[M,C]:[x,I],[v,k],l,D,f),O=kr([b,w],[M,C],l,D,f);g===D?S.push("M",W[0],"A",D,",",D," 0 0,",y," ",W[1],"A",l,",",l," 0 ",1-f^vr(W[1][0],W[1][1],O[1][0],O[1][1]),",",f," ",O[1],"A",D,",",D," 0 0,",y," ",O[0]):S.push("M",W[0],"A",D,",",D," 0 1,",y," ",O[0])}else S.push("M",v,",",k);if(null!=x){var N=kr([v,k],[x,I],e,-U,f),j=kr([M,C],null==b?[v,k]:[b,w],e,-U,f);g===U?S.push("L",j[0],"A",U,",",U," 0 0,",y," ",j[1],"A",e,",",e," 0 ",f^vr(j[1][0],j[1][1],N[1][0],N[1][1]),",",1-f," ",N[1],"A",U,",",U," 0 0,",y," ",N[0]):S.push("L",j[0],"A",U,",",U," 0 0,",y," ",N[0])}else S.push("L",M,",",C)}else S.push("M",v,",",k),null!=b&&S.push("A",l,",",l," 0 ",P,",",f," ",b,",",w),S.push("L",M,",",C),null!=x&&S.push("A",e,",",e," 0 ",E,",",1-f," ",x,",",I);return S.push("Z"),S.join("")}function t(e,t){return"M0,"+e+"A"+e+","+e+" 0 1,"+t+" 0,"+-e+"A"+e+","+e+" 0 1,"+t+" 0,"+e}var n=fr,i=gr,o=pr,r=Ed,s=yr,a=hr,d=mr;return e.innerRadius=function(t){return arguments.length?(n=Te(t),e):n},e.outerRadius=function(t){return arguments.length?(i=Te(t),e):i},e.cornerRadius=function(t){return arguments.length?(o=Te(t),e):o},e.padRadius=function(t){return arguments.length?(r=t==Ed?Ed:Te(t),e):r},e.startAngle=function(t){return arguments.length?(s=Te(t),e):s},e.endAngle=function(t){return arguments.length?(a=Te(t),e):a},e.padAngle=function(t){return arguments.length?(d=Te(t),e):d},e.centroid=function(){var e=(+n.apply(this,arguments)+ +i.apply(this,arguments))/2,t=(+s.apply(this,arguments)+ +a.apply(this,arguments))/2-Qs;return[Math.cos(t)*e,Math.sin(t)*e]},e};var Ed="auto";ds.svg.line=function(){return br(v)};var Ad=ds.map({linear:wr,"linear-closed":Mr,step:Cr,"step-before":xr,"step-after":Ir,basis:Er,"basis-open":Ar,"basis-closed":Dr,bundle:Ur,cardinal:Sr,"cardinal-open":Tr,"cardinal-closed":_r,monotone:Gr});Ad.forEach(function(e,t){t.key=e,t.closed=/-closed$/.test(e)});var Dd=[0,2/3,1/3,0],Ud=[0,1/3,2/3,0],$d=[0,1/6,2/3,1/6];ds.svg.line.radial=function(){var e=br(Qr);return e.radius=e.x,delete e.x,e.angle=e.y,delete e.y,e},xr.reverse=Ir,Ir.reverse=xr,ds.svg.area=function(){return Wr(v)},ds.svg.area.radial=function(){var e=Wr(Qr);return e.radius=e.x,delete e.x,e.innerRadius=e.x0,delete e.x0,e.outerRadius=e.x1,delete e.x1,e.angle=e.y,delete e.y,e.startAngle=e.y0,delete e.y0,e.endAngle=e.y1,delete e.y1,e},ds.svg.chord=function(){function e(e,a){var d=t(this,r,e,a),l=t(this,s,e,a);return"M"+d.p0+i(d.r,d.p1,d.a1-d.a0)+(n(d,l)?o(d.r,d.p1,d.r,d.p0):o(d.r,d.p1,l.r,l.p0)+i(l.r,l.p1,l.a1-l.a0)+o(l.r,l.p1,d.r,d.p0))+"Z"}function t(e,t,n,i){var o=t.call(e,n,i),r=a.call(e,o,i),s=d.call(e,o,i)-Qs,u=l.call(e,o,i)-Qs;return{r:r,a0:s,a1:u,p0:[r*Math.cos(s),r*Math.sin(s)],p1:[r*Math.cos(u),r*Math.sin(u)]}}function n(e,t){return e.a0==t.a0&&e.a1==t.a1}function i(e,t,n){return"A"+e+","+e+" 0 "+ +(n>Vs)+",1 "+t}function o(e,t,n,i){return"Q 0,0 "+i}var r=kn,s=bn,a=Or,d=yr,l=hr;return e.radius=function(t){return arguments.length?(a=Te(t),e):a},e.source=function(t){return arguments.length?(r=Te(t),e):r},e.target=function(t){return arguments.length?(s=Te(t),e):s},e.startAngle=function(t){return arguments.length?(d=Te(t),e):d},e.endAngle=function(t){return arguments.length?(l=Te(t),e):l},e},ds.svg.diagonal=function(){function e(e,o){var r=t.call(this,e,o),s=n.call(this,e,o),a=(r.y+s.y)/2,d=[r,{x:r.x,y:a},{x:s.x,y:a},s];return d=d.map(i),"M"+d[0]+"C"+d[1]+" "+d[2]+" "+d[3]}var t=kn,n=bn,i=Nr;return e.source=function(n){return arguments.length?(t=Te(n),e):t},e.target=function(t){return arguments.length?(n=Te(t),e):n},e.projection=function(t){return arguments.length?(i=t,e):i},e},ds.svg.diagonal.radial=function(){var e=ds.svg.diagonal(),t=Nr,n=e.projection;return e.projection=function(e){return arguments.length?n(jr(t=e)):t},e},ds.svg.symbol=function(){function e(e,i){return(Ld.get(t.call(this,e,i))||qr)(n.call(this,e,i))}var t=Hr,n=Br;return e.type=function(n){return arguments.length?(t=Te(n),e):t},e.size=function(t){return arguments.length?(n=Te(t),e):n},e};var Ld=ds.map({circle:qr,cross:function(e){var t=Math.sqrt(e/5)/2;return"M"+-3*t+","+-t+"H"+-t+"V"+-3*t+"H"+t+"V"+-t+"H"+3*t+"V"+t+"H"+t+"V"+3*t+"H"+-t+"V"+t+"H"+-3*t+"Z"},diamond:function(e){var t=Math.sqrt(e/(2*Vd)),n=t*Vd;return"M0,"+-t+"L"+n+",0 0,"+t+" "+-n+",0Z"},square:function(e){var t=Math.sqrt(e)/2;return"M"+-t+","+-t+"L"+t+","+-t+" "+t+","+t+" "+-t+","+t+"Z"},"triangle-down":function(e){var t=Math.sqrt(e/Rd),n=t*Rd/2;return"M0,"+n+"L"+t+","+-n+" "+-t+","+-n+"Z"},"triangle-up":function(e){var t=Math.sqrt(e/Rd),n=t*Rd/2;return"M0,"+-n+"L"+t+","+n+" "+-t+","+n+"Z"}});ds.svg.symbolTypes=Ld.keys();var Rd=Math.sqrt(3),Vd=Math.tan(30*Ws);Ps.transition=function(e){for(var t,n,i=zd||++Od,o=Jr(e),r=[],s=Gd||{time:Date.now(),ease:Ti,delay:0,duration:250},a=-1,d=this.length;++a<d;){r.push(t=[]);for(var l=this[a],u=-1,c=l.length;++u<c;)(n=l[u])&&es(n,u,o,i,s),t.push(n)}return Kr(r,o,i)},Ps.interrupt=function(e){return this.each(null==e?Qd:Yr(Jr(e)))};var zd,Gd,Qd=Yr(Jr()),Wd=[],Od=0;Wd.call=Ps.call,Wd.empty=Ps.empty,Wd.node=Ps.node,Wd.size=Ps.size,ds.transition=function(e,t){return e&&e.transition?zd?e.transition(t):e:ds.selection().transition(e)},ds.transition.prototype=Wd,Wd.select=function(e){var t,n,i,o=this.id,r=this.namespace,s=[];e=S(e);for(var a=-1,d=this.length;++a<d;){s.push(t=[]);for(var l=this[a],u=-1,c=l.length;++u<c;)(i=l[u])&&(n=e.call(i,i.__data__,u,a))?("__data__"in i&&(n.__data__=i.__data__),es(n,u,r,o,i[r][o]),t.push(n)):t.push(null)}return Kr(s,r,o)},Wd.selectAll=function(e){var t,n,i,o,r,s=this.id,a=this.namespace,d=[];e=P(e);for(var l=-1,u=this.length;++l<u;)for(var c=this[l],p=-1,f=c.length;++p<f;)if(i=c[p]){r=i[a][s],n=e.call(i,i.__data__,p,l),d.push(t=[]);for(var g=-1,y=n.length;++g<y;)(o=n[g])&&es(o,g,a,s,r),t.push(o)}return Kr(d,a,s)},Wd.filter=function(e){var t,n,i,o=[];"function"!=typeof e&&(e=Q(e));for(var r=0,s=this.length;s>r;r++){o.push(t=[]);for(var n=this[r],a=0,d=n.length;d>a;a++)(i=n[a])&&e.call(i,i.__data__,a,r)&&t.push(i)}return Kr(o,this.namespace,this.id)},Wd.tween=function(e,t){var n=this.id,i=this.namespace;return arguments.length<2?this.node()[i][n].tween.get(e):O(this,null==t?function(t){t[i][n].tween.remove(e)}:function(o){o[i][n].tween.set(e,t)})},Wd.attr=function(e,t){function n(){this.removeAttribute(a)}function i(){this.removeAttributeNS(a.space,a.local)}function o(e){return null==e?n:(e+="",function(){var t,n=this.getAttribute(a);return n!==e&&(t=s(n,e),function(e){this.setAttribute(a,t(e))})})}function r(e){return null==e?i:(e+="",function(){var t,n=this.getAttributeNS(a.space,a.local);return n!==e&&(t=s(n,e),function(e){this.setAttributeNS(a.space,a.local,t(e))})})}if(arguments.length<2){for(t in e)this.attr(t,e[t]);return this}var s="transform"==e?Hi:ki,a=ds.ns.qualify(e);return Xr(this,"attr."+e,t,a.local?r:o)},Wd.attrTween=function(e,t){function n(e,n){var i=t.call(this,e,n,this.getAttribute(o));return i&&function(e){this.setAttribute(o,i(e))}}function i(e,n){var i=t.call(this,e,n,this.getAttributeNS(o.space,o.local));return i&&function(e){this.setAttributeNS(o.space,o.local,i(e))}}var o=ds.ns.qualify(e);return this.tween("attr."+e,o.local?i:n)},Wd.style=function(e,n,i){function o(){this.style.removeProperty(e)}function r(n){return null==n?o:(n+="",function(){var o,r=t(this).getComputedStyle(this,null).getPropertyValue(e);return r!==n&&(o=ki(r,n),function(t){this.style.setProperty(e,o(t),i)})})}var s=arguments.length;if(3>s){if("string"!=typeof e){2>s&&(n="");for(i in e)this.style(i,e[i],n);return this}i=""}return Xr(this,"style."+e,n,r)},Wd.styleTween=function(e,n,i){function o(o,r){var s=n.call(this,o,r,t(this).getComputedStyle(this,null).getPropertyValue(e));return s&&function(t){this.style.setProperty(e,s(t),i)}}return arguments.length<3&&(i=""),this.tween("style."+e,o)},Wd.text=function(e){return Xr(this,"text",e,Zr)},Wd.remove=function(){var e=this.namespace;return this.each("end.transition",function(){var t;this[e].count<2&&(t=this.parentNode)&&t.removeChild(this)})},Wd.ease=function(e){var t=this.id,n=this.namespace;return arguments.length<1?this.node()[n][t].ease:("function"!=typeof e&&(e=ds.ease.apply(ds,arguments)),O(this,function(i){i[n][t].ease=e}))},Wd.delay=function(e){var t=this.id,n=this.namespace;return arguments.length<1?this.node()[n][t].delay:O(this,"function"==typeof e?function(i,o,r){i[n][t].delay=+e.call(i,i.__data__,o,r)}:(e=+e,function(i){i[n][t].delay=e}))},Wd.duration=function(e){var t=this.id,n=this.namespace;return arguments.length<1?this.node()[n][t].duration:O(this,"function"==typeof e?function(i,o,r){i[n][t].duration=Math.max(1,e.call(i,i.__data__,o,r))}:(e=Math.max(1,e),function(i){i[n][t].duration=e}))},Wd.each=function(e,t){var n=this.id,i=this.namespace;if(arguments.length<2){var o=Gd,r=zd;try{zd=n,O(this,function(t,o,r){Gd=t[i][n],e.call(t,t.__data__,o,r)})}finally{Gd=o,zd=r}}else O(this,function(o){var r=o[i][n];(r.event||(r.event=ds.dispatch("start","end","interrupt"))).on(e,t)});return this},Wd.transition=function(){for(var e,t,n,i,o=this.id,r=++Od,s=this.namespace,a=[],d=0,l=this.length;l>d;d++){a.push(e=[]);for(var t=this[d],u=0,c=t.length;c>u;u++)(n=t[u])&&(i=n[s][o],es(n,u,s,r,{time:i.time,ease:i.ease,delay:i.delay+i.duration,duration:i.duration})),e.push(n)}return Kr(a,s,r)},ds.svg.axis=function(){function e(e){e.each(function(){var e,l=ds.select(this),u=this.__chart__||n,c=this.__chart__=n.copy(),p=null==d?c.ticks?c.ticks.apply(c,a):c.domain():d,f=null==t?c.tickFormat?c.tickFormat.apply(c,a):v:t,g=l.selectAll(".tick").data(p,c),y=g.enter().insert("g",".domain").attr("class","tick").style("opacity",Ls),h=ds.transition(g.exit()).style("opacity",Ls).remove(),m=ds.transition(g.order()).style("opacity",1),k=Math.max(o,0)+s,b=jo(c),w=l.selectAll(".domain").data([0]),M=(w.enter().append("path").attr("class","domain"),
ds.transition(w));y.append("line"),y.append("text");var C,x,I,T,_=y.select("line"),S=m.select("line"),P=g.select("text").text(f),F=y.select("text"),E=m.select("text"),A="top"===i||"left"===i?-1:1;if("bottom"===i||"top"===i?(e=ts,C="x",I="y",x="x2",T="y2",P.attr("dy",0>A?"0em":".71em").style("text-anchor","middle"),M.attr("d","M"+b[0]+","+A*r+"V0H"+b[1]+"V"+A*r)):(e=ns,C="y",I="x",x="y2",T="x2",P.attr("dy",".32em").style("text-anchor",0>A?"end":"start"),M.attr("d","M"+A*r+","+b[0]+"H0V"+b[1]+"H"+A*r)),_.attr(T,A*o),F.attr(I,A*k),S.attr(x,0).attr(T,A*o),E.attr(C,0).attr(I,A*k),c.rangeBand){var D=c,U=D.rangeBand()/2;u=c=function(e){return D(e)+U}}else u.rangeBand?u=c:h.call(e,c,u);y.call(e,u,c),m.call(e,c,c)})}var t,n=ds.scale.linear(),i=Nd,o=6,r=6,s=3,a=[10],d=null;return e.scale=function(t){return arguments.length?(n=t,e):n},e.orient=function(t){return arguments.length?(i=t in jd?t+"":Nd,e):i},e.ticks=function(){return arguments.length?(a=us(arguments),e):a},e.tickValues=function(t){return arguments.length?(d=t,e):d},e.tickFormat=function(n){return arguments.length?(t=n,e):t},e.tickSize=function(t){var n=arguments.length;return n?(o=+t,r=+arguments[n-1],e):o},e.innerTickSize=function(t){return arguments.length?(o=+t,e):o},e.outerTickSize=function(t){return arguments.length?(r=+t,e):r},e.tickPadding=function(t){return arguments.length?(s=+t,e):s},e.tickSubdivide=function(){return arguments.length&&e},e};var Nd="bottom",jd={top:1,right:1,bottom:1,left:1};ds.svg.brush=function(){function e(t){t.each(function(){var t=ds.select(this).style("pointer-events","all").style("-webkit-tap-highlight-color","rgba(0,0,0,0)").on("mousedown.brush",r).on("touchstart.brush",r),s=t.selectAll(".background").data([0]);s.enter().append("rect").attr("class","background").style("visibility","hidden").style("cursor","crosshair"),t.selectAll(".extent").data([0]).enter().append("rect").attr("class","extent").style("cursor","move");var a=t.selectAll(".resize").data(y,v);a.exit().remove(),a.enter().append("g").attr("class",function(e){return"resize "+e}).style("cursor",function(e){return Bd[e]}).append("rect").attr("x",function(e){return/[ew]$/.test(e)?-3:null}).attr("y",function(e){return/^[ns]/.test(e)?-3:null}).attr("width",6).attr("height",6).style("visibility","hidden"),a.style("display",e.empty()?"none":null);var d,c=ds.transition(t),p=ds.transition(s);l&&(d=jo(l),p.attr("x",d[0]).attr("width",d[1]-d[0]),i(c)),u&&(d=jo(u),p.attr("y",d[0]).attr("height",d[1]-d[0]),o(c)),n(c)})}function n(e){e.selectAll(".resize").attr("transform",function(e){return"translate("+c[+/e$/.test(e)]+","+p[+/^s/.test(e)]+")"})}function i(e){e.select(".extent").attr("x",c[0]),e.selectAll(".extent,.n>rect,.s>rect").attr("width",c[1]-c[0])}function o(e){e.select(".extent").attr("y",p[0]),e.selectAll(".extent,.e>rect,.w>rect").attr("height",p[1]-p[0])}function r(){function r(){32==ds.event.keyCode&&(P||(k=null,E[0]-=c[1],E[1]-=p[1],P=2),x())}function y(){32==ds.event.keyCode&&2==P&&(E[0]+=c[1],E[1]+=p[1],P=0,x())}function h(){var e=ds.mouse(w),t=!1;b&&(e[0]+=b[0],e[1]+=b[1]),P||(ds.event.altKey?(k||(k=[(c[0]+c[1])/2,(p[0]+p[1])/2]),E[0]=c[+(e[0]<k[0])],E[1]=p[+(e[1]<k[1])]):k=null),_&&m(e,l,0)&&(i(I),t=!0),S&&m(e,u,1)&&(o(I),t=!0),t&&(n(I),C({type:"brush",mode:P?"move":"resize"}))}function m(e,t,n){var i,o,r=jo(t),d=r[0],l=r[1],u=E[n],y=n?p:c,h=y[1]-y[0];return P&&(d-=u,l-=h+u),i=(n?g:f)?Math.max(d,Math.min(l,e[n])):e[n],P?o=(i+=u)+h:(k&&(u=Math.max(d,Math.min(l,2*k[n]-i))),i>u?(o=i,i=u):o=u),y[0]!=i||y[1]!=o?(n?a=null:s=null,y[0]=i,y[1]=o,!0):void 0}function v(){h(),I.style("pointer-events","all").selectAll(".resize").style("display",e.empty()?"none":null),ds.select("body").style("cursor",null),A.on("mousemove.brush",null).on("mouseup.brush",null).on("touchmove.brush",null).on("touchend.brush",null).on("keydown.brush",null).on("keyup.brush",null),F(),C({type:"brushend"})}var k,b,w=this,M=ds.select(ds.event.target),C=d.of(w,arguments),I=ds.select(w),T=M.datum(),_=!/^(n|s)$/.test(T)&&l,S=!/^(e|w)$/.test(T)&&u,P=M.classed("extent"),F=Y(w),E=ds.mouse(w),A=ds.select(t(w)).on("keydown.brush",r).on("keyup.brush",y);if(ds.event.changedTouches?A.on("touchmove.brush",h).on("touchend.brush",v):A.on("mousemove.brush",h).on("mouseup.brush",v),I.interrupt().selectAll("*").interrupt(),P)E[0]=c[0]-E[0],E[1]=p[0]-E[1];else if(T){var D=+/w$/.test(T),U=+/^n/.test(T);b=[c[1-D]-E[0],p[1-U]-E[1]],E[0]=c[D],E[1]=p[U]}else ds.event.altKey&&(k=E.slice());I.style("pointer-events","none").selectAll(".resize").style("display",null),ds.select("body").style("cursor",M.style("cursor")),C({type:"brushstart"}),h()}var s,a,d=T(e,"brushstart","brush","brushend"),l=null,u=null,c=[0,0],p=[0,0],f=!0,g=!0,y=Hd[0];return e.event=function(e){e.each(function(){var e=d.of(this,arguments),t={x:c,y:p,i:s,j:a},n=this.__chart__||t;this.__chart__=t,zd?ds.select(this).transition().each("start.brush",function(){s=n.i,a=n.j,c=n.x,p=n.y,e({type:"brushstart"})}).tween("brush:brush",function(){var n=bi(c,t.x),i=bi(p,t.y);return s=a=null,function(o){c=t.x=n(o),p=t.y=i(o),e({type:"brush",mode:"resize"})}}).each("end.brush",function(){s=t.i,a=t.j,e({type:"brush",mode:"resize"}),e({type:"brushend"})}):(e({type:"brushstart"}),e({type:"brush",mode:"resize"}),e({type:"brushend"}))})},e.x=function(t){return arguments.length?(l=t,y=Hd[!l<<1|!u],e):l},e.y=function(t){return arguments.length?(u=t,y=Hd[!l<<1|!u],e):u},e.clamp=function(t){return arguments.length?(l&&u?(f=!!t[0],g=!!t[1]):l?f=!!t:u&&(g=!!t),e):l&&u?[f,g]:l?f:u?g:null},e.extent=function(t){var n,i,o,r,d;return arguments.length?(l&&(n=t[0],i=t[1],u&&(n=n[0],i=i[0]),s=[n,i],l.invert&&(n=l(n),i=l(i)),n>i&&(d=n,n=i,i=d),(n!=c[0]||i!=c[1])&&(c=[n,i])),u&&(o=t[0],r=t[1],l&&(o=o[1],r=r[1]),a=[o,r],u.invert&&(o=u(o),r=u(r)),o>r&&(d=o,o=r,r=d),(o!=p[0]||r!=p[1])&&(p=[o,r])),e):(l&&(s?(n=s[0],i=s[1]):(n=c[0],i=c[1],l.invert&&(n=l.invert(n),i=l.invert(i)),n>i&&(d=n,n=i,i=d))),u&&(a?(o=a[0],r=a[1]):(o=p[0],r=p[1],u.invert&&(o=u.invert(o),r=u.invert(r)),o>r&&(d=o,o=r,r=d))),l&&u?[[n,o],[i,r]]:l?[n,i]:u&&[o,r])},e.clear=function(){return e.empty()||(c=[0,0],p=[0,0],s=a=null),e},e.empty=function(){return!!l&&c[0]==c[1]||!!u&&p[0]==p[1]},ds.rebind(e,d,"on")};var Bd={n:"ns-resize",e:"ew-resize",s:"ns-resize",w:"ew-resize",nw:"nwse-resize",ne:"nesw-resize",se:"nwse-resize",sw:"nesw-resize"},Hd=[["n","e","s","w","nw","ne","se","sw"],["e","w"],["n","s"],[]],qd=fa.format=ka.timeFormat,Yd=qd.utc,Kd=Yd("%Y-%m-%dT%H:%M:%S.%LZ");qd.iso=Date.prototype.toISOString&&+new Date("2000-01-01T00:00:00.000Z")?is:Kd,is.parse=function(e){var t=new Date(e);return isNaN(t)?null:t},is.toString=Kd.toString,fa.second=Ge(function(e){return new ga(1e3*Math.floor(e/1e3))},function(e,t){e.setTime(e.getTime()+1e3*Math.floor(t))},function(e){return e.getSeconds()}),fa.seconds=fa.second.range,fa.seconds.utc=fa.second.utc.range,fa.minute=Ge(function(e){return new ga(6e4*Math.floor(e/6e4))},function(e,t){e.setTime(e.getTime()+6e4*Math.floor(t))},function(e){return e.getMinutes()}),fa.minutes=fa.minute.range,fa.minutes.utc=fa.minute.utc.range,fa.hour=Ge(function(e){var t=e.getTimezoneOffset()/60;return new ga(36e5*(Math.floor(e/36e5-t)+t))},function(e,t){e.setTime(e.getTime()+36e5*Math.floor(t))},function(e){return e.getHours()}),fa.hours=fa.hour.range,fa.hours.utc=fa.hour.utc.range,fa.month=Ge(function(e){return e=fa.day(e),e.setDate(1),e},function(e,t){e.setMonth(e.getMonth()+t)},function(e){return e.getMonth()}),fa.months=fa.month.range,fa.months.utc=fa.month.utc.range;var Xd=[1e3,5e3,15e3,3e4,6e4,3e5,9e5,18e5,36e5,108e5,216e5,432e5,864e5,1728e5,6048e5,2592e6,7776e6,31536e6],Zd=[[fa.second,1],[fa.second,5],[fa.second,15],[fa.second,30],[fa.minute,1],[fa.minute,5],[fa.minute,15],[fa.minute,30],[fa.hour,1],[fa.hour,3],[fa.hour,6],[fa.hour,12],[fa.day,1],[fa.day,2],[fa.week,1],[fa.month,1],[fa.month,3],[fa.year,1]],Jd=qd.multi([[".%L",function(e){return e.getMilliseconds()}],[":%S",function(e){return e.getSeconds()}],["%I:%M",function(e){return e.getMinutes()}],["%I %p",function(e){return e.getHours()}],["%a %d",function(e){return e.getDay()&&1!=e.getDate()}],["%b %d",function(e){return 1!=e.getDate()}],["%B",function(e){return e.getMonth()}],["%Y",Pt]]),el={range:function(e,t,n){return ds.range(Math.ceil(e/n)*n,+t,n).map(rs)},floor:v,ceil:v};Zd.year=fa.year,fa.scale=function(){return os(ds.scale.linear(),Zd,Jd)};var tl=Zd.map(function(e){return[e[0].utc,e[1]]}),nl=Yd.multi([[".%L",function(e){return e.getUTCMilliseconds()}],[":%S",function(e){return e.getUTCSeconds()}],["%I:%M",function(e){return e.getUTCMinutes()}],["%I %p",function(e){return e.getUTCHours()}],["%a %d",function(e){return e.getUTCDay()&&1!=e.getUTCDate()}],["%b %d",function(e){return 1!=e.getUTCDate()}],["%B",function(e){return e.getUTCMonth()}],["%Y",Pt]]);tl.year=fa.year.utc,fa.scale.utc=function(){return os(ds.scale.linear(),tl,nl)},ds.text=_e(function(e){return e.responseText}),ds.json=function(e,t){return Se(e,"application/json",ss,t)},ds.html=function(e,t){return Se(e,"text/html",as,t)},ds.xml=_e(function(e){return e.responseXML}),"function"==typeof define&&define.amd?(this.d3=ds,define(ds)):"object"==typeof module&&module.exports?module.exports=ds:this.d3=ds}(),!function(e,t){"object"==typeof module&&"object"==typeof module.exports?module.exports=e.document?t(e,!0):function(e){if(!e.document)throw new Error("jQuery requires a window with a document");return t(e)}:t(e)}("undefined"!=typeof window?window:this,function(e,t){function n(e){var t="length"in e&&e.length,n=J.type(e);return"function"===n||J.isWindow(e)?!1:1===e.nodeType&&t?!0:"array"===n||0===t||"number"==typeof t&&t>0&&t-1 in e}function i(e,t,n){if(J.isFunction(t))return J.grep(e,function(e,i){return!!t.call(e,i,e)!==n});if(t.nodeType)return J.grep(e,function(e){return e===t!==n});if("string"==typeof t){if(ae.test(t))return J.filter(t,e,n);t=J.filter(t,e)}return J.grep(e,function(e){return B.call(t,e)>=0!==n})}function o(e,t){for(;(e=e[t])&&1!==e.nodeType;);return e}function r(e){var t=ge[e]={};return J.each(e.match(fe)||[],function(e,n){t[n]=!0}),t}function s(){X.removeEventListener("DOMContentLoaded",s,!1),e.removeEventListener("load",s,!1),J.ready()}function a(){Object.defineProperty(this.cache={},0,{get:function(){return{}}}),this.expando=J.expando+a.uid++}function d(e,t,n){var i;if(void 0===n&&1===e.nodeType)if(i="data-"+t.replace(be,"-$1").toLowerCase(),n=e.getAttribute(i),"string"==typeof n){try{n="true"===n?!0:"false"===n?!1:"null"===n?null:+n+""===n?+n:ke.test(n)?J.parseJSON(n):n}catch(o){}ve.set(e,t,n)}else n=void 0;return n}function l(){return!0}function u(){return!1}function c(){try{return X.activeElement}catch(e){}}function p(e,t){return J.nodeName(e,"table")&&J.nodeName(11!==t.nodeType?t:t.firstChild,"tr")?e.getElementsByTagName("tbody")[0]||e.appendChild(e.ownerDocument.createElement("tbody")):e}function f(e){return e.type=(null!==e.getAttribute("type"))+"/"+e.type,e}function g(e){var t=Le.exec(e.type);return t?e.type=t[1]:e.removeAttribute("type"),e}function y(e,t){for(var n=0,i=e.length;i>n;n++)me.set(e[n],"globalEval",!t||me.get(t[n],"globalEval"))}function h(e,t){var n,i,o,r,s,a,d,l;if(1===t.nodeType){if(me.hasData(e)&&(r=me.access(e),s=me.set(t,r),l=r.events)){delete s.handle,s.events={};for(o in l)for(n=0,i=l[o].length;i>n;n++)J.event.add(t,o,l[o][n])}ve.hasData(e)&&(a=ve.access(e),d=J.extend({},a),ve.set(t,d))}}function m(e,t){var n=e.getElementsByTagName?e.getElementsByTagName(t||"*"):e.querySelectorAll?e.querySelectorAll(t||"*"):[];return void 0===t||t&&J.nodeName(e,t)?J.merge([e],n):n}function v(e,t){var n=t.nodeName.toLowerCase();"input"===n&&xe.test(e.type)?t.checked=e.checked:("input"===n||"textarea"===n)&&(t.defaultValue=e.defaultValue)}function k(t,n){var i,o=J(n.createElement(t)).appendTo(n.body),r=e.getDefaultComputedStyle&&(i=e.getDefaultComputedStyle(o[0]))?i.display:J.css(o[0],"display");return o.detach(),r}function b(e){var t=X,n=Ge[e];return n||(n=k(e,t),"none"!==n&&n||(ze=(ze||J("<iframe frameborder='0' width='0' height='0'/>")).appendTo(t.documentElement),t=ze[0].contentDocument,t.write(),t.close(),n=k(e,t),ze.detach()),Ge[e]=n),n}function w(e,t,n){var i,o,r,s,a=e.style;return n=n||Oe(e),n&&(s=n.getPropertyValue(t)||n[t]),n&&(""!==s||J.contains(e.ownerDocument,e)||(s=J.style(e,t)),We.test(s)&&Qe.test(t)&&(i=a.width,o=a.minWidth,r=a.maxWidth,a.minWidth=a.maxWidth=a.width=s,s=n.width,a.width=i,a.minWidth=o,a.maxWidth=r)),void 0!==s?s+"":s}function M(e,t){return{get:function(){return e()?void delete this.get:(this.get=t).apply(this,arguments)}}}function C(e,t){if(t in e)return t;for(var n=t[0].toUpperCase()+t.slice(1),i=t,o=Ye.length;o--;)if(t=Ye[o]+n,t in e)return t;return i}function x(e,t,n){var i=je.exec(t);return i?Math.max(0,i[1]-(n||0))+(i[2]||"px"):t}function I(e,t,n,i,o){for(var r=n===(i?"border":"content")?4:"width"===t?1:0,s=0;4>r;r+=2)"margin"===n&&(s+=J.css(e,n+Me[r],!0,o)),i?("content"===n&&(s-=J.css(e,"padding"+Me[r],!0,o)),"margin"!==n&&(s-=J.css(e,"border"+Me[r]+"Width",!0,o))):(s+=J.css(e,"padding"+Me[r],!0,o),"padding"!==n&&(s+=J.css(e,"border"+Me[r]+"Width",!0,o)));return s}function T(e,t,n){var i=!0,o="width"===t?e.offsetWidth:e.offsetHeight,r=Oe(e),s="border-box"===J.css(e,"boxSizing",!1,r);if(0>=o||null==o){if(o=w(e,t,r),(0>o||null==o)&&(o=e.style[t]),We.test(o))return o;i=s&&(K.boxSizingReliable()||o===e.style[t]),o=parseFloat(o)||0}return o+I(e,t,n||(s?"border":"content"),i,r)+"px"}function _(e,t){for(var n,i,o,r=[],s=0,a=e.length;a>s;s++)i=e[s],i.style&&(r[s]=me.get(i,"olddisplay"),n=i.style.display,t?(r[s]||"none"!==n||(i.style.display=""),""===i.style.display&&Ce(i)&&(r[s]=me.access(i,"olddisplay",b(i.nodeName)))):(o=Ce(i),"none"===n&&o||me.set(i,"olddisplay",o?n:J.css(i,"display"))));for(s=0;a>s;s++)i=e[s],i.style&&(t&&"none"!==i.style.display&&""!==i.style.display||(i.style.display=t?r[s]||"":"none"));return e}function S(e,t,n,i,o){return new S.prototype.init(e,t,n,i,o)}function P(){return setTimeout(function(){Ke=void 0}),Ke=J.now()}function F(e,t){var n,i=0,o={height:e};for(t=t?1:0;4>i;i+=2-t)n=Me[i],o["margin"+n]=o["padding"+n]=e;return t&&(o.opacity=o.width=e),o}function E(e,t,n){for(var i,o=(nt[t]||[]).concat(nt["*"]),r=0,s=o.length;s>r;r++)if(i=o[r].call(n,t,e))return i}function A(e,t,n){var i,o,r,s,a,d,l,u,c=this,p={},f=e.style,g=e.nodeType&&Ce(e),y=me.get(e,"fxshow");n.queue||(a=J._queueHooks(e,"fx"),null==a.unqueued&&(a.unqueued=0,d=a.empty.fire,a.empty.fire=function(){a.unqueued||d()}),a.unqueued++,c.always(function(){c.always(function(){a.unqueued--,J.queue(e,"fx").length||a.empty.fire()})})),1===e.nodeType&&("height"in t||"width"in t)&&(n.overflow=[f.overflow,f.overflowX,f.overflowY],l=J.css(e,"display"),u="none"===l?me.get(e,"olddisplay")||b(e.nodeName):l,"inline"===u&&"none"===J.css(e,"float")&&(f.display="inline-block")),n.overflow&&(f.overflow="hidden",c.always(function(){f.overflow=n.overflow[0],f.overflowX=n.overflow[1],f.overflowY=n.overflow[2]}));for(i in t)if(o=t[i],Ze.exec(o)){if(delete t[i],r=r||"toggle"===o,o===(g?"hide":"show")){if("show"!==o||!y||void 0===y[i])continue;g=!0}p[i]=y&&y[i]||J.style(e,i)}else l=void 0;if(J.isEmptyObject(p))"inline"===("none"===l?b(e.nodeName):l)&&(f.display=l);else{y?"hidden"in y&&(g=y.hidden):y=me.access(e,"fxshow",{}),r&&(y.hidden=!g),g?J(e).show():c.done(function(){J(e).hide()}),c.done(function(){var t;me.remove(e,"fxshow");for(t in p)J.style(e,t,p[t])});for(i in p)s=E(g?y[i]:0,i,c),i in y||(y[i]=s.start,g&&(s.end=s.start,s.start="width"===i||"height"===i?1:0))}}function D(e,t){var n,i,o,r,s;for(n in e)if(i=J.camelCase(n),o=t[i],r=e[n],J.isArray(r)&&(o=r[1],r=e[n]=r[0]),n!==i&&(e[i]=r,delete e[n]),s=J.cssHooks[i],s&&"expand"in s){r=s.expand(r),delete e[i];for(n in r)n in e||(e[n]=r[n],t[n]=o)}else t[i]=o}function U(e,t,n){var i,o,r=0,s=tt.length,a=J.Deferred().always(function(){delete d.elem}),d=function(){if(o)return!1;for(var t=Ke||P(),n=Math.max(0,l.startTime+l.duration-t),i=n/l.duration||0,r=1-i,s=0,d=l.tweens.length;d>s;s++)l.tweens[s].run(r);return a.notifyWith(e,[l,r,n]),1>r&&d?n:(a.resolveWith(e,[l]),!1)},l=a.promise({elem:e,props:J.extend({},t),opts:J.extend(!0,{specialEasing:{}},n),originalProperties:t,originalOptions:n,startTime:Ke||P(),duration:n.duration,tweens:[],createTween:function(t,n){var i=J.Tween(e,l.opts,t,n,l.opts.specialEasing[t]||l.opts.easing);return l.tweens.push(i),i},stop:function(t){var n=0,i=t?l.tweens.length:0;if(o)return this;for(o=!0;i>n;n++)l.tweens[n].run(1);return t?a.resolveWith(e,[l,t]):a.rejectWith(e,[l,t]),this}}),u=l.props;for(D(u,l.opts.specialEasing);s>r;r++)if(i=tt[r].call(l,e,u,l.opts))return i;return J.map(u,E,l),J.isFunction(l.opts.start)&&l.opts.start.call(e,l),J.fx.timer(J.extend(d,{elem:e,anim:l,queue:l.opts.queue})),l.progress(l.opts.progress).done(l.opts.done,l.opts.complete).fail(l.opts.fail).always(l.opts.always)}function $(e){return function(t,n){"string"!=typeof t&&(n=t,t="*");var i,o=0,r=t.toLowerCase().match(fe)||[];if(J.isFunction(n))for(;i=r[o++];)"+"===i[0]?(i=i.slice(1)||"*",(e[i]=e[i]||[]).unshift(n)):(e[i]=e[i]||[]).push(n)}}function L(e,t,n,i){function o(a){var d;return r[a]=!0,J.each(e[a]||[],function(e,a){var l=a(t,n,i);return"string"!=typeof l||s||r[l]?s?!(d=l):void 0:(t.dataTypes.unshift(l),o(l),!1)}),d}var r={},s=e===kt;return o(t.dataTypes[0])||!r["*"]&&o("*")}function R(e,t){var n,i,o=J.ajaxSettings.flatOptions||{};for(n in t)void 0!==t[n]&&((o[n]?e:i||(i={}))[n]=t[n]);return i&&J.extend(!0,e,i),e}function V(e,t,n){for(var i,o,r,s,a=e.contents,d=e.dataTypes;"*"===d[0];)d.shift(),void 0===i&&(i=e.mimeType||t.getResponseHeader("Content-Type"));if(i)for(o in a)if(a[o]&&a[o].test(i)){d.unshift(o);break}if(d[0]in n)r=d[0];else{for(o in n){if(!d[0]||e.converters[o+" "+d[0]]){r=o;break}s||(s=o)}r=r||s}return r?(r!==d[0]&&d.unshift(r),n[r]):void 0}function z(e,t,n,i){var o,r,s,a,d,l={},u=e.dataTypes.slice();if(u[1])for(s in e.converters)l[s.toLowerCase()]=e.converters[s];for(r=u.shift();r;)if(e.responseFields[r]&&(n[e.responseFields[r]]=t),!d&&i&&e.dataFilter&&(t=e.dataFilter(t,e.dataType)),d=r,r=u.shift())if("*"===r)r=d;else if("*"!==d&&d!==r){if(s=l[d+" "+r]||l["* "+r],!s)for(o in l)if(a=o.split(" "),a[1]===r&&(s=l[d+" "+a[0]]||l["* "+a[0]])){s===!0?s=l[o]:l[o]!==!0&&(r=a[0],u.unshift(a[1]));break}if(s!==!0)if(s&&e["throws"])t=s(t);else try{t=s(t)}catch(c){return{state:"parsererror",error:s?c:"No conversion from "+d+" to "+r}}}return{state:"success",data:t}}function G(e,t,n,i){var o;if(J.isArray(t))J.each(t,function(t,o){n||xt.test(e)?i(e,o):G(e+"["+("object"==typeof o?t:"")+"]",o,n,i)});else if(n||"object"!==J.type(t))i(e,t);else for(o in t)G(e+"["+o+"]",t[o],n,i)}function Q(e){return J.isWindow(e)?e:9===e.nodeType&&e.defaultView}var W=[],O=W.slice,N=W.concat,j=W.push,B=W.indexOf,H={},q=H.toString,Y=H.hasOwnProperty,K={},X=e.document,Z="2.1.4",J=function(e,t){return new J.fn.init(e,t)},ee=/^[\s\uFEFF\xA0]+|[\s\uFEFF\xA0]+$/g,te=/^-ms-/,ne=/-([\da-z])/gi,ie=function(e,t){return t.toUpperCase()};J.fn=J.prototype={jquery:Z,constructor:J,selector:"",length:0,toArray:function(){return O.call(this)},get:function(e){return null!=e?0>e?this[e+this.length]:this[e]:O.call(this)},pushStack:function(e){var t=J.merge(this.constructor(),e);return t.prevObject=this,t.context=this.context,t},each:function(e,t){return J.each(this,e,t)},map:function(e){return this.pushStack(J.map(this,function(t,n){return e.call(t,n,t)}))},slice:function(){return this.pushStack(O.apply(this,arguments))},first:function(){return this.eq(0)},last:function(){return this.eq(-1)},eq:function(e){var t=this.length,n=+e+(0>e?t:0);return this.pushStack(n>=0&&t>n?[this[n]]:[])},end:function(){return this.prevObject||this.constructor(null)},push:j,sort:W.sort,splice:W.splice},J.extend=J.fn.extend=function(){var e,t,n,i,o,r,s=arguments[0]||{},a=1,d=arguments.length,l=!1;for("boolean"==typeof s&&(l=s,s=arguments[a]||{},a++),"object"==typeof s||J.isFunction(s)||(s={}),a===d&&(s=this,a--);d>a;a++)if(null!=(e=arguments[a]))for(t in e)n=s[t],i=e[t],s!==i&&(l&&i&&(J.isPlainObject(i)||(o=J.isArray(i)))?(o?(o=!1,r=n&&J.isArray(n)?n:[]):r=n&&J.isPlainObject(n)?n:{},s[t]=J.extend(l,r,i)):void 0!==i&&(s[t]=i));return s},J.extend({expando:"jQuery"+(Z+Math.random()).replace(/\D/g,""),isReady:!0,error:function(e){throw new Error(e)},noop:function(){},isFunction:function(e){return"function"===J.type(e)},isArray:Array.isArray,isWindow:function(e){return null!=e&&e===e.window},isNumeric:function(e){return!J.isArray(e)&&e-parseFloat(e)+1>=0},isPlainObject:function(e){return"object"!==J.type(e)||e.nodeType||J.isWindow(e)?!1:e.constructor&&!Y.call(e.constructor.prototype,"isPrototypeOf")?!1:!0},isEmptyObject:function(e){var t;for(t in e)return!1;return!0},type:function(e){return null==e?e+"":"object"==typeof e||"function"==typeof e?H[q.call(e)]||"object":typeof e},globalEval:function(e){var t,n=eval;e=J.trim(e),e&&(1===e.indexOf("use strict")?(t=X.createElement("script"),t.text=e,X.head.appendChild(t).parentNode.removeChild(t)):n(e))},camelCase:function(e){return e.replace(te,"ms-").replace(ne,ie)},nodeName:function(e,t){return e.nodeName&&e.nodeName.toLowerCase()===t.toLowerCase()},each:function(e,t,i){var o,r=0,s=e.length,a=n(e);if(i){if(a)for(;s>r&&(o=t.apply(e[r],i),o!==!1);r++);else for(r in e)if(o=t.apply(e[r],i),o===!1)break}else if(a)for(;s>r&&(o=t.call(e[r],r,e[r]),o!==!1);r++);else for(r in e)if(o=t.call(e[r],r,e[r]),o===!1)break;return e},trim:function(e){return null==e?"":(e+"").replace(ee,"")},makeArray:function(e,t){var i=t||[];return null!=e&&(n(Object(e))?J.merge(i,"string"==typeof e?[e]:e):j.call(i,e)),i},inArray:function(e,t,n){return null==t?-1:B.call(t,e,n)},merge:function(e,t){for(var n=+t.length,i=0,o=e.length;n>i;i++)e[o++]=t[i];return e.length=o,e},grep:function(e,t,n){for(var i,o=[],r=0,s=e.length,a=!n;s>r;r++)i=!t(e[r],r),i!==a&&o.push(e[r]);return o},map:function(e,t,i){var o,r=0,s=e.length,a=n(e),d=[];if(a)for(;s>r;r++)o=t(e[r],r,i),null!=o&&d.push(o);else for(r in e)o=t(e[r],r,i),null!=o&&d.push(o);return N.apply([],d)},guid:1,proxy:function(e,t){var n,i,o;return"string"==typeof t&&(n=e[t],t=e,e=n),J.isFunction(e)?(i=O.call(arguments,2),o=function(){return e.apply(t||this,i.concat(O.call(arguments)))},o.guid=e.guid=e.guid||J.guid++,o):void 0},now:Date.now,support:K}),J.each("Boolean Number String Function Array Date RegExp Object Error".split(" "),function(e,t){H["[object "+t+"]"]=t.toLowerCase()});var oe=function(e){function t(e,t,n,i){var o,r,s,a,d,l,c,f,g,y;if((t?t.ownerDocument||t:G)!==A&&E(t),t=t||A,n=n||[],a=t.nodeType,"string"!=typeof e||!e||1!==a&&9!==a&&11!==a)return n;if(!i&&U){if(11!==a&&(o=ve.exec(e)))if(s=o[1]){if(9===a){if(r=t.getElementById(s),!r||!r.parentNode)return n;if(r.id===s)return n.push(r),n}else if(t.ownerDocument&&(r=t.ownerDocument.getElementById(s))&&V(t,r)&&r.id===s)return n.push(r),n}else{if(o[2])return Z.apply(n,t.getElementsByTagName(e)),n;if((s=o[3])&&w.getElementsByClassName)return Z.apply(n,t.getElementsByClassName(s)),n}if(w.qsa&&(!$||!$.test(e))){if(f=c=z,g=t,y=1!==a&&e,1===a&&"object"!==t.nodeName.toLowerCase()){for(l=I(e),(c=t.getAttribute("id"))?f=c.replace(be,"\\$&"):t.setAttribute("id",f),f="[id='"+f+"'] ",d=l.length;d--;)l[d]=f+p(l[d]);g=ke.test(e)&&u(t.parentNode)||t,y=l.join(",")}if(y)try{return Z.apply(n,g.querySelectorAll(y)),n}catch(h){}finally{c||t.removeAttribute("id")}}}return _(e.replace(de,"$1"),t,n,i)}function n(){function e(n,i){return t.push(n+" ")>M.cacheLength&&delete e[t.shift()],e[n+" "]=i}var t=[];return e}function i(e){return e[z]=!0,e}function o(e){var t=A.createElement("div");try{return!!e(t)}catch(n){return!1}finally{t.parentNode&&t.parentNode.removeChild(t),t=null}}function r(e,t){for(var n=e.split("|"),i=e.length;i--;)M.attrHandle[n[i]]=t}function s(e,t){var n=t&&e,i=n&&1===e.nodeType&&1===t.nodeType&&(~t.sourceIndex||H)-(~e.sourceIndex||H);if(i)return i;if(n)for(;n=n.nextSibling;)if(n===t)return-1;return e?1:-1}function a(e){return function(t){var n=t.nodeName.toLowerCase();return"input"===n&&t.type===e}}function d(e){return function(t){var n=t.nodeName.toLowerCase();return("input"===n||"button"===n)&&t.type===e}}function l(e){return i(function(t){return t=+t,i(function(n,i){for(var o,r=e([],n.length,t),s=r.length;s--;)n[o=r[s]]&&(n[o]=!(i[o]=n[o]))})})}function u(e){return e&&"undefined"!=typeof e.getElementsByTagName&&e}function c(){}function p(e){for(var t=0,n=e.length,i="";n>t;t++)i+=e[t].value;return i}function f(e,t,n){var i=t.dir,o=n&&"parentNode"===i,r=W++;return t.first?function(t,n,r){for(;t=t[i];)if(1===t.nodeType||o)return e(t,n,r)}:function(t,n,s){var a,d,l=[Q,r];if(s){for(;t=t[i];)if((1===t.nodeType||o)&&e(t,n,s))return!0}else for(;t=t[i];)if(1===t.nodeType||o){if(d=t[z]||(t[z]={}),(a=d[i])&&a[0]===Q&&a[1]===r)return l[2]=a[2];if(d[i]=l,l[2]=e(t,n,s))return!0}}}function g(e){return e.length>1?function(t,n,i){for(var o=e.length;o--;)if(!e[o](t,n,i))return!1;return!0}:e[0]}function y(e,n,i){for(var o=0,r=n.length;r>o;o++)t(e,n[o],i);return i}function h(e,t,n,i,o){for(var r,s=[],a=0,d=e.length,l=null!=t;d>a;a++)(r=e[a])&&(!n||n(r,i,o))&&(s.push(r),l&&t.push(a));return s}function m(e,t,n,o,r,s){return o&&!o[z]&&(o=m(o)),r&&!r[z]&&(r=m(r,s)),i(function(i,s,a,d){var l,u,c,p=[],f=[],g=s.length,m=i||y(t||"*",a.nodeType?[a]:a,[]),v=!e||!i&&t?m:h(m,p,e,a,d),k=n?r||(i?e:g||o)?[]:s:v;if(n&&n(v,k,a,d),o)for(l=h(k,f),o(l,[],a,d),u=l.length;u--;)(c=l[u])&&(k[f[u]]=!(v[f[u]]=c));if(i){if(r||e){if(r){for(l=[],u=k.length;u--;)(c=k[u])&&l.push(v[u]=c);r(null,k=[],l,d)}for(u=k.length;u--;)(c=k[u])&&(l=r?ee(i,c):p[u])>-1&&(i[l]=!(s[l]=c))}}else k=h(k===s?k.splice(g,k.length):k),r?r(null,s,k,d):Z.apply(s,k)})}function v(e){for(var t,n,i,o=e.length,r=M.relative[e[0].type],s=r||M.relative[" "],a=r?1:0,d=f(function(e){return e===t},s,!0),l=f(function(e){return ee(t,e)>-1},s,!0),u=[function(e,n,i){var o=!r&&(i||n!==S)||((t=n).nodeType?d(e,n,i):l(e,n,i));return t=null,o}];o>a;a++)if(n=M.relative[e[a].type])u=[f(g(u),n)];else{if(n=M.filter[e[a].type].apply(null,e[a].matches),n[z]){for(i=++a;o>i&&!M.relative[e[i].type];i++);return m(a>1&&g(u),a>1&&p(e.slice(0,a-1).concat({value:" "===e[a-2].type?"*":""})).replace(de,"$1"),n,i>a&&v(e.slice(a,i)),o>i&&v(e=e.slice(i)),o>i&&p(e))}u.push(n)}return g(u)}function k(e,n){var o=n.length>0,r=e.length>0,s=function(i,s,a,d,l){var u,c,p,f=0,g="0",y=i&&[],m=[],v=S,k=i||r&&M.find.TAG("*",l),b=Q+=null==v?1:Math.random()||.1,w=k.length;for(l&&(S=s!==A&&s);g!==w&&null!=(u=k[g]);g++){if(r&&u){for(c=0;p=e[c++];)if(p(u,s,a)){d.push(u);break}l&&(Q=b)}o&&((u=!p&&u)&&f--,i&&y.push(u))}if(f+=g,o&&g!==f){for(c=0;p=n[c++];)p(y,m,s,a);if(i){if(f>0)for(;g--;)y[g]||m[g]||(m[g]=K.call(d));m=h(m)}Z.apply(d,m),l&&!i&&m.length>0&&f+n.length>1&&t.uniqueSort(d)}return l&&(Q=b,S=v),y};return o?i(s):s}var b,w,M,C,x,I,T,_,S,P,F,E,A,D,U,$,L,R,V,z="sizzle"+1*new Date,G=e.document,Q=0,W=0,O=n(),N=n(),j=n(),B=function(e,t){return e===t&&(F=!0),0},H=1<<31,q={}.hasOwnProperty,Y=[],K=Y.pop,X=Y.push,Z=Y.push,J=Y.slice,ee=function(e,t){for(var n=0,i=e.length;i>n;n++)if(e[n]===t)return n;return-1},te="checked|selected|async|autofocus|autoplay|controls|defer|disabled|hidden|ismap|loop|multiple|open|readonly|required|scoped",ne="[\\x20\\t\\r\\n\\f]",ie="(?:\\\\.|[\\w-]|[^\\x00-\\xa0])+",oe=ie.replace("w","w#"),re="\\["+ne+"*("+ie+")(?:"+ne+"*([*^$|!~]?=)"+ne+"*(?:'((?:\\\\.|[^\\\\'])*)'|\"((?:\\\\.|[^\\\\\"])*)\"|("+oe+"))|)"+ne+"*\\]",se=":("+ie+")(?:\\((('((?:\\\\.|[^\\\\'])*)'|\"((?:\\\\.|[^\\\\\"])*)\")|((?:\\\\.|[^\\\\()[\\]]|"+re+")*)|.*)\\)|)",ae=new RegExp(ne+"+","g"),de=new RegExp("^"+ne+"+|((?:^|[^\\\\])(?:\\\\.)*)"+ne+"+$","g"),le=new RegExp("^"+ne+"*,"+ne+"*"),ue=new RegExp("^"+ne+"*([>+~]|"+ne+")"+ne+"*"),ce=new RegExp("="+ne+"*([^\\]'\"]*?)"+ne+"*\\]","g"),pe=new RegExp(se),fe=new RegExp("^"+oe+"$"),ge={ID:new RegExp("^#("+ie+")"),CLASS:new RegExp("^\\.("+ie+")"),TAG:new RegExp("^("+ie.replace("w","w*")+")"),ATTR:new RegExp("^"+re),PSEUDO:new RegExp("^"+se),CHILD:new RegExp("^:(only|first|last|nth|nth-last)-(child|of-type)(?:\\("+ne+"*(even|odd|(([+-]|)(\\d*)n|)"+ne+"*(?:([+-]|)"+ne+"*(\\d+)|))"+ne+"*\\)|)","i"),bool:new RegExp("^(?:"+te+")$","i"),needsContext:new RegExp("^"+ne+"*[>+~]|:(even|odd|eq|gt|lt|nth|first|last)(?:\\("+ne+"*((?:-\\d)?\\d*)"+ne+"*\\)|)(?=[^-]|$)","i")},ye=/^(?:input|select|textarea|button)$/i,he=/^h\d$/i,me=/^[^{]+\{\s*\[native \w/,ve=/^(?:#([\w-]+)|(\w+)|\.([\w-]+))$/,ke=/[+~]/,be=/'|\\/g,we=new RegExp("\\\\([\\da-f]{1,6}"+ne+"?|("+ne+")|.)","ig"),Me=function(e,t,n){var i="0x"+t-65536;return i!==i||n?t:0>i?String.fromCharCode(i+65536):String.fromCharCode(i>>10|55296,1023&i|56320)},Ce=function(){E()};try{Z.apply(Y=J.call(G.childNodes),G.childNodes),Y[G.childNodes.length].nodeType}catch(xe){Z={apply:Y.length?function(e,t){X.apply(e,J.call(t))}:function(e,t){for(var n=e.length,i=0;e[n++]=t[i++];);e.length=n-1}}}w=t.support={},x=t.isXML=function(e){var t=e&&(e.ownerDocument||e).documentElement;return t?"HTML"!==t.nodeName:!1},E=t.setDocument=function(e){var t,n,i=e?e.ownerDocument||e:G;return i!==A&&9===i.nodeType&&i.documentElement?(A=i,D=i.documentElement,n=i.defaultView,n&&n!==n.top&&(n.addEventListener?n.addEventListener("unload",Ce,!1):n.attachEvent&&n.attachEvent("onunload",Ce)),U=!x(i),w.attributes=o(function(e){return e.className="i",!e.getAttribute("className")}),w.getElementsByTagName=o(function(e){return e.appendChild(i.createComment("")),!e.getElementsByTagName("*").length}),w.getElementsByClassName=me.test(i.getElementsByClassName),w.getById=o(function(e){return D.appendChild(e).id=z,!i.getElementsByName||!i.getElementsByName(z).length}),w.getById?(M.find.ID=function(e,t){if("undefined"!=typeof t.getElementById&&U){var n=t.getElementById(e);return n&&n.parentNode?[n]:[]}},M.filter.ID=function(e){var t=e.replace(we,Me);return function(e){return e.getAttribute("id")===t}}):(delete M.find.ID,M.filter.ID=function(e){var t=e.replace(we,Me);return function(e){var n="undefined"!=typeof e.getAttributeNode&&e.getAttributeNode("id");return n&&n.value===t}}),M.find.TAG=w.getElementsByTagName?function(e,t){return"undefined"!=typeof t.getElementsByTagName?t.getElementsByTagName(e):w.qsa?t.querySelectorAll(e):void 0}:function(e,t){var n,i=[],o=0,r=t.getElementsByTagName(e);if("*"===e){for(;n=r[o++];)1===n.nodeType&&i.push(n);return i}return r},M.find.CLASS=w.getElementsByClassName&&function(e,t){return U?t.getElementsByClassName(e):void 0},L=[],$=[],(w.qsa=me.test(i.querySelectorAll))&&(o(function(e){D.appendChild(e).innerHTML="<a id='"+z+"'></a><select id='"+z+"-\f]' msallowcapture=''><option selected=''></option></select>",e.querySelectorAll("[msallowcapture^='']").length&&$.push("[*^$]="+ne+"*(?:''|\"\")"),e.querySelectorAll("[selected]").length||$.push("\\["+ne+"*(?:value|"+te+")"),e.querySelectorAll("[id~="+z+"-]").length||$.push("~="),e.querySelectorAll(":checked").length||$.push(":checked"),e.querySelectorAll("a#"+z+"+*").length||$.push(".#.+[+~]")}),o(function(e){var t=i.createElement("input");t.setAttribute("type","hidden"),e.appendChild(t).setAttribute("name","D"),e.querySelectorAll("[name=d]").length&&$.push("name"+ne+"*[*^$|!~]?="),e.querySelectorAll(":enabled").length||$.push(":enabled",":disabled"),e.querySelectorAll("*,:x"),$.push(",.*:")})),(w.matchesSelector=me.test(R=D.matches||D.webkitMatchesSelector||D.mozMatchesSelector||D.oMatchesSelector||D.msMatchesSelector))&&o(function(e){w.disconnectedMatch=R.call(e,"div"),R.call(e,"[s!='']:x"),L.push("!=",se)}),$=$.length&&new RegExp($.join("|")),L=L.length&&new RegExp(L.join("|")),t=me.test(D.compareDocumentPosition),V=t||me.test(D.contains)?function(e,t){var n=9===e.nodeType?e.documentElement:e,i=t&&t.parentNode;return e===i||!(!i||1!==i.nodeType||!(n.contains?n.contains(i):e.compareDocumentPosition&&16&e.compareDocumentPosition(i)))}:function(e,t){if(t)for(;t=t.parentNode;)if(t===e)return!0;return!1},B=t?function(e,t){if(e===t)return F=!0,0;var n=!e.compareDocumentPosition-!t.compareDocumentPosition;return n?n:(n=(e.ownerDocument||e)===(t.ownerDocument||t)?e.compareDocumentPosition(t):1,
1&n||!w.sortDetached&&t.compareDocumentPosition(e)===n?e===i||e.ownerDocument===G&&V(G,e)?-1:t===i||t.ownerDocument===G&&V(G,t)?1:P?ee(P,e)-ee(P,t):0:4&n?-1:1)}:function(e,t){if(e===t)return F=!0,0;var n,o=0,r=e.parentNode,a=t.parentNode,d=[e],l=[t];if(!r||!a)return e===i?-1:t===i?1:r?-1:a?1:P?ee(P,e)-ee(P,t):0;if(r===a)return s(e,t);for(n=e;n=n.parentNode;)d.unshift(n);for(n=t;n=n.parentNode;)l.unshift(n);for(;d[o]===l[o];)o++;return o?s(d[o],l[o]):d[o]===G?-1:l[o]===G?1:0},i):A},t.matches=function(e,n){return t(e,null,null,n)},t.matchesSelector=function(e,n){if((e.ownerDocument||e)!==A&&E(e),n=n.replace(ce,"='$1']"),!(!w.matchesSelector||!U||L&&L.test(n)||$&&$.test(n)))try{var i=R.call(e,n);if(i||w.disconnectedMatch||e.document&&11!==e.document.nodeType)return i}catch(o){}return t(n,A,null,[e]).length>0},t.contains=function(e,t){return(e.ownerDocument||e)!==A&&E(e),V(e,t)},t.attr=function(e,t){(e.ownerDocument||e)!==A&&E(e);var n=M.attrHandle[t.toLowerCase()],i=n&&q.call(M.attrHandle,t.toLowerCase())?n(e,t,!U):void 0;return void 0!==i?i:w.attributes||!U?e.getAttribute(t):(i=e.getAttributeNode(t))&&i.specified?i.value:null},t.error=function(e){throw new Error("Syntax error, unrecognized expression: "+e)},t.uniqueSort=function(e){var t,n=[],i=0,o=0;if(F=!w.detectDuplicates,P=!w.sortStable&&e.slice(0),e.sort(B),F){for(;t=e[o++];)t===e[o]&&(i=n.push(o));for(;i--;)e.splice(n[i],1)}return P=null,e},C=t.getText=function(e){var t,n="",i=0,o=e.nodeType;if(o){if(1===o||9===o||11===o){if("string"==typeof e.textContent)return e.textContent;for(e=e.firstChild;e;e=e.nextSibling)n+=C(e)}else if(3===o||4===o)return e.nodeValue}else for(;t=e[i++];)n+=C(t);return n},M=t.selectors={cacheLength:50,createPseudo:i,match:ge,attrHandle:{},find:{},relative:{">":{dir:"parentNode",first:!0}," ":{dir:"parentNode"},"+":{dir:"previousSibling",first:!0},"~":{dir:"previousSibling"}},preFilter:{ATTR:function(e){return e[1]=e[1].replace(we,Me),e[3]=(e[3]||e[4]||e[5]||"").replace(we,Me),"~="===e[2]&&(e[3]=" "+e[3]+" "),e.slice(0,4)},CHILD:function(e){return e[1]=e[1].toLowerCase(),"nth"===e[1].slice(0,3)?(e[3]||t.error(e[0]),e[4]=+(e[4]?e[5]+(e[6]||1):2*("even"===e[3]||"odd"===e[3])),e[5]=+(e[7]+e[8]||"odd"===e[3])):e[3]&&t.error(e[0]),e},PSEUDO:function(e){var t,n=!e[6]&&e[2];return ge.CHILD.test(e[0])?null:(e[3]?e[2]=e[4]||e[5]||"":n&&pe.test(n)&&(t=I(n,!0))&&(t=n.indexOf(")",n.length-t)-n.length)&&(e[0]=e[0].slice(0,t),e[2]=n.slice(0,t)),e.slice(0,3))}},filter:{TAG:function(e){var t=e.replace(we,Me).toLowerCase();return"*"===e?function(){return!0}:function(e){return e.nodeName&&e.nodeName.toLowerCase()===t}},CLASS:function(e){var t=O[e+" "];return t||(t=new RegExp("(^|"+ne+")"+e+"("+ne+"|$)"))&&O(e,function(e){return t.test("string"==typeof e.className&&e.className||"undefined"!=typeof e.getAttribute&&e.getAttribute("class")||"")})},ATTR:function(e,n,i){return function(o){var r=t.attr(o,e);return null==r?"!="===n:n?(r+="","="===n?r===i:"!="===n?r!==i:"^="===n?i&&0===r.indexOf(i):"*="===n?i&&r.indexOf(i)>-1:"$="===n?i&&r.slice(-i.length)===i:"~="===n?(" "+r.replace(ae," ")+" ").indexOf(i)>-1:"|="===n?r===i||r.slice(0,i.length+1)===i+"-":!1):!0}},CHILD:function(e,t,n,i,o){var r="nth"!==e.slice(0,3),s="last"!==e.slice(-4),a="of-type"===t;return 1===i&&0===o?function(e){return!!e.parentNode}:function(t,n,d){var l,u,c,p,f,g,y=r!==s?"nextSibling":"previousSibling",h=t.parentNode,m=a&&t.nodeName.toLowerCase(),v=!d&&!a;if(h){if(r){for(;y;){for(c=t;c=c[y];)if(a?c.nodeName.toLowerCase()===m:1===c.nodeType)return!1;g=y="only"===e&&!g&&"nextSibling"}return!0}if(g=[s?h.firstChild:h.lastChild],s&&v){for(u=h[z]||(h[z]={}),l=u[e]||[],f=l[0]===Q&&l[1],p=l[0]===Q&&l[2],c=f&&h.childNodes[f];c=++f&&c&&c[y]||(p=f=0)||g.pop();)if(1===c.nodeType&&++p&&c===t){u[e]=[Q,f,p];break}}else if(v&&(l=(t[z]||(t[z]={}))[e])&&l[0]===Q)p=l[1];else for(;(c=++f&&c&&c[y]||(p=f=0)||g.pop())&&((a?c.nodeName.toLowerCase()!==m:1!==c.nodeType)||!++p||(v&&((c[z]||(c[z]={}))[e]=[Q,p]),c!==t)););return p-=o,p===i||p%i===0&&p/i>=0}}},PSEUDO:function(e,n){var o,r=M.pseudos[e]||M.setFilters[e.toLowerCase()]||t.error("unsupported pseudo: "+e);return r[z]?r(n):r.length>1?(o=[e,e,"",n],M.setFilters.hasOwnProperty(e.toLowerCase())?i(function(e,t){for(var i,o=r(e,n),s=o.length;s--;)i=ee(e,o[s]),e[i]=!(t[i]=o[s])}):function(e){return r(e,0,o)}):r}},pseudos:{not:i(function(e){var t=[],n=[],o=T(e.replace(de,"$1"));return o[z]?i(function(e,t,n,i){for(var r,s=o(e,null,i,[]),a=e.length;a--;)(r=s[a])&&(e[a]=!(t[a]=r))}):function(e,i,r){return t[0]=e,o(t,null,r,n),t[0]=null,!n.pop()}}),has:i(function(e){return function(n){return t(e,n).length>0}}),contains:i(function(e){return e=e.replace(we,Me),function(t){return(t.textContent||t.innerText||C(t)).indexOf(e)>-1}}),lang:i(function(e){return fe.test(e||"")||t.error("unsupported lang: "+e),e=e.replace(we,Me).toLowerCase(),function(t){var n;do if(n=U?t.lang:t.getAttribute("xml:lang")||t.getAttribute("lang"))return n=n.toLowerCase(),n===e||0===n.indexOf(e+"-");while((t=t.parentNode)&&1===t.nodeType);return!1}}),target:function(t){var n=e.location&&e.location.hash;return n&&n.slice(1)===t.id},root:function(e){return e===D},focus:function(e){return e===A.activeElement&&(!A.hasFocus||A.hasFocus())&&!!(e.type||e.href||~e.tabIndex)},enabled:function(e){return e.disabled===!1},disabled:function(e){return e.disabled===!0},checked:function(e){var t=e.nodeName.toLowerCase();return"input"===t&&!!e.checked||"option"===t&&!!e.selected},selected:function(e){return e.parentNode&&e.parentNode.selectedIndex,e.selected===!0},empty:function(e){for(e=e.firstChild;e;e=e.nextSibling)if(e.nodeType<6)return!1;return!0},parent:function(e){return!M.pseudos.empty(e)},header:function(e){return he.test(e.nodeName)},input:function(e){return ye.test(e.nodeName)},button:function(e){var t=e.nodeName.toLowerCase();return"input"===t&&"button"===e.type||"button"===t},text:function(e){var t;return"input"===e.nodeName.toLowerCase()&&"text"===e.type&&(null==(t=e.getAttribute("type"))||"text"===t.toLowerCase())},first:l(function(){return[0]}),last:l(function(e,t){return[t-1]}),eq:l(function(e,t,n){return[0>n?n+t:n]}),even:l(function(e,t){for(var n=0;t>n;n+=2)e.push(n);return e}),odd:l(function(e,t){for(var n=1;t>n;n+=2)e.push(n);return e}),lt:l(function(e,t,n){for(var i=0>n?n+t:n;--i>=0;)e.push(i);return e}),gt:l(function(e,t,n){for(var i=0>n?n+t:n;++i<t;)e.push(i);return e})}},M.pseudos.nth=M.pseudos.eq;for(b in{radio:!0,checkbox:!0,file:!0,password:!0,image:!0})M.pseudos[b]=a(b);for(b in{submit:!0,reset:!0})M.pseudos[b]=d(b);return c.prototype=M.filters=M.pseudos,M.setFilters=new c,I=t.tokenize=function(e,n){var i,o,r,s,a,d,l,u=N[e+" "];if(u)return n?0:u.slice(0);for(a=e,d=[],l=M.preFilter;a;){(!i||(o=le.exec(a)))&&(o&&(a=a.slice(o[0].length)||a),d.push(r=[])),i=!1,(o=ue.exec(a))&&(i=o.shift(),r.push({value:i,type:o[0].replace(de," ")}),a=a.slice(i.length));for(s in M.filter)!(o=ge[s].exec(a))||l[s]&&!(o=l[s](o))||(i=o.shift(),r.push({value:i,type:s,matches:o}),a=a.slice(i.length));if(!i)break}return n?a.length:a?t.error(e):N(e,d).slice(0)},T=t.compile=function(e,t){var n,i=[],o=[],r=j[e+" "];if(!r){for(t||(t=I(e)),n=t.length;n--;)r=v(t[n]),r[z]?i.push(r):o.push(r);r=j(e,k(o,i)),r.selector=e}return r},_=t.select=function(e,t,n,i){var o,r,s,a,d,l="function"==typeof e&&e,c=!i&&I(e=l.selector||e);if(n=n||[],1===c.length){if(r=c[0]=c[0].slice(0),r.length>2&&"ID"===(s=r[0]).type&&w.getById&&9===t.nodeType&&U&&M.relative[r[1].type]){if(t=(M.find.ID(s.matches[0].replace(we,Me),t)||[])[0],!t)return n;l&&(t=t.parentNode),e=e.slice(r.shift().value.length)}for(o=ge.needsContext.test(e)?0:r.length;o--&&(s=r[o],!M.relative[a=s.type]);)if((d=M.find[a])&&(i=d(s.matches[0].replace(we,Me),ke.test(r[0].type)&&u(t.parentNode)||t))){if(r.splice(o,1),e=i.length&&p(r),!e)return Z.apply(n,i),n;break}}return(l||T(e,c))(i,t,!U,n,ke.test(e)&&u(t.parentNode)||t),n},w.sortStable=z.split("").sort(B).join("")===z,w.detectDuplicates=!!F,E(),w.sortDetached=o(function(e){return 1&e.compareDocumentPosition(A.createElement("div"))}),o(function(e){return e.innerHTML="<a href='#'></a>","#"===e.firstChild.getAttribute("href")})||r("type|href|height|width",function(e,t,n){return n?void 0:e.getAttribute(t,"type"===t.toLowerCase()?1:2)}),w.attributes&&o(function(e){return e.innerHTML="<input/>",e.firstChild.setAttribute("value",""),""===e.firstChild.getAttribute("value")})||r("value",function(e,t,n){return n||"input"!==e.nodeName.toLowerCase()?void 0:e.defaultValue}),o(function(e){return null==e.getAttribute("disabled")})||r(te,function(e,t,n){var i;return n?void 0:e[t]===!0?t.toLowerCase():(i=e.getAttributeNode(t))&&i.specified?i.value:null}),t}(e);J.find=oe,J.expr=oe.selectors,J.expr[":"]=J.expr.pseudos,J.unique=oe.uniqueSort,J.text=oe.getText,J.isXMLDoc=oe.isXML,J.contains=oe.contains;var re=J.expr.match.needsContext,se=/^<(\w+)\s*\/?>(?:<\/\1>|)$/,ae=/^.[^:#\[\.,]*$/;J.filter=function(e,t,n){var i=t[0];return n&&(e=":not("+e+")"),1===t.length&&1===i.nodeType?J.find.matchesSelector(i,e)?[i]:[]:J.find.matches(e,J.grep(t,function(e){return 1===e.nodeType}))},J.fn.extend({find:function(e){var t,n=this.length,i=[],o=this;if("string"!=typeof e)return this.pushStack(J(e).filter(function(){for(t=0;n>t;t++)if(J.contains(o[t],this))return!0}));for(t=0;n>t;t++)J.find(e,o[t],i);return i=this.pushStack(n>1?J.unique(i):i),i.selector=this.selector?this.selector+" "+e:e,i},filter:function(e){return this.pushStack(i(this,e||[],!1))},not:function(e){return this.pushStack(i(this,e||[],!0))},is:function(e){return!!i(this,"string"==typeof e&&re.test(e)?J(e):e||[],!1).length}});var de,le=/^(?:\s*(<[\w\W]+>)[^>]*|#([\w-]*))$/,ue=J.fn.init=function(e,t){var n,i;if(!e)return this;if("string"==typeof e){if(n="<"===e[0]&&">"===e[e.length-1]&&e.length>=3?[null,e,null]:le.exec(e),!n||!n[1]&&t)return!t||t.jquery?(t||de).find(e):this.constructor(t).find(e);if(n[1]){if(t=t instanceof J?t[0]:t,J.merge(this,J.parseHTML(n[1],t&&t.nodeType?t.ownerDocument||t:X,!0)),se.test(n[1])&&J.isPlainObject(t))for(n in t)J.isFunction(this[n])?this[n](t[n]):this.attr(n,t[n]);return this}return i=X.getElementById(n[2]),i&&i.parentNode&&(this.length=1,this[0]=i),this.context=X,this.selector=e,this}return e.nodeType?(this.context=this[0]=e,this.length=1,this):J.isFunction(e)?"undefined"!=typeof de.ready?de.ready(e):e(J):(void 0!==e.selector&&(this.selector=e.selector,this.context=e.context),J.makeArray(e,this))};ue.prototype=J.fn,de=J(X);var ce=/^(?:parents|prev(?:Until|All))/,pe={children:!0,contents:!0,next:!0,prev:!0};J.extend({dir:function(e,t,n){for(var i=[],o=void 0!==n;(e=e[t])&&9!==e.nodeType;)if(1===e.nodeType){if(o&&J(e).is(n))break;i.push(e)}return i},sibling:function(e,t){for(var n=[];e;e=e.nextSibling)1===e.nodeType&&e!==t&&n.push(e);return n}}),J.fn.extend({has:function(e){var t=J(e,this),n=t.length;return this.filter(function(){for(var e=0;n>e;e++)if(J.contains(this,t[e]))return!0})},closest:function(e,t){for(var n,i=0,o=this.length,r=[],s=re.test(e)||"string"!=typeof e?J(e,t||this.context):0;o>i;i++)for(n=this[i];n&&n!==t;n=n.parentNode)if(n.nodeType<11&&(s?s.index(n)>-1:1===n.nodeType&&J.find.matchesSelector(n,e))){r.push(n);break}return this.pushStack(r.length>1?J.unique(r):r)},index:function(e){return e?"string"==typeof e?B.call(J(e),this[0]):B.call(this,e.jquery?e[0]:e):this[0]&&this[0].parentNode?this.first().prevAll().length:-1},add:function(e,t){return this.pushStack(J.unique(J.merge(this.get(),J(e,t))))},addBack:function(e){return this.add(null==e?this.prevObject:this.prevObject.filter(e))}}),J.each({parent:function(e){var t=e.parentNode;return t&&11!==t.nodeType?t:null},parents:function(e){return J.dir(e,"parentNode")},parentsUntil:function(e,t,n){return J.dir(e,"parentNode",n)},next:function(e){return o(e,"nextSibling")},prev:function(e){return o(e,"previousSibling")},nextAll:function(e){return J.dir(e,"nextSibling")},prevAll:function(e){return J.dir(e,"previousSibling")},nextUntil:function(e,t,n){return J.dir(e,"nextSibling",n)},prevUntil:function(e,t,n){return J.dir(e,"previousSibling",n)},siblings:function(e){return J.sibling((e.parentNode||{}).firstChild,e)},children:function(e){return J.sibling(e.firstChild)},contents:function(e){return e.contentDocument||J.merge([],e.childNodes)}},function(e,t){J.fn[e]=function(n,i){var o=J.map(this,t,n);return"Until"!==e.slice(-5)&&(i=n),i&&"string"==typeof i&&(o=J.filter(i,o)),this.length>1&&(pe[e]||J.unique(o),ce.test(e)&&o.reverse()),this.pushStack(o)}});var fe=/\S+/g,ge={};J.Callbacks=function(e){e="string"==typeof e?ge[e]||r(e):J.extend({},e);var t,n,i,o,s,a,d=[],l=!e.once&&[],u=function(r){for(t=e.memory&&r,n=!0,a=o||0,o=0,s=d.length,i=!0;d&&s>a;a++)if(d[a].apply(r[0],r[1])===!1&&e.stopOnFalse){t=!1;break}i=!1,d&&(l?l.length&&u(l.shift()):t?d=[]:c.disable())},c={add:function(){if(d){var n=d.length;!function r(t){J.each(t,function(t,n){var i=J.type(n);"function"===i?e.unique&&c.has(n)||d.push(n):n&&n.length&&"string"!==i&&r(n)})}(arguments),i?s=d.length:t&&(o=n,u(t))}return this},remove:function(){return d&&J.each(arguments,function(e,t){for(var n;(n=J.inArray(t,d,n))>-1;)d.splice(n,1),i&&(s>=n&&s--,a>=n&&a--)}),this},has:function(e){return e?J.inArray(e,d)>-1:!(!d||!d.length)},empty:function(){return d=[],s=0,this},disable:function(){return d=l=t=void 0,this},disabled:function(){return!d},lock:function(){return l=void 0,t||c.disable(),this},locked:function(){return!l},fireWith:function(e,t){return!d||n&&!l||(t=t||[],t=[e,t.slice?t.slice():t],i?l.push(t):u(t)),this},fire:function(){return c.fireWith(this,arguments),this},fired:function(){return!!n}};return c},J.extend({Deferred:function(e){var t=[["resolve","done",J.Callbacks("once memory"),"resolved"],["reject","fail",J.Callbacks("once memory"),"rejected"],["notify","progress",J.Callbacks("memory")]],n="pending",i={state:function(){return n},always:function(){return o.done(arguments).fail(arguments),this},then:function(){var e=arguments;return J.Deferred(function(n){J.each(t,function(t,r){var s=J.isFunction(e[t])&&e[t];o[r[1]](function(){var e=s&&s.apply(this,arguments);e&&J.isFunction(e.promise)?e.promise().done(n.resolve).fail(n.reject).progress(n.notify):n[r[0]+"With"](this===i?n.promise():this,s?[e]:arguments)})}),e=null}).promise()},promise:function(e){return null!=e?J.extend(e,i):i}},o={};return i.pipe=i.then,J.each(t,function(e,r){var s=r[2],a=r[3];i[r[1]]=s.add,a&&s.add(function(){n=a},t[1^e][2].disable,t[2][2].lock),o[r[0]]=function(){return o[r[0]+"With"](this===o?i:this,arguments),this},o[r[0]+"With"]=s.fireWith}),i.promise(o),e&&e.call(o,o),o},when:function(e){var t,n,i,o=0,r=O.call(arguments),s=r.length,a=1!==s||e&&J.isFunction(e.promise)?s:0,d=1===a?e:J.Deferred(),l=function(e,n,i){return function(o){n[e]=this,i[e]=arguments.length>1?O.call(arguments):o,i===t?d.notifyWith(n,i):--a||d.resolveWith(n,i)}};if(s>1)for(t=new Array(s),n=new Array(s),i=new Array(s);s>o;o++)r[o]&&J.isFunction(r[o].promise)?r[o].promise().done(l(o,i,r)).fail(d.reject).progress(l(o,n,t)):--a;return a||d.resolveWith(i,r),d.promise()}});var ye;J.fn.ready=function(e){return J.ready.promise().done(e),this},J.extend({isReady:!1,readyWait:1,holdReady:function(e){e?J.readyWait++:J.ready(!0)},ready:function(e){(e===!0?--J.readyWait:J.isReady)||(J.isReady=!0,e!==!0&&--J.readyWait>0||(ye.resolveWith(X,[J]),J.fn.triggerHandler&&(J(X).triggerHandler("ready"),J(X).off("ready"))))}}),J.ready.promise=function(t){return ye||(ye=J.Deferred(),"complete"===X.readyState?setTimeout(J.ready):(X.addEventListener("DOMContentLoaded",s,!1),e.addEventListener("load",s,!1))),ye.promise(t)},J.ready.promise();var he=J.access=function(e,t,n,i,o,r,s){var a=0,d=e.length,l=null==n;if("object"===J.type(n)){o=!0;for(a in n)J.access(e,t,a,n[a],!0,r,s)}else if(void 0!==i&&(o=!0,J.isFunction(i)||(s=!0),l&&(s?(t.call(e,i),t=null):(l=t,t=function(e,t,n){return l.call(J(e),n)})),t))for(;d>a;a++)t(e[a],n,s?i:i.call(e[a],a,t(e[a],n)));return o?e:l?t.call(e):d?t(e[0],n):r};J.acceptData=function(e){return 1===e.nodeType||9===e.nodeType||!+e.nodeType},a.uid=1,a.accepts=J.acceptData,a.prototype={key:function(e){if(!a.accepts(e))return 0;var t={},n=e[this.expando];if(!n){n=a.uid++;try{t[this.expando]={value:n},Object.defineProperties(e,t)}catch(i){t[this.expando]=n,J.extend(e,t)}}return this.cache[n]||(this.cache[n]={}),n},set:function(e,t,n){var i,o=this.key(e),r=this.cache[o];if("string"==typeof t)r[t]=n;else if(J.isEmptyObject(r))J.extend(this.cache[o],t);else for(i in t)r[i]=t[i];return r},get:function(e,t){var n=this.cache[this.key(e)];return void 0===t?n:n[t]},access:function(e,t,n){var i;return void 0===t||t&&"string"==typeof t&&void 0===n?(i=this.get(e,t),void 0!==i?i:this.get(e,J.camelCase(t))):(this.set(e,t,n),void 0!==n?n:t)},remove:function(e,t){var n,i,o,r=this.key(e),s=this.cache[r];if(void 0===t)this.cache[r]={};else{J.isArray(t)?i=t.concat(t.map(J.camelCase)):(o=J.camelCase(t),t in s?i=[t,o]:(i=o,i=i in s?[i]:i.match(fe)||[])),n=i.length;for(;n--;)delete s[i[n]]}},hasData:function(e){return!J.isEmptyObject(this.cache[e[this.expando]]||{})},discard:function(e){e[this.expando]&&delete this.cache[e[this.expando]]}};var me=new a,ve=new a,ke=/^(?:\{[\w\W]*\}|\[[\w\W]*\])$/,be=/([A-Z])/g;J.extend({hasData:function(e){return ve.hasData(e)||me.hasData(e)},data:function(e,t,n){return ve.access(e,t,n)},removeData:function(e,t){ve.remove(e,t)},_data:function(e,t,n){return me.access(e,t,n)},_removeData:function(e,t){me.remove(e,t)}}),J.fn.extend({data:function(e,t){var n,i,o,r=this[0],s=r&&r.attributes;if(void 0===e){if(this.length&&(o=ve.get(r),1===r.nodeType&&!me.get(r,"hasDataAttrs"))){for(n=s.length;n--;)s[n]&&(i=s[n].name,0===i.indexOf("data-")&&(i=J.camelCase(i.slice(5)),d(r,i,o[i])));me.set(r,"hasDataAttrs",!0)}return o}return"object"==typeof e?this.each(function(){ve.set(this,e)}):he(this,function(t){var n,i=J.camelCase(e);if(r&&void 0===t){if(n=ve.get(r,e),void 0!==n)return n;if(n=ve.get(r,i),void 0!==n)return n;if(n=d(r,i,void 0),void 0!==n)return n}else this.each(function(){var n=ve.get(this,i);ve.set(this,i,t),-1!==e.indexOf("-")&&void 0!==n&&ve.set(this,e,t)})},null,t,arguments.length>1,null,!0)},removeData:function(e){return this.each(function(){ve.remove(this,e)})}}),J.extend({queue:function(e,t,n){var i;return e?(t=(t||"fx")+"queue",i=me.get(e,t),n&&(!i||J.isArray(n)?i=me.access(e,t,J.makeArray(n)):i.push(n)),i||[]):void 0},dequeue:function(e,t){t=t||"fx";var n=J.queue(e,t),i=n.length,o=n.shift(),r=J._queueHooks(e,t),s=function(){J.dequeue(e,t)};"inprogress"===o&&(o=n.shift(),i--),o&&("fx"===t&&n.unshift("inprogress"),delete r.stop,o.call(e,s,r)),!i&&r&&r.empty.fire()},_queueHooks:function(e,t){var n=t+"queueHooks";return me.get(e,n)||me.access(e,n,{empty:J.Callbacks("once memory").add(function(){me.remove(e,[t+"queue",n])})})}}),J.fn.extend({queue:function(e,t){var n=2;return"string"!=typeof e&&(t=e,e="fx",n--),arguments.length<n?J.queue(this[0],e):void 0===t?this:this.each(function(){var n=J.queue(this,e,t);J._queueHooks(this,e),"fx"===e&&"inprogress"!==n[0]&&J.dequeue(this,e)})},dequeue:function(e){return this.each(function(){J.dequeue(this,e)})},clearQueue:function(e){return this.queue(e||"fx",[])},promise:function(e,t){var n,i=1,o=J.Deferred(),r=this,s=this.length,a=function(){--i||o.resolveWith(r,[r])};for("string"!=typeof e&&(t=e,e=void 0),e=e||"fx";s--;)n=me.get(r[s],e+"queueHooks"),n&&n.empty&&(i++,n.empty.add(a));return a(),o.promise(t)}});var we=/[+-]?(?:\d*\.|)\d+(?:[eE][+-]?\d+|)/.source,Me=["Top","Right","Bottom","Left"],Ce=function(e,t){return e=t||e,"none"===J.css(e,"display")||!J.contains(e.ownerDocument,e)},xe=/^(?:checkbox|radio)$/i;!function(){var e=X.createDocumentFragment(),t=e.appendChild(X.createElement("div")),n=X.createElement("input");n.setAttribute("type","radio"),n.setAttribute("checked","checked"),n.setAttribute("name","t"),t.appendChild(n),K.checkClone=t.cloneNode(!0).cloneNode(!0).lastChild.checked,t.innerHTML="<textarea>x</textarea>",K.noCloneChecked=!!t.cloneNode(!0).lastChild.defaultValue}();var Ie="undefined";K.focusinBubbles="onfocusin"in e;var Te=/^key/,_e=/^(?:mouse|pointer|contextmenu)|click/,Se=/^(?:focusinfocus|focusoutblur)$/,Pe=/^([^.]*)(?:\.(.+)|)$/;J.event={global:{},add:function(e,t,n,i,o){var r,s,a,d,l,u,c,p,f,g,y,h=me.get(e);if(h)for(n.handler&&(r=n,n=r.handler,o=r.selector),n.guid||(n.guid=J.guid++),(d=h.events)||(d=h.events={}),(s=h.handle)||(s=h.handle=function(t){return typeof J!==Ie&&J.event.triggered!==t.type?J.event.dispatch.apply(e,arguments):void 0}),t=(t||"").match(fe)||[""],l=t.length;l--;)a=Pe.exec(t[l])||[],f=y=a[1],g=(a[2]||"").split(".").sort(),f&&(c=J.event.special[f]||{},f=(o?c.delegateType:c.bindType)||f,c=J.event.special[f]||{},u=J.extend({type:f,origType:y,data:i,handler:n,guid:n.guid,selector:o,needsContext:o&&J.expr.match.needsContext.test(o),namespace:g.join(".")},r),(p=d[f])||(p=d[f]=[],p.delegateCount=0,c.setup&&c.setup.call(e,i,g,s)!==!1||e.addEventListener&&e.addEventListener(f,s,!1)),c.add&&(c.add.call(e,u),u.handler.guid||(u.handler.guid=n.guid)),o?p.splice(p.delegateCount++,0,u):p.push(u),J.event.global[f]=!0)},remove:function(e,t,n,i,o){var r,s,a,d,l,u,c,p,f,g,y,h=me.hasData(e)&&me.get(e);if(h&&(d=h.events)){for(t=(t||"").match(fe)||[""],l=t.length;l--;)if(a=Pe.exec(t[l])||[],f=y=a[1],g=(a[2]||"").split(".").sort(),f){for(c=J.event.special[f]||{},f=(i?c.delegateType:c.bindType)||f,p=d[f]||[],a=a[2]&&new RegExp("(^|\\.)"+g.join("\\.(?:.*\\.|)")+"(\\.|$)"),s=r=p.length;r--;)u=p[r],!o&&y!==u.origType||n&&n.guid!==u.guid||a&&!a.test(u.namespace)||i&&i!==u.selector&&("**"!==i||!u.selector)||(p.splice(r,1),u.selector&&p.delegateCount--,c.remove&&c.remove.call(e,u));s&&!p.length&&(c.teardown&&c.teardown.call(e,g,h.handle)!==!1||J.removeEvent(e,f,h.handle),delete d[f])}else for(f in d)J.event.remove(e,f+t[l],n,i,!0);J.isEmptyObject(d)&&(delete h.handle,me.remove(e,"events"))}},trigger:function(t,n,i,o){var r,s,a,d,l,u,c,p=[i||X],f=Y.call(t,"type")?t.type:t,g=Y.call(t,"namespace")?t.namespace.split("."):[];if(s=a=i=i||X,3!==i.nodeType&&8!==i.nodeType&&!Se.test(f+J.event.triggered)&&(f.indexOf(".")>=0&&(g=f.split("."),f=g.shift(),g.sort()),l=f.indexOf(":")<0&&"on"+f,t=t[J.expando]?t:new J.Event(f,"object"==typeof t&&t),t.isTrigger=o?2:3,t.namespace=g.join("."),t.namespace_re=t.namespace?new RegExp("(^|\\.)"+g.join("\\.(?:.*\\.|)")+"(\\.|$)"):null,t.result=void 0,t.target||(t.target=i),n=null==n?[t]:J.makeArray(n,[t]),c=J.event.special[f]||{},o||!c.trigger||c.trigger.apply(i,n)!==!1)){if(!o&&!c.noBubble&&!J.isWindow(i)){for(d=c.delegateType||f,Se.test(d+f)||(s=s.parentNode);s;s=s.parentNode)p.push(s),a=s;a===(i.ownerDocument||X)&&p.push(a.defaultView||a.parentWindow||e)}for(r=0;(s=p[r++])&&!t.isPropagationStopped();)t.type=r>1?d:c.bindType||f,u=(me.get(s,"events")||{})[t.type]&&me.get(s,"handle"),u&&u.apply(s,n),u=l&&s[l],u&&u.apply&&J.acceptData(s)&&(t.result=u.apply(s,n),t.result===!1&&t.preventDefault());return t.type=f,o||t.isDefaultPrevented()||c._default&&c._default.apply(p.pop(),n)!==!1||!J.acceptData(i)||l&&J.isFunction(i[f])&&!J.isWindow(i)&&(a=i[l],a&&(i[l]=null),J.event.triggered=f,i[f](),J.event.triggered=void 0,a&&(i[l]=a)),t.result}},dispatch:function(e){e=J.event.fix(e);var t,n,i,o,r,s=[],a=O.call(arguments),d=(me.get(this,"events")||{})[e.type]||[],l=J.event.special[e.type]||{};if(a[0]=e,e.delegateTarget=this,!l.preDispatch||l.preDispatch.call(this,e)!==!1){for(s=J.event.handlers.call(this,e,d),t=0;(o=s[t++])&&!e.isPropagationStopped();)for(e.currentTarget=o.elem,n=0;(r=o.handlers[n++])&&!e.isImmediatePropagationStopped();)(!e.namespace_re||e.namespace_re.test(r.namespace))&&(e.handleObj=r,e.data=r.data,i=((J.event.special[r.origType]||{}).handle||r.handler).apply(o.elem,a),void 0!==i&&(e.result=i)===!1&&(e.preventDefault(),e.stopPropagation()));return l.postDispatch&&l.postDispatch.call(this,e),e.result}},handlers:function(e,t){var n,i,o,r,s=[],a=t.delegateCount,d=e.target;if(a&&d.nodeType&&(!e.button||"click"!==e.type))for(;d!==this;d=d.parentNode||this)if(d.disabled!==!0||"click"!==e.type){for(i=[],n=0;a>n;n++)r=t[n],o=r.selector+" ",void 0===i[o]&&(i[o]=r.needsContext?J(o,this).index(d)>=0:J.find(o,this,null,[d]).length),i[o]&&i.push(r);i.length&&s.push({elem:d,handlers:i})}return a<t.length&&s.push({elem:this,handlers:t.slice(a)}),s},props:"altKey bubbles cancelable ctrlKey currentTarget eventPhase metaKey relatedTarget shiftKey target timeStamp view which".split(" "),fixHooks:{},keyHooks:{props:"char charCode key keyCode".split(" "),filter:function(e,t){return null==e.which&&(e.which=null!=t.charCode?t.charCode:t.keyCode),e}},mouseHooks:{props:"button buttons clientX clientY offsetX offsetY pageX pageY screenX screenY toElement".split(" "),filter:function(e,t){var n,i,o,r=t.button;return null==e.pageX&&null!=t.clientX&&(n=e.target.ownerDocument||X,i=n.documentElement,o=n.body,e.pageX=t.clientX+(i&&i.scrollLeft||o&&o.scrollLeft||0)-(i&&i.clientLeft||o&&o.clientLeft||0),e.pageY=t.clientY+(i&&i.scrollTop||o&&o.scrollTop||0)-(i&&i.clientTop||o&&o.clientTop||0)),e.which||void 0===r||(e.which=1&r?1:2&r?3:4&r?2:0),e}},fix:function(e){if(e[J.expando])return e;var t,n,i,o=e.type,r=e,s=this.fixHooks[o];for(s||(this.fixHooks[o]=s=_e.test(o)?this.mouseHooks:Te.test(o)?this.keyHooks:{}),i=s.props?this.props.concat(s.props):this.props,e=new J.Event(r),t=i.length;t--;)n=i[t],e[n]=r[n];return e.target||(e.target=X),3===e.target.nodeType&&(e.target=e.target.parentNode),s.filter?s.filter(e,r):e},special:{load:{noBubble:!0},focus:{trigger:function(){return this!==c()&&this.focus?(this.focus(),!1):void 0},delegateType:"focusin"},blur:{trigger:function(){return this===c()&&this.blur?(this.blur(),!1):void 0},delegateType:"focusout"},click:{trigger:function(){return"checkbox"===this.type&&this.click&&J.nodeName(this,"input")?(this.click(),!1):void 0},_default:function(e){return J.nodeName(e.target,"a")}},beforeunload:{postDispatch:function(e){void 0!==e.result&&e.originalEvent&&(e.originalEvent.returnValue=e.result)}}},simulate:function(e,t,n,i){var o=J.extend(new J.Event,n,{type:e,isSimulated:!0,originalEvent:{}});i?J.event.trigger(o,null,t):J.event.dispatch.call(t,o),o.isDefaultPrevented()&&n.preventDefault()}},J.removeEvent=function(e,t,n){e.removeEventListener&&e.removeEventListener(t,n,!1)},J.Event=function(e,t){return this instanceof J.Event?(e&&e.type?(this.originalEvent=e,this.type=e.type,this.isDefaultPrevented=e.defaultPrevented||void 0===e.defaultPrevented&&e.returnValue===!1?l:u):this.type=e,t&&J.extend(this,t),this.timeStamp=e&&e.timeStamp||J.now(),void(this[J.expando]=!0)):new J.Event(e,t)},J.Event.prototype={isDefaultPrevented:u,isPropagationStopped:u,isImmediatePropagationStopped:u,preventDefault:function(){var e=this.originalEvent;this.isDefaultPrevented=l,e&&e.preventDefault&&e.preventDefault()},stopPropagation:function(){var e=this.originalEvent;this.isPropagationStopped=l,e&&e.stopPropagation&&e.stopPropagation()},stopImmediatePropagation:function(){var e=this.originalEvent;this.isImmediatePropagationStopped=l,e&&e.stopImmediatePropagation&&e.stopImmediatePropagation(),this.stopPropagation()}},J.each({mouseenter:"mouseover",mouseleave:"mouseout",pointerenter:"pointerover",pointerleave:"pointerout"},function(e,t){J.event.special[e]={delegateType:t,bindType:t,handle:function(e){var n,i=this,o=e.relatedTarget,r=e.handleObj;return(!o||o!==i&&!J.contains(i,o))&&(e.type=r.origType,n=r.handler.apply(this,arguments),e.type=t),n}}}),K.focusinBubbles||J.each({focus:"focusin",blur:"focusout"},function(e,t){var n=function(e){J.event.simulate(t,e.target,J.event.fix(e),!0)};J.event.special[t]={setup:function(){var i=this.ownerDocument||this,o=me.access(i,t);o||i.addEventListener(e,n,!0),me.access(i,t,(o||0)+1)},teardown:function(){var i=this.ownerDocument||this,o=me.access(i,t)-1;o?me.access(i,t,o):(i.removeEventListener(e,n,!0),me.remove(i,t))}}}),J.fn.extend({on:function(e,t,n,i,o){var r,s;if("object"==typeof e){"string"!=typeof t&&(n=n||t,t=void 0);for(s in e)this.on(s,t,n,e[s],o);return this}if(null==n&&null==i?(i=t,n=t=void 0):null==i&&("string"==typeof t?(i=n,n=void 0):(i=n,n=t,t=void 0)),i===!1)i=u;else if(!i)return this;return 1===o&&(r=i,i=function(e){return J().off(e),r.apply(this,arguments)},i.guid=r.guid||(r.guid=J.guid++)),this.each(function(){J.event.add(this,e,i,n,t)})},one:function(e,t,n,i){return this.on(e,t,n,i,1)},off:function(e,t,n){var i,o;if(e&&e.preventDefault&&e.handleObj)return i=e.handleObj,J(e.delegateTarget).off(i.namespace?i.origType+"."+i.namespace:i.origType,i.selector,i.handler),this;if("object"==typeof e){for(o in e)this.off(o,t,e[o]);return this}return(t===!1||"function"==typeof t)&&(n=t,t=void 0),n===!1&&(n=u),this.each(function(){J.event.remove(this,e,n,t)})},trigger:function(e,t){return this.each(function(){J.event.trigger(e,t,this)})},triggerHandler:function(e,t){var n=this[0];return n?J.event.trigger(e,t,n,!0):void 0}});var Fe=/<(?!area|br|col|embed|hr|img|input|link|meta|param)(([\w:]+)[^>]*)\/>/gi,Ee=/<([\w:]+)/,Ae=/<|&#?\w+;/,De=/<(?:script|style|link)/i,Ue=/checked\s*(?:[^=]|=\s*.checked.)/i,$e=/^$|\/(?:java|ecma)script/i,Le=/^true\/(.*)/,Re=/^\s*<!(?:\[CDATA\[|--)|(?:\]\]|--)>\s*$/g,Ve={option:[1,"<select multiple='multiple'>","</select>"],thead:[1,"<table>","</table>"],col:[2,"<table><colgroup>","</colgroup></table>"],tr:[2,"<table><tbody>","</tbody></table>"],td:[3,"<table><tbody><tr>","</tr></tbody></table>"],_default:[0,"",""]};Ve.optgroup=Ve.option,Ve.tbody=Ve.tfoot=Ve.colgroup=Ve.caption=Ve.thead,Ve.th=Ve.td,J.extend({clone:function(e,t,n){var i,o,r,s,a=e.cloneNode(!0),d=J.contains(e.ownerDocument,e);if(!(K.noCloneChecked||1!==e.nodeType&&11!==e.nodeType||J.isXMLDoc(e)))for(s=m(a),r=m(e),i=0,o=r.length;o>i;i++)v(r[i],s[i]);if(t)if(n)for(r=r||m(e),s=s||m(a),i=0,o=r.length;o>i;i++)h(r[i],s[i]);else h(e,a);return s=m(a,"script"),s.length>0&&y(s,!d&&m(e,"script")),a},buildFragment:function(e,t,n,i){for(var o,r,s,a,d,l,u=t.createDocumentFragment(),c=[],p=0,f=e.length;f>p;p++)if(o=e[p],o||0===o)if("object"===J.type(o))J.merge(c,o.nodeType?[o]:o);else if(Ae.test(o)){for(r=r||u.appendChild(t.createElement("div")),s=(Ee.exec(o)||["",""])[1].toLowerCase(),a=Ve[s]||Ve._default,r.innerHTML=a[1]+o.replace(Fe,"<$1></$2>")+a[2],l=a[0];l--;)r=r.lastChild;J.merge(c,r.childNodes),r=u.firstChild,r.textContent=""}else c.push(t.createTextNode(o));for(u.textContent="",p=0;o=c[p++];)if((!i||-1===J.inArray(o,i))&&(d=J.contains(o.ownerDocument,o),r=m(u.appendChild(o),"script"),d&&y(r),n))for(l=0;o=r[l++];)$e.test(o.type||"")&&n.push(o);return u},cleanData:function(e){for(var t,n,i,o,r=J.event.special,s=0;void 0!==(n=e[s]);s++){if(J.acceptData(n)&&(o=n[me.expando],o&&(t=me.cache[o]))){if(t.events)for(i in t.events)r[i]?J.event.remove(n,i):J.removeEvent(n,i,t.handle);me.cache[o]&&delete me.cache[o]}delete ve.cache[n[ve.expando]]}}}),J.fn.extend({text:function(e){return he(this,function(e){return void 0===e?J.text(this):this.empty().each(function(){(1===this.nodeType||11===this.nodeType||9===this.nodeType)&&(this.textContent=e)})},null,e,arguments.length)},append:function(){return this.domManip(arguments,function(e){if(1===this.nodeType||11===this.nodeType||9===this.nodeType){var t=p(this,e);t.appendChild(e)}})},prepend:function(){return this.domManip(arguments,function(e){if(1===this.nodeType||11===this.nodeType||9===this.nodeType){var t=p(this,e);t.insertBefore(e,t.firstChild)}})},before:function(){return this.domManip(arguments,function(e){this.parentNode&&this.parentNode.insertBefore(e,this)})},after:function(){return this.domManip(arguments,function(e){this.parentNode&&this.parentNode.insertBefore(e,this.nextSibling)})},remove:function(e,t){for(var n,i=e?J.filter(e,this):this,o=0;null!=(n=i[o]);o++)t||1!==n.nodeType||J.cleanData(m(n)),n.parentNode&&(t&&J.contains(n.ownerDocument,n)&&y(m(n,"script")),n.parentNode.removeChild(n));return this},empty:function(){for(var e,t=0;null!=(e=this[t]);t++)1===e.nodeType&&(J.cleanData(m(e,!1)),e.textContent="");return this},clone:function(e,t){
return e=null==e?!1:e,t=null==t?e:t,this.map(function(){return J.clone(this,e,t)})},html:function(e){return he(this,function(e){var t=this[0]||{},n=0,i=this.length;if(void 0===e&&1===t.nodeType)return t.innerHTML;if("string"==typeof e&&!De.test(e)&&!Ve[(Ee.exec(e)||["",""])[1].toLowerCase()]){e=e.replace(Fe,"<$1></$2>");try{for(;i>n;n++)t=this[n]||{},1===t.nodeType&&(J.cleanData(m(t,!1)),t.innerHTML=e);t=0}catch(o){}}t&&this.empty().append(e)},null,e,arguments.length)},replaceWith:function(){var e=arguments[0];return this.domManip(arguments,function(t){e=this.parentNode,J.cleanData(m(this)),e&&e.replaceChild(t,this)}),e&&(e.length||e.nodeType)?this:this.remove()},detach:function(e){return this.remove(e,!0)},domManip:function(e,t){e=N.apply([],e);var n,i,o,r,s,a,d=0,l=this.length,u=this,c=l-1,p=e[0],y=J.isFunction(p);if(y||l>1&&"string"==typeof p&&!K.checkClone&&Ue.test(p))return this.each(function(n){var i=u.eq(n);y&&(e[0]=p.call(this,n,i.html())),i.domManip(e,t)});if(l&&(n=J.buildFragment(e,this[0].ownerDocument,!1,this),i=n.firstChild,1===n.childNodes.length&&(n=i),i)){for(o=J.map(m(n,"script"),f),r=o.length;l>d;d++)s=n,d!==c&&(s=J.clone(s,!0,!0),r&&J.merge(o,m(s,"script"))),t.call(this[d],s,d);if(r)for(a=o[o.length-1].ownerDocument,J.map(o,g),d=0;r>d;d++)s=o[d],$e.test(s.type||"")&&!me.access(s,"globalEval")&&J.contains(a,s)&&(s.src?J._evalUrl&&J._evalUrl(s.src):J.globalEval(s.textContent.replace(Re,"")))}return this}}),J.each({appendTo:"append",prependTo:"prepend",insertBefore:"before",insertAfter:"after",replaceAll:"replaceWith"},function(e,t){J.fn[e]=function(e){for(var n,i=[],o=J(e),r=o.length-1,s=0;r>=s;s++)n=s===r?this:this.clone(!0),J(o[s])[t](n),j.apply(i,n.get());return this.pushStack(i)}});var ze,Ge={},Qe=/^margin/,We=new RegExp("^("+we+")(?!px)[a-z%]+$","i"),Oe=function(t){return t.ownerDocument.defaultView.opener?t.ownerDocument.defaultView.getComputedStyle(t,null):e.getComputedStyle(t,null)};!function(){function t(){s.style.cssText="-webkit-box-sizing:border-box;-moz-box-sizing:border-box;box-sizing:border-box;display:block;margin-top:1%;top:1%;border:1px;padding:1px;width:4px;position:absolute",s.innerHTML="",o.appendChild(r);var t=e.getComputedStyle(s,null);n="1%"!==t.top,i="4px"===t.width,o.removeChild(r)}var n,i,o=X.documentElement,r=X.createElement("div"),s=X.createElement("div");s.style&&(s.style.backgroundClip="content-box",s.cloneNode(!0).style.backgroundClip="",K.clearCloneStyle="content-box"===s.style.backgroundClip,r.style.cssText="border:0;width:0;height:0;top:0;left:-9999px;margin-top:1px;position:absolute",r.appendChild(s),e.getComputedStyle&&J.extend(K,{pixelPosition:function(){return t(),n},boxSizingReliable:function(){return null==i&&t(),i},reliableMarginRight:function(){var t,n=s.appendChild(X.createElement("div"));return n.style.cssText=s.style.cssText="-webkit-box-sizing:content-box;-moz-box-sizing:content-box;box-sizing:content-box;display:block;margin:0;border:0;padding:0",n.style.marginRight=n.style.width="0",s.style.width="1px",o.appendChild(r),t=!parseFloat(e.getComputedStyle(n,null).marginRight),o.removeChild(r),s.removeChild(n),t}}))}(),J.swap=function(e,t,n,i){var o,r,s={};for(r in t)s[r]=e.style[r],e.style[r]=t[r];o=n.apply(e,i||[]);for(r in t)e.style[r]=s[r];return o};var Ne=/^(none|table(?!-c[ea]).+)/,je=new RegExp("^("+we+")(.*)$","i"),Be=new RegExp("^([+-])=("+we+")","i"),He={position:"absolute",visibility:"hidden",display:"block"},qe={letterSpacing:"0",fontWeight:"400"},Ye=["Webkit","O","Moz","ms"];J.extend({cssHooks:{opacity:{get:function(e,t){if(t){var n=w(e,"opacity");return""===n?"1":n}}}},cssNumber:{columnCount:!0,fillOpacity:!0,flexGrow:!0,flexShrink:!0,fontWeight:!0,lineHeight:!0,opacity:!0,order:!0,orphans:!0,widows:!0,zIndex:!0,zoom:!0},cssProps:{"float":"cssFloat"},style:function(e,t,n,i){if(e&&3!==e.nodeType&&8!==e.nodeType&&e.style){var o,r,s,a=J.camelCase(t),d=e.style;return t=J.cssProps[a]||(J.cssProps[a]=C(d,a)),s=J.cssHooks[t]||J.cssHooks[a],void 0===n?s&&"get"in s&&void 0!==(o=s.get(e,!1,i))?o:d[t]:(r=typeof n,"string"===r&&(o=Be.exec(n))&&(n=(o[1]+1)*o[2]+parseFloat(J.css(e,t)),r="number"),void(null!=n&&n===n&&("number"!==r||J.cssNumber[a]||(n+="px"),K.clearCloneStyle||""!==n||0!==t.indexOf("background")||(d[t]="inherit"),s&&"set"in s&&void 0===(n=s.set(e,n,i))||(d[t]=n))))}},css:function(e,t,n,i){var o,r,s,a=J.camelCase(t);return t=J.cssProps[a]||(J.cssProps[a]=C(e.style,a)),s=J.cssHooks[t]||J.cssHooks[a],s&&"get"in s&&(o=s.get(e,!0,n)),void 0===o&&(o=w(e,t,i)),"normal"===o&&t in qe&&(o=qe[t]),""===n||n?(r=parseFloat(o),n===!0||J.isNumeric(r)?r||0:o):o}}),J.each(["height","width"],function(e,t){J.cssHooks[t]={get:function(e,n,i){return n?Ne.test(J.css(e,"display"))&&0===e.offsetWidth?J.swap(e,He,function(){return T(e,t,i)}):T(e,t,i):void 0},set:function(e,n,i){var o=i&&Oe(e);return x(e,n,i?I(e,t,i,"border-box"===J.css(e,"boxSizing",!1,o),o):0)}}}),J.cssHooks.marginRight=M(K.reliableMarginRight,function(e,t){return t?J.swap(e,{display:"inline-block"},w,[e,"marginRight"]):void 0}),J.each({margin:"",padding:"",border:"Width"},function(e,t){J.cssHooks[e+t]={expand:function(n){for(var i=0,o={},r="string"==typeof n?n.split(" "):[n];4>i;i++)o[e+Me[i]+t]=r[i]||r[i-2]||r[0];return o}},Qe.test(e)||(J.cssHooks[e+t].set=x)}),J.fn.extend({css:function(e,t){return he(this,function(e,t,n){var i,o,r={},s=0;if(J.isArray(t)){for(i=Oe(e),o=t.length;o>s;s++)r[t[s]]=J.css(e,t[s],!1,i);return r}return void 0!==n?J.style(e,t,n):J.css(e,t)},e,t,arguments.length>1)},show:function(){return _(this,!0)},hide:function(){return _(this)},toggle:function(e){return"boolean"==typeof e?e?this.show():this.hide():this.each(function(){Ce(this)?J(this).show():J(this).hide()})}}),J.Tween=S,S.prototype={constructor:S,init:function(e,t,n,i,o,r){this.elem=e,this.prop=n,this.easing=o||"swing",this.options=t,this.start=this.now=this.cur(),this.end=i,this.unit=r||(J.cssNumber[n]?"":"px")},cur:function(){var e=S.propHooks[this.prop];return e&&e.get?e.get(this):S.propHooks._default.get(this)},run:function(e){var t,n=S.propHooks[this.prop];return this.options.duration?this.pos=t=J.easing[this.easing](e,this.options.duration*e,0,1,this.options.duration):this.pos=t=e,this.now=(this.end-this.start)*t+this.start,this.options.step&&this.options.step.call(this.elem,this.now,this),n&&n.set?n.set(this):S.propHooks._default.set(this),this}},S.prototype.init.prototype=S.prototype,S.propHooks={_default:{get:function(e){var t;return null==e.elem[e.prop]||e.elem.style&&null!=e.elem.style[e.prop]?(t=J.css(e.elem,e.prop,""),t&&"auto"!==t?t:0):e.elem[e.prop]},set:function(e){J.fx.step[e.prop]?J.fx.step[e.prop](e):e.elem.style&&(null!=e.elem.style[J.cssProps[e.prop]]||J.cssHooks[e.prop])?J.style(e.elem,e.prop,e.now+e.unit):e.elem[e.prop]=e.now}}},S.propHooks.scrollTop=S.propHooks.scrollLeft={set:function(e){e.elem.nodeType&&e.elem.parentNode&&(e.elem[e.prop]=e.now)}},J.easing={linear:function(e){return e},swing:function(e){return.5-Math.cos(e*Math.PI)/2}},J.fx=S.prototype.init,J.fx.step={};var Ke,Xe,Ze=/^(?:toggle|show|hide)$/,Je=new RegExp("^(?:([+-])=|)("+we+")([a-z%]*)$","i"),et=/queueHooks$/,tt=[A],nt={"*":[function(e,t){var n=this.createTween(e,t),i=n.cur(),o=Je.exec(t),r=o&&o[3]||(J.cssNumber[e]?"":"px"),s=(J.cssNumber[e]||"px"!==r&&+i)&&Je.exec(J.css(n.elem,e)),a=1,d=20;if(s&&s[3]!==r){r=r||s[3],o=o||[],s=+i||1;do a=a||".5",s/=a,J.style(n.elem,e,s+r);while(a!==(a=n.cur()/i)&&1!==a&&--d)}return o&&(s=n.start=+s||+i||0,n.unit=r,n.end=o[1]?s+(o[1]+1)*o[2]:+o[2]),n}]};J.Animation=J.extend(U,{tweener:function(e,t){J.isFunction(e)?(t=e,e=["*"]):e=e.split(" ");for(var n,i=0,o=e.length;o>i;i++)n=e[i],nt[n]=nt[n]||[],nt[n].unshift(t)},prefilter:function(e,t){t?tt.unshift(e):tt.push(e)}}),J.speed=function(e,t,n){var i=e&&"object"==typeof e?J.extend({},e):{complete:n||!n&&t||J.isFunction(e)&&e,duration:e,easing:n&&t||t&&!J.isFunction(t)&&t};return i.duration=J.fx.off?0:"number"==typeof i.duration?i.duration:i.duration in J.fx.speeds?J.fx.speeds[i.duration]:J.fx.speeds._default,(null==i.queue||i.queue===!0)&&(i.queue="fx"),i.old=i.complete,i.complete=function(){J.isFunction(i.old)&&i.old.call(this),i.queue&&J.dequeue(this,i.queue)},i},J.fn.extend({fadeTo:function(e,t,n,i){return this.filter(Ce).css("opacity",0).show().end().animate({opacity:t},e,n,i)},animate:function(e,t,n,i){var o=J.isEmptyObject(e),r=J.speed(t,n,i),s=function(){var t=U(this,J.extend({},e),r);(o||me.get(this,"finish"))&&t.stop(!0)};return s.finish=s,o||r.queue===!1?this.each(s):this.queue(r.queue,s)},stop:function(e,t,n){var i=function(e){var t=e.stop;delete e.stop,t(n)};return"string"!=typeof e&&(n=t,t=e,e=void 0),t&&e!==!1&&this.queue(e||"fx",[]),this.each(function(){var t=!0,o=null!=e&&e+"queueHooks",r=J.timers,s=me.get(this);if(o)s[o]&&s[o].stop&&i(s[o]);else for(o in s)s[o]&&s[o].stop&&et.test(o)&&i(s[o]);for(o=r.length;o--;)r[o].elem!==this||null!=e&&r[o].queue!==e||(r[o].anim.stop(n),t=!1,r.splice(o,1));(t||!n)&&J.dequeue(this,e)})},finish:function(e){return e!==!1&&(e=e||"fx"),this.each(function(){var t,n=me.get(this),i=n[e+"queue"],o=n[e+"queueHooks"],r=J.timers,s=i?i.length:0;for(n.finish=!0,J.queue(this,e,[]),o&&o.stop&&o.stop.call(this,!0),t=r.length;t--;)r[t].elem===this&&r[t].queue===e&&(r[t].anim.stop(!0),r.splice(t,1));for(t=0;s>t;t++)i[t]&&i[t].finish&&i[t].finish.call(this);delete n.finish})}}),J.each(["toggle","show","hide"],function(e,t){var n=J.fn[t];J.fn[t]=function(e,i,o){return null==e||"boolean"==typeof e?n.apply(this,arguments):this.animate(F(t,!0),e,i,o)}}),J.each({slideDown:F("show"),slideUp:F("hide"),slideToggle:F("toggle"),fadeIn:{opacity:"show"},fadeOut:{opacity:"hide"},fadeToggle:{opacity:"toggle"}},function(e,t){J.fn[e]=function(e,n,i){return this.animate(t,e,n,i)}}),J.timers=[],J.fx.tick=function(){var e,t=0,n=J.timers;for(Ke=J.now();t<n.length;t++)e=n[t],e()||n[t]!==e||n.splice(t--,1);n.length||J.fx.stop(),Ke=void 0},J.fx.timer=function(e){J.timers.push(e),e()?J.fx.start():J.timers.pop()},J.fx.interval=13,J.fx.start=function(){Xe||(Xe=setInterval(J.fx.tick,J.fx.interval))},J.fx.stop=function(){clearInterval(Xe),Xe=null},J.fx.speeds={slow:600,fast:200,_default:400},J.fn.delay=function(e,t){return e=J.fx?J.fx.speeds[e]||e:e,t=t||"fx",this.queue(t,function(t,n){var i=setTimeout(t,e);n.stop=function(){clearTimeout(i)}})},function(){var e=X.createElement("input"),t=X.createElement("select"),n=t.appendChild(X.createElement("option"));e.type="checkbox",K.checkOn=""!==e.value,K.optSelected=n.selected,t.disabled=!0,K.optDisabled=!n.disabled,e=X.createElement("input"),e.value="t",e.type="radio",K.radioValue="t"===e.value}();var it,ot,rt=J.expr.attrHandle;J.fn.extend({attr:function(e,t){return he(this,J.attr,e,t,arguments.length>1)},removeAttr:function(e){return this.each(function(){J.removeAttr(this,e)})}}),J.extend({attr:function(e,t,n){var i,o,r=e.nodeType;return e&&3!==r&&8!==r&&2!==r?typeof e.getAttribute===Ie?J.prop(e,t,n):(1===r&&J.isXMLDoc(e)||(t=t.toLowerCase(),i=J.attrHooks[t]||(J.expr.match.bool.test(t)?ot:it)),void 0===n?i&&"get"in i&&null!==(o=i.get(e,t))?o:(o=J.find.attr(e,t),null==o?void 0:o):null!==n?i&&"set"in i&&void 0!==(o=i.set(e,n,t))?o:(e.setAttribute(t,n+""),n):void J.removeAttr(e,t)):void 0},removeAttr:function(e,t){var n,i,o=0,r=t&&t.match(fe);if(r&&1===e.nodeType)for(;n=r[o++];)i=J.propFix[n]||n,J.expr.match.bool.test(n)&&(e[i]=!1),e.removeAttribute(n)},attrHooks:{type:{set:function(e,t){if(!K.radioValue&&"radio"===t&&J.nodeName(e,"input")){var n=e.value;return e.setAttribute("type",t),n&&(e.value=n),t}}}}}),ot={set:function(e,t,n){return t===!1?J.removeAttr(e,n):e.setAttribute(n,n),n}},J.each(J.expr.match.bool.source.match(/\w+/g),function(e,t){var n=rt[t]||J.find.attr;rt[t]=function(e,t,i){var o,r;return i||(r=rt[t],rt[t]=o,o=null!=n(e,t,i)?t.toLowerCase():null,rt[t]=r),o}});var st=/^(?:input|select|textarea|button)$/i;J.fn.extend({prop:function(e,t){return he(this,J.prop,e,t,arguments.length>1)},removeProp:function(e){return this.each(function(){delete this[J.propFix[e]||e]})}}),J.extend({propFix:{"for":"htmlFor","class":"className"},prop:function(e,t,n){var i,o,r,s=e.nodeType;return e&&3!==s&&8!==s&&2!==s?(r=1!==s||!J.isXMLDoc(e),r&&(t=J.propFix[t]||t,o=J.propHooks[t]),void 0!==n?o&&"set"in o&&void 0!==(i=o.set(e,n,t))?i:e[t]=n:o&&"get"in o&&null!==(i=o.get(e,t))?i:e[t]):void 0},propHooks:{tabIndex:{get:function(e){return e.hasAttribute("tabindex")||st.test(e.nodeName)||e.href?e.tabIndex:-1}}}}),K.optSelected||(J.propHooks.selected={get:function(e){var t=e.parentNode;return t&&t.parentNode&&t.parentNode.selectedIndex,null}}),J.each(["tabIndex","readOnly","maxLength","cellSpacing","cellPadding","rowSpan","colSpan","useMap","frameBorder","contentEditable"],function(){J.propFix[this.toLowerCase()]=this});var at=/[\t\r\n\f]/g;J.fn.extend({addClass:function(e){var t,n,i,o,r,s,a="string"==typeof e&&e,d=0,l=this.length;if(J.isFunction(e))return this.each(function(t){J(this).addClass(e.call(this,t,this.className))});if(a)for(t=(e||"").match(fe)||[];l>d;d++)if(n=this[d],i=1===n.nodeType&&(n.className?(" "+n.className+" ").replace(at," "):" ")){for(r=0;o=t[r++];)i.indexOf(" "+o+" ")<0&&(i+=o+" ");s=J.trim(i),n.className!==s&&(n.className=s)}return this},removeClass:function(e){var t,n,i,o,r,s,a=0===arguments.length||"string"==typeof e&&e,d=0,l=this.length;if(J.isFunction(e))return this.each(function(t){J(this).removeClass(e.call(this,t,this.className))});if(a)for(t=(e||"").match(fe)||[];l>d;d++)if(n=this[d],i=1===n.nodeType&&(n.className?(" "+n.className+" ").replace(at," "):"")){for(r=0;o=t[r++];)for(;i.indexOf(" "+o+" ")>=0;)i=i.replace(" "+o+" "," ");s=e?J.trim(i):"",n.className!==s&&(n.className=s)}return this},toggleClass:function(e,t){var n=typeof e;return"boolean"==typeof t&&"string"===n?t?this.addClass(e):this.removeClass(e):this.each(J.isFunction(e)?function(n){J(this).toggleClass(e.call(this,n,this.className,t),t)}:function(){if("string"===n)for(var t,i=0,o=J(this),r=e.match(fe)||[];t=r[i++];)o.hasClass(t)?o.removeClass(t):o.addClass(t);else(n===Ie||"boolean"===n)&&(this.className&&me.set(this,"__className__",this.className),this.className=this.className||e===!1?"":me.get(this,"__className__")||"")})},hasClass:function(e){for(var t=" "+e+" ",n=0,i=this.length;i>n;n++)if(1===this[n].nodeType&&(" "+this[n].className+" ").replace(at," ").indexOf(t)>=0)return!0;return!1}});var dt=/\r/g;J.fn.extend({val:function(e){var t,n,i,o=this[0];return arguments.length?(i=J.isFunction(e),this.each(function(n){var o;1===this.nodeType&&(o=i?e.call(this,n,J(this).val()):e,null==o?o="":"number"==typeof o?o+="":J.isArray(o)&&(o=J.map(o,function(e){return null==e?"":e+""})),t=J.valHooks[this.type]||J.valHooks[this.nodeName.toLowerCase()],t&&"set"in t&&void 0!==t.set(this,o,"value")||(this.value=o))})):o?(t=J.valHooks[o.type]||J.valHooks[o.nodeName.toLowerCase()],t&&"get"in t&&void 0!==(n=t.get(o,"value"))?n:(n=o.value,"string"==typeof n?n.replace(dt,""):null==n?"":n)):void 0}}),J.extend({valHooks:{option:{get:function(e){var t=J.find.attr(e,"value");return null!=t?t:J.trim(J.text(e))}},select:{get:function(e){for(var t,n,i=e.options,o=e.selectedIndex,r="select-one"===e.type||0>o,s=r?null:[],a=r?o+1:i.length,d=0>o?a:r?o:0;a>d;d++)if(n=i[d],!(!n.selected&&d!==o||(K.optDisabled?n.disabled:null!==n.getAttribute("disabled"))||n.parentNode.disabled&&J.nodeName(n.parentNode,"optgroup"))){if(t=J(n).val(),r)return t;s.push(t)}return s},set:function(e,t){for(var n,i,o=e.options,r=J.makeArray(t),s=o.length;s--;)i=o[s],(i.selected=J.inArray(i.value,r)>=0)&&(n=!0);return n||(e.selectedIndex=-1),r}}}}),J.each(["radio","checkbox"],function(){J.valHooks[this]={set:function(e,t){return J.isArray(t)?e.checked=J.inArray(J(e).val(),t)>=0:void 0}},K.checkOn||(J.valHooks[this].get=function(e){return null===e.getAttribute("value")?"on":e.value})}),J.each("blur focus focusin focusout load resize scroll unload click dblclick mousedown mouseup mousemove mouseover mouseout mouseenter mouseleave change select submit keydown keypress keyup error contextmenu".split(" "),function(e,t){J.fn[t]=function(e,n){return arguments.length>0?this.on(t,null,e,n):this.trigger(t)}}),J.fn.extend({hover:function(e,t){return this.mouseenter(e).mouseleave(t||e)},bind:function(e,t,n){return this.on(e,null,t,n)},unbind:function(e,t){return this.off(e,null,t)},delegate:function(e,t,n,i){return this.on(t,e,n,i)},undelegate:function(e,t,n){return 1===arguments.length?this.off(e,"**"):this.off(t,e||"**",n)}});var lt=J.now(),ut=/\?/;J.parseJSON=function(e){return JSON.parse(e+"")},J.parseXML=function(e){var t,n;if(!e||"string"!=typeof e)return null;try{n=new DOMParser,t=n.parseFromString(e,"text/xml")}catch(i){t=void 0}return(!t||t.getElementsByTagName("parsererror").length)&&J.error("Invalid XML: "+e),t};var ct=/#.*$/,pt=/([?&])_=[^&]*/,ft=/^(.*?):[ \t]*([^\r\n]*)$/gm,gt=/^(?:about|app|app-storage|.+-extension|file|res|widget):$/,yt=/^(?:GET|HEAD)$/,ht=/^\/\//,mt=/^([\w.+-]+:)(?:\/\/(?:[^\/?#]*@|)([^\/?#:]*)(?::(\d+)|)|)/,vt={},kt={},bt="*/".concat("*"),wt=e.location.href,Mt=mt.exec(wt.toLowerCase())||[];J.extend({active:0,lastModified:{},etag:{},ajaxSettings:{url:wt,type:"GET",isLocal:gt.test(Mt[1]),global:!0,processData:!0,async:!0,contentType:"application/x-www-form-urlencoded; charset=UTF-8",accepts:{"*":bt,text:"text/plain",html:"text/html",xml:"application/xml, text/xml",json:"application/json, text/javascript"},contents:{xml:/xml/,html:/html/,json:/json/},responseFields:{xml:"responseXML",text:"responseText",json:"responseJSON"},converters:{"* text":String,"text html":!0,"text json":J.parseJSON,"text xml":J.parseXML},flatOptions:{url:!0,context:!0}},ajaxSetup:function(e,t){return t?R(R(e,J.ajaxSettings),t):R(J.ajaxSettings,e)},ajaxPrefilter:$(vt),ajaxTransport:$(kt),ajax:function(e,t){function n(e,t,n,s){var d,u,m,v,b,M=t;2!==k&&(k=2,a&&clearTimeout(a),i=void 0,r=s||"",w.readyState=e>0?4:0,d=e>=200&&300>e||304===e,n&&(v=V(c,w,n)),v=z(c,v,w,d),d?(c.ifModified&&(b=w.getResponseHeader("Last-Modified"),b&&(J.lastModified[o]=b),b=w.getResponseHeader("etag"),b&&(J.etag[o]=b)),204===e||"HEAD"===c.type?M="nocontent":304===e?M="notmodified":(M=v.state,u=v.data,m=v.error,d=!m)):(m=M,(e||!M)&&(M="error",0>e&&(e=0))),w.status=e,w.statusText=(t||M)+"",d?g.resolveWith(p,[u,M,w]):g.rejectWith(p,[w,M,m]),w.statusCode(h),h=void 0,l&&f.trigger(d?"ajaxSuccess":"ajaxError",[w,c,d?u:m]),y.fireWith(p,[w,M]),l&&(f.trigger("ajaxComplete",[w,c]),--J.active||J.event.trigger("ajaxStop")))}"object"==typeof e&&(t=e,e=void 0),t=t||{};var i,o,r,s,a,d,l,u,c=J.ajaxSetup({},t),p=c.context||c,f=c.context&&(p.nodeType||p.jquery)?J(p):J.event,g=J.Deferred(),y=J.Callbacks("once memory"),h=c.statusCode||{},m={},v={},k=0,b="canceled",w={readyState:0,getResponseHeader:function(e){var t;if(2===k){if(!s)for(s={};t=ft.exec(r);)s[t[1].toLowerCase()]=t[2];t=s[e.toLowerCase()]}return null==t?null:t},getAllResponseHeaders:function(){return 2===k?r:null},setRequestHeader:function(e,t){var n=e.toLowerCase();return k||(e=v[n]=v[n]||e,m[e]=t),this},overrideMimeType:function(e){return k||(c.mimeType=e),this},statusCode:function(e){var t;if(e)if(2>k)for(t in e)h[t]=[h[t],e[t]];else w.always(e[w.status]);return this},abort:function(e){var t=e||b;return i&&i.abort(t),n(0,t),this}};if(g.promise(w).complete=y.add,w.success=w.done,w.error=w.fail,c.url=((e||c.url||wt)+"").replace(ct,"").replace(ht,Mt[1]+"//"),c.type=t.method||t.type||c.method||c.type,c.dataTypes=J.trim(c.dataType||"*").toLowerCase().match(fe)||[""],null==c.crossDomain&&(d=mt.exec(c.url.toLowerCase()),c.crossDomain=!(!d||d[1]===Mt[1]&&d[2]===Mt[2]&&(d[3]||("http:"===d[1]?"80":"443"))===(Mt[3]||("http:"===Mt[1]?"80":"443")))),c.data&&c.processData&&"string"!=typeof c.data&&(c.data=J.param(c.data,c.traditional)),L(vt,c,t,w),2===k)return w;l=J.event&&c.global,l&&0===J.active++&&J.event.trigger("ajaxStart"),c.type=c.type.toUpperCase(),c.hasContent=!yt.test(c.type),o=c.url,c.hasContent||(c.data&&(o=c.url+=(ut.test(o)?"&":"?")+c.data,delete c.data),c.cache===!1&&(c.url=pt.test(o)?o.replace(pt,"$1_="+lt++):o+(ut.test(o)?"&":"?")+"_="+lt++)),c.ifModified&&(J.lastModified[o]&&w.setRequestHeader("If-Modified-Since",J.lastModified[o]),J.etag[o]&&w.setRequestHeader("If-None-Match",J.etag[o])),(c.data&&c.hasContent&&c.contentType!==!1||t.contentType)&&w.setRequestHeader("Content-Type",c.contentType),w.setRequestHeader("Accept",c.dataTypes[0]&&c.accepts[c.dataTypes[0]]?c.accepts[c.dataTypes[0]]+("*"!==c.dataTypes[0]?", "+bt+"; q=0.01":""):c.accepts["*"]);for(u in c.headers)w.setRequestHeader(u,c.headers[u]);if(c.beforeSend&&(c.beforeSend.call(p,w,c)===!1||2===k))return w.abort();b="abort";for(u in{success:1,error:1,complete:1})w[u](c[u]);if(i=L(kt,c,t,w)){w.readyState=1,l&&f.trigger("ajaxSend",[w,c]),c.async&&c.timeout>0&&(a=setTimeout(function(){w.abort("timeout")},c.timeout));try{k=1,i.send(m,n)}catch(M){if(!(2>k))throw M;n(-1,M)}}else n(-1,"No Transport");return w},getJSON:function(e,t,n){return J.get(e,t,n,"json")},getScript:function(e,t){return J.get(e,void 0,t,"script")}}),J.each(["get","post"],function(e,t){J[t]=function(e,n,i,o){return J.isFunction(n)&&(o=o||i,i=n,n=void 0),J.ajax({url:e,type:t,dataType:o,data:n,success:i})}}),J._evalUrl=function(e){return J.ajax({url:e,type:"GET",dataType:"script",async:!1,global:!1,"throws":!0})},J.fn.extend({wrapAll:function(e){var t;return J.isFunction(e)?this.each(function(t){J(this).wrapAll(e.call(this,t))}):(this[0]&&(t=J(e,this[0].ownerDocument).eq(0).clone(!0),this[0].parentNode&&t.insertBefore(this[0]),t.map(function(){for(var e=this;e.firstElementChild;)e=e.firstElementChild;return e}).append(this)),this)},wrapInner:function(e){return this.each(J.isFunction(e)?function(t){J(this).wrapInner(e.call(this,t))}:function(){var t=J(this),n=t.contents();n.length?n.wrapAll(e):t.append(e)})},wrap:function(e){var t=J.isFunction(e);return this.each(function(n){J(this).wrapAll(t?e.call(this,n):e)})},unwrap:function(){return this.parent().each(function(){J.nodeName(this,"body")||J(this).replaceWith(this.childNodes)}).end()}}),J.expr.filters.hidden=function(e){return e.offsetWidth<=0&&e.offsetHeight<=0},J.expr.filters.visible=function(e){return!J.expr.filters.hidden(e)};var Ct=/%20/g,xt=/\[\]$/,It=/\r?\n/g,Tt=/^(?:submit|button|image|reset|file)$/i,_t=/^(?:input|select|textarea|keygen)/i;J.param=function(e,t){var n,i=[],o=function(e,t){t=J.isFunction(t)?t():null==t?"":t,i[i.length]=encodeURIComponent(e)+"="+encodeURIComponent(t)};if(void 0===t&&(t=J.ajaxSettings&&J.ajaxSettings.traditional),J.isArray(e)||e.jquery&&!J.isPlainObject(e))J.each(e,function(){o(this.name,this.value)});else for(n in e)G(n,e[n],t,o);return i.join("&").replace(Ct,"+")},J.fn.extend({serialize:function(){return J.param(this.serializeArray())},serializeArray:function(){return this.map(function(){var e=J.prop(this,"elements");return e?J.makeArray(e):this}).filter(function(){var e=this.type;return this.name&&!J(this).is(":disabled")&&_t.test(this.nodeName)&&!Tt.test(e)&&(this.checked||!xe.test(e))}).map(function(e,t){var n=J(this).val();return null==n?null:J.isArray(n)?J.map(n,function(e){return{name:t.name,value:e.replace(It,"\r\n")}}):{name:t.name,value:n.replace(It,"\r\n")}}).get()}}),J.ajaxSettings.xhr=function(){try{return new XMLHttpRequest}catch(e){}};var St=0,Pt={},Ft={0:200,1223:204},Et=J.ajaxSettings.xhr();e.attachEvent&&e.attachEvent("onunload",function(){for(var e in Pt)Pt[e]()}),K.cors=!!Et&&"withCredentials"in Et,K.ajax=Et=!!Et,J.ajaxTransport(function(e){var t;return K.cors||Et&&!e.crossDomain?{send:function(n,i){var o,r=e.xhr(),s=++St;if(r.open(e.type,e.url,e.async,e.username,e.password),e.xhrFields)for(o in e.xhrFields)r[o]=e.xhrFields[o];e.mimeType&&r.overrideMimeType&&r.overrideMimeType(e.mimeType),e.crossDomain||n["X-Requested-With"]||(n["X-Requested-With"]="XMLHttpRequest");for(o in n)r.setRequestHeader(o,n[o]);t=function(e){return function(){t&&(delete Pt[s],t=r.onload=r.onerror=null,"abort"===e?r.abort():"error"===e?i(r.status,r.statusText):i(Ft[r.status]||r.status,r.statusText,"string"==typeof r.responseText?{text:r.responseText}:void 0,r.getAllResponseHeaders()))}},r.onload=t(),r.onerror=t("error"),t=Pt[s]=t("abort");try{r.send(e.hasContent&&e.data||null)}catch(a){if(t)throw a}},abort:function(){t&&t()}}:void 0}),J.ajaxSetup({accepts:{script:"text/javascript, application/javascript, application/ecmascript, application/x-ecmascript"},contents:{script:/(?:java|ecma)script/},converters:{"text script":function(e){return J.globalEval(e),e}}}),J.ajaxPrefilter("script",function(e){void 0===e.cache&&(e.cache=!1),e.crossDomain&&(e.type="GET")}),J.ajaxTransport("script",function(e){if(e.crossDomain){var t,n;return{send:function(i,o){t=J("<script>").prop({async:!0,charset:e.scriptCharset,src:e.url}).on("load error",n=function(e){t.remove(),n=null,e&&o("error"===e.type?404:200,e.type)}),X.head.appendChild(t[0])},abort:function(){n&&n()}}}});var At=[],Dt=/(=)\?(?=&|$)|\?\?/;J.ajaxSetup({jsonp:"callback",jsonpCallback:function(){var e=At.pop()||J.expando+"_"+lt++;return this[e]=!0,e}}),J.ajaxPrefilter("json jsonp",function(t,n,i){var o,r,s,a=t.jsonp!==!1&&(Dt.test(t.url)?"url":"string"==typeof t.data&&!(t.contentType||"").indexOf("application/x-www-form-urlencoded")&&Dt.test(t.data)&&"data");return a||"jsonp"===t.dataTypes[0]?(o=t.jsonpCallback=J.isFunction(t.jsonpCallback)?t.jsonpCallback():t.jsonpCallback,a?t[a]=t[a].replace(Dt,"$1"+o):t.jsonp!==!1&&(t.url+=(ut.test(t.url)?"&":"?")+t.jsonp+"="+o),t.converters["script json"]=function(){return s||J.error(o+" was not called"),s[0]},t.dataTypes[0]="json",r=e[o],e[o]=function(){s=arguments},i.always(function(){e[o]=r,t[o]&&(t.jsonpCallback=n.jsonpCallback,At.push(o)),s&&J.isFunction(r)&&r(s[0]),s=r=void 0}),"script"):void 0}),J.parseHTML=function(e,t,n){if(!e||"string"!=typeof e)return null;"boolean"==typeof t&&(n=t,t=!1),t=t||X;var i=se.exec(e),o=!n&&[];return i?[t.createElement(i[1])]:(i=J.buildFragment([e],t,o),o&&o.length&&J(o).remove(),J.merge([],i.childNodes))};var Ut=J.fn.load;J.fn.load=function(e,t,n){if("string"!=typeof e&&Ut)return Ut.apply(this,arguments);var i,o,r,s=this,a=e.indexOf(" ");return a>=0&&(i=J.trim(e.slice(a)),e=e.slice(0,a)),J.isFunction(t)?(n=t,t=void 0):t&&"object"==typeof t&&(o="POST"),s.length>0&&J.ajax({url:e,type:o,dataType:"html",data:t}).done(function(e){r=arguments,s.html(i?J("<div>").append(J.parseHTML(e)).find(i):e)}).complete(n&&function(e,t){s.each(n,r||[e.responseText,t,e])}),this},J.each(["ajaxStart","ajaxStop","ajaxComplete","ajaxError","ajaxSuccess","ajaxSend"],function(e,t){J.fn[t]=function(e){return this.on(t,e)}}),J.expr.filters.animated=function(e){return J.grep(J.timers,function(t){return e===t.elem}).length};var $t=e.document.documentElement;J.offset={setOffset:function(e,t,n){var i,o,r,s,a,d,l,u=J.css(e,"position"),c=J(e),p={};"static"===u&&(e.style.position="relative"),a=c.offset(),r=J.css(e,"top"),d=J.css(e,"left"),l=("absolute"===u||"fixed"===u)&&(r+d).indexOf("auto")>-1,l?(i=c.position(),s=i.top,o=i.left):(s=parseFloat(r)||0,o=parseFloat(d)||0),J.isFunction(t)&&(t=t.call(e,n,a)),null!=t.top&&(p.top=t.top-a.top+s),null!=t.left&&(p.left=t.left-a.left+o),"using"in t?t.using.call(e,p):c.css(p)}},J.fn.extend({offset:function(e){if(arguments.length)return void 0===e?this:this.each(function(t){J.offset.setOffset(this,e,t)});var t,n,i=this[0],o={top:0,left:0},r=i&&i.ownerDocument;return r?(t=r.documentElement,J.contains(t,i)?(typeof i.getBoundingClientRect!==Ie&&(o=i.getBoundingClientRect()),n=Q(r),{top:o.top+n.pageYOffset-t.clientTop,left:o.left+n.pageXOffset-t.clientLeft}):o):void 0},position:function(){if(this[0]){var e,t,n=this[0],i={top:0,left:0};return"fixed"===J.css(n,"position")?t=n.getBoundingClientRect():(e=this.offsetParent(),t=this.offset(),J.nodeName(e[0],"html")||(i=e.offset()),i.top+=J.css(e[0],"borderTopWidth",!0),i.left+=J.css(e[0],"borderLeftWidth",!0)),{top:t.top-i.top-J.css(n,"marginTop",!0),left:t.left-i.left-J.css(n,"marginLeft",!0)}}},offsetParent:function(){return this.map(function(){for(var e=this.offsetParent||$t;e&&!J.nodeName(e,"html")&&"static"===J.css(e,"position");)e=e.offsetParent;return e||$t})}}),J.each({scrollLeft:"pageXOffset",scrollTop:"pageYOffset"},function(t,n){var i="pageYOffset"===n;J.fn[t]=function(o){return he(this,function(t,o,r){var s=Q(t);return void 0===r?s?s[n]:t[o]:void(s?s.scrollTo(i?e.pageXOffset:r,i?r:e.pageYOffset):t[o]=r)},t,o,arguments.length,null)}}),J.each(["top","left"],function(e,t){J.cssHooks[t]=M(K.pixelPosition,function(e,n){return n?(n=w(e,t),We.test(n)?J(e).position()[t]+"px":n):void 0})}),J.each({Height:"height",Width:"width"},function(e,t){J.each({padding:"inner"+e,content:t,"":"outer"+e},function(n,i){J.fn[i]=function(i,o){var r=arguments.length&&(n||"boolean"!=typeof i),s=n||(i===!0||o===!0?"margin":"border");return he(this,function(t,n,i){var o;return J.isWindow(t)?t.document.documentElement["client"+e]:9===t.nodeType?(o=t.documentElement,Math.max(t.body["scroll"+e],o["scroll"+e],t.body["offset"+e],o["offset"+e],o["client"+e])):void 0===i?J.css(t,n,s):J.style(t,n,i,s)},t,r?i:void 0,r,null)}})}),J.fn.size=function(){return this.length},J.fn.andSelf=J.fn.addBack,"function"==typeof define&&define.amd&&define("jquery",[],function(){return J});var Lt=e.jQuery,Rt=e.$;return J.noConflict=function(t){return e.$===J&&(e.$=Rt),t&&e.jQuery===J&&(e.jQuery=Lt),J},typeof t===Ie&&(e.jQuery=e.$=J),J}),function(e){"function"==typeof define&&define.amd?define(["jquery"],e):e(jQuery)}(function(e){function t(t,i){var o,r,s,a=t.nodeName.toLowerCase();return"area"===a?(o=t.parentNode,r=o.name,t.href&&r&&"map"===o.nodeName.toLowerCase()?(s=e("img[usemap='#"+r+"']")[0],!!s&&n(s)):!1):(/^(input|select|textarea|button|object)$/.test(a)?!t.disabled:"a"===a?t.href||i:i)&&n(t)}function n(t){return e.expr.filters.visible(t)&&!e(t).parents().addBack().filter(function(){return"hidden"===e.css(this,"visibility")}).length}function i(e){for(var t,n;e.length&&e[0]!==document;){if(t=e.css("position"),("absolute"===t||"relative"===t||"fixed"===t)&&(n=parseInt(e.css("zIndex"),10),!isNaN(n)&&0!==n))return n;e=e.parent()}return 0}function o(){this._curInst=null,this._keyEvent=!1,this._disabledInputs=[],this._datepickerShowing=!1,this._inDialog=!1,this._mainDivId="ui-datepicker-div",this._inlineClass="ui-datepicker-inline",this._appendClass="ui-datepicker-append",this._triggerClass="ui-datepicker-trigger",this._dialogClass="ui-datepicker-dialog",this._disableClass="ui-datepicker-disabled",this._unselectableClass="ui-datepicker-unselectable",this._currentClass="ui-datepicker-current-day",this._dayOverClass="ui-datepicker-days-cell-over",this.regional=[],this.regional[""]={closeText:"Done",prevText:"Prev",nextText:"Next",currentText:"Today",monthNames:["January","February","March","April","May","June","July","August","September","October","November","December"],monthNamesShort:["Jan","Feb","Mar","Apr","May","Jun","Jul","Aug","Sep","Oct","Nov","Dec"],dayNames:["Sunday","Monday","Tuesday","Wednesday","Thursday","Friday","Saturday"],dayNamesShort:["Sun","Mon","Tue","Wed","Thu","Fri","Sat"],dayNamesMin:["Su","Mo","Tu","We","Th","Fr","Sa"],weekHeader:"Wk",dateFormat:"mm/dd/yy",firstDay:0,isRTL:!1,showMonthAfterYear:!1,yearSuffix:""},this._defaults={showOn:"focus",showAnim:"fadeIn",showOptions:{},defaultDate:null,appendText:"",buttonText:"...",buttonImage:"",buttonImageOnly:!1,hideIfNoPrevNext:!1,navigationAsDateFormat:!1,gotoCurrent:!1,changeMonth:!1,changeYear:!1,yearRange:"c-10:c+10",showOtherMonths:!1,selectOtherMonths:!1,showWeek:!1,calculateWeek:this.iso8601Week,shortYearCutoff:"+10",minDate:null,maxDate:null,duration:"fast",beforeShowDay:null,beforeShow:null,onSelect:null,onChangeMonthYear:null,onClose:null,numberOfMonths:1,showCurrentAtPos:0,stepMonths:1,stepBigMonths:12,altField:"",altFormat:"",constrainInput:!0,showButtonPanel:!1,autoSize:!1,disabled:!1},e.extend(this._defaults,this.regional[""]),this.regional.en=e.extend(!0,{},this.regional[""]),this.regional["en-US"]=e.extend(!0,{},this.regional.en),
this.dpDiv=r(e("<div id='"+this._mainDivId+"' class='ui-datepicker ui-widget ui-widget-content ui-helper-clearfix ui-corner-all'></div>"))}function r(t){var n="button, .ui-datepicker-prev, .ui-datepicker-next, .ui-datepicker-calendar td a";return t.delegate(n,"mouseout",function(){e(this).removeClass("ui-state-hover"),-1!==this.className.indexOf("ui-datepicker-prev")&&e(this).removeClass("ui-datepicker-prev-hover"),-1!==this.className.indexOf("ui-datepicker-next")&&e(this).removeClass("ui-datepicker-next-hover")}).delegate(n,"mouseover",s)}function s(){e.datepicker._isDisabledDatepicker(m.inline?m.dpDiv.parent()[0]:m.input[0])||(e(this).parents(".ui-datepicker-calendar").find("a").removeClass("ui-state-hover"),e(this).addClass("ui-state-hover"),-1!==this.className.indexOf("ui-datepicker-prev")&&e(this).addClass("ui-datepicker-prev-hover"),-1!==this.className.indexOf("ui-datepicker-next")&&e(this).addClass("ui-datepicker-next-hover"))}function a(t,n){e.extend(t,n);for(var i in n)null==n[i]&&(t[i]=n[i]);return t}function d(e){return function(){var t=this.element.val();e.apply(this,arguments),this._refresh(),t!==this.element.val()&&this._trigger("change")}}e.ui=e.ui||{},e.extend(e.ui,{version:"1.11.4",keyCode:{BACKSPACE:8,COMMA:188,DELETE:46,DOWN:40,END:35,ENTER:13,ESCAPE:27,HOME:36,LEFT:37,PAGE_DOWN:34,PAGE_UP:33,PERIOD:190,RIGHT:39,SPACE:32,TAB:9,UP:38}}),e.fn.extend({scrollParent:function(t){var n=this.css("position"),i="absolute"===n,o=t?/(auto|scroll|hidden)/:/(auto|scroll)/,r=this.parents().filter(function(){var t=e(this);return i&&"static"===t.css("position")?!1:o.test(t.css("overflow")+t.css("overflow-y")+t.css("overflow-x"))}).eq(0);return"fixed"!==n&&r.length?r:e(this[0].ownerDocument||document)},uniqueId:function(){var e=0;return function(){return this.each(function(){this.id||(this.id="ui-id-"+ ++e)})}}(),removeUniqueId:function(){return this.each(function(){/^ui-id-\d+$/.test(this.id)&&e(this).removeAttr("id")})}}),e.extend(e.expr[":"],{data:e.expr.createPseudo?e.expr.createPseudo(function(t){return function(n){return!!e.data(n,t)}}):function(t,n,i){return!!e.data(t,i[3])},focusable:function(n){return t(n,!isNaN(e.attr(n,"tabindex")))},tabbable:function(n){var i=e.attr(n,"tabindex"),o=isNaN(i);return(o||i>=0)&&t(n,!o)}}),e("<a>").outerWidth(1).jquery||e.each(["Width","Height"],function(t,n){function i(t,n,i,r){return e.each(o,function(){n-=parseFloat(e.css(t,"padding"+this))||0,i&&(n-=parseFloat(e.css(t,"border"+this+"Width"))||0),r&&(n-=parseFloat(e.css(t,"margin"+this))||0)}),n}var o="Width"===n?["Left","Right"]:["Top","Bottom"],r=n.toLowerCase(),s={innerWidth:e.fn.innerWidth,innerHeight:e.fn.innerHeight,outerWidth:e.fn.outerWidth,outerHeight:e.fn.outerHeight};e.fn["inner"+n]=function(t){return void 0===t?s["inner"+n].call(this):this.each(function(){e(this).css(r,i(this,t)+"px")})},e.fn["outer"+n]=function(t,o){return"number"!=typeof t?s["outer"+n].call(this,t):this.each(function(){e(this).css(r,i(this,t,!0,o)+"px")})}}),e.fn.addBack||(e.fn.addBack=function(e){return this.add(null==e?this.prevObject:this.prevObject.filter(e))}),e("<a>").data("a-b","a").removeData("a-b").data("a-b")&&(e.fn.removeData=function(t){return function(n){return arguments.length?t.call(this,e.camelCase(n)):t.call(this)}}(e.fn.removeData)),e.ui.ie=!!/msie [\w.]+/.exec(navigator.userAgent.toLowerCase()),e.fn.extend({focus:function(t){return function(n,i){return"number"==typeof n?this.each(function(){var t=this;setTimeout(function(){e(t).focus(),i&&i.call(t)},n)}):t.apply(this,arguments)}}(e.fn.focus),disableSelection:function(){var e="onselectstart"in document.createElement("div")?"selectstart":"mousedown";return function(){return this.bind(e+".ui-disableSelection",function(e){e.preventDefault()})}}(),enableSelection:function(){return this.unbind(".ui-disableSelection")},zIndex:function(t){if(void 0!==t)return this.css("zIndex",t);if(this.length)for(var n,i,o=e(this[0]);o.length&&o[0]!==document;){if(n=o.css("position"),("absolute"===n||"relative"===n||"fixed"===n)&&(i=parseInt(o.css("zIndex"),10),!isNaN(i)&&0!==i))return i;o=o.parent()}return 0}}),e.ui.plugin={add:function(t,n,i){var o,r=e.ui[t].prototype;for(o in i)r.plugins[o]=r.plugins[o]||[],r.plugins[o].push([n,i[o]])},call:function(e,t,n,i){var o,r=e.plugins[t];if(r&&(i||e.element[0].parentNode&&11!==e.element[0].parentNode.nodeType))for(o=0;r.length>o;o++)e.options[r[o][0]]&&r[o][1].apply(e.element,n)}};var l=0,u=Array.prototype.slice;e.cleanData=function(t){return function(n){var i,o,r;for(r=0;null!=(o=n[r]);r++)try{i=e._data(o,"events"),i&&i.remove&&e(o).triggerHandler("remove")}catch(s){}t(n)}}(e.cleanData),e.widget=function(t,n,i){var o,r,s,a,d={},l=t.split(".")[0];return t=t.split(".")[1],o=l+"-"+t,i||(i=n,n=e.Widget),e.expr[":"][o.toLowerCase()]=function(t){return!!e.data(t,o)},e[l]=e[l]||{},r=e[l][t],s=e[l][t]=function(e,t){return this._createWidget?void(arguments.length&&this._createWidget(e,t)):new s(e,t)},e.extend(s,r,{version:i.version,_proto:e.extend({},i),_childConstructors:[]}),a=new n,a.options=e.widget.extend({},a.options),e.each(i,function(t,i){return e.isFunction(i)?void(d[t]=function(){var e=function(){return n.prototype[t].apply(this,arguments)},o=function(e){return n.prototype[t].apply(this,e)};return function(){var t,n=this._super,r=this._superApply;return this._super=e,this._superApply=o,t=i.apply(this,arguments),this._super=n,this._superApply=r,t}}()):void(d[t]=i)}),s.prototype=e.widget.extend(a,{widgetEventPrefix:r?a.widgetEventPrefix||t:t},d,{constructor:s,namespace:l,widgetName:t,widgetFullName:o}),r?(e.each(r._childConstructors,function(t,n){var i=n.prototype;e.widget(i.namespace+"."+i.widgetName,s,n._proto)}),delete r._childConstructors):n._childConstructors.push(s),e.widget.bridge(t,s),s},e.widget.extend=function(t){for(var n,i,o=u.call(arguments,1),r=0,s=o.length;s>r;r++)for(n in o[r])i=o[r][n],o[r].hasOwnProperty(n)&&void 0!==i&&(t[n]=e.isPlainObject(i)?e.isPlainObject(t[n])?e.widget.extend({},t[n],i):e.widget.extend({},i):i);return t},e.widget.bridge=function(t,n){var i=n.prototype.widgetFullName||t;e.fn[t]=function(o){var r="string"==typeof o,s=u.call(arguments,1),a=this;return r?this.each(function(){var n,r=e.data(this,i);return"instance"===o?(a=r,!1):r?e.isFunction(r[o])&&"_"!==o.charAt(0)?(n=r[o].apply(r,s),n!==r&&void 0!==n?(a=n&&n.jquery?a.pushStack(n.get()):n,!1):void 0):e.error("no such method '"+o+"' for "+t+" widget instance"):e.error("cannot call methods on "+t+" prior to initialization; attempted to call method '"+o+"'")}):(s.length&&(o=e.widget.extend.apply(null,[o].concat(s))),this.each(function(){var t=e.data(this,i);t?(t.option(o||{}),t._init&&t._init()):e.data(this,i,new n(o,this))})),a}},e.Widget=function(){},e.Widget._childConstructors=[],e.Widget.prototype={widgetName:"widget",widgetEventPrefix:"",defaultElement:"<div>",options:{disabled:!1,create:null},_createWidget:function(t,n){n=e(n||this.defaultElement||this)[0],this.element=e(n),this.uuid=l++,this.eventNamespace="."+this.widgetName+this.uuid,this.bindings=e(),this.hoverable=e(),this.focusable=e(),n!==this&&(e.data(n,this.widgetFullName,this),this._on(!0,this.element,{remove:function(e){e.target===n&&this.destroy()}}),this.document=e(n.style?n.ownerDocument:n.document||n),this.window=e(this.document[0].defaultView||this.document[0].parentWindow)),this.options=e.widget.extend({},this.options,this._getCreateOptions(),t),this._create(),this._trigger("create",null,this._getCreateEventData()),this._init()},_getCreateOptions:e.noop,_getCreateEventData:e.noop,_create:e.noop,_init:e.noop,destroy:function(){this._destroy(),this.element.unbind(this.eventNamespace).removeData(this.widgetFullName).removeData(e.camelCase(this.widgetFullName)),this.widget().unbind(this.eventNamespace).removeAttr("aria-disabled").removeClass(this.widgetFullName+"-disabled ui-state-disabled"),this.bindings.unbind(this.eventNamespace),this.hoverable.removeClass("ui-state-hover"),this.focusable.removeClass("ui-state-focus")},_destroy:e.noop,widget:function(){return this.element},option:function(t,n){var i,o,r,s=t;if(0===arguments.length)return e.widget.extend({},this.options);if("string"==typeof t)if(s={},i=t.split("."),t=i.shift(),i.length){for(o=s[t]=e.widget.extend({},this.options[t]),r=0;i.length-1>r;r++)o[i[r]]=o[i[r]]||{},o=o[i[r]];if(t=i.pop(),1===arguments.length)return void 0===o[t]?null:o[t];o[t]=n}else{if(1===arguments.length)return void 0===this.options[t]?null:this.options[t];s[t]=n}return this._setOptions(s),this},_setOptions:function(e){var t;for(t in e)this._setOption(t,e[t]);return this},_setOption:function(e,t){return this.options[e]=t,"disabled"===e&&(this.widget().toggleClass(this.widgetFullName+"-disabled",!!t),t&&(this.hoverable.removeClass("ui-state-hover"),this.focusable.removeClass("ui-state-focus"))),this},enable:function(){return this._setOptions({disabled:!1})},disable:function(){return this._setOptions({disabled:!0})},_on:function(t,n,i){var o,r=this;"boolean"!=typeof t&&(i=n,n=t,t=!1),i?(n=o=e(n),this.bindings=this.bindings.add(n)):(i=n,n=this.element,o=this.widget()),e.each(i,function(i,s){function a(){return t||r.options.disabled!==!0&&!e(this).hasClass("ui-state-disabled")?("string"==typeof s?r[s]:s).apply(r,arguments):void 0}"string"!=typeof s&&(a.guid=s.guid=s.guid||a.guid||e.guid++);var d=i.match(/^([\w:-]*)\s*(.*)$/),l=d[1]+r.eventNamespace,u=d[2];u?o.delegate(u,l,a):n.bind(l,a)})},_off:function(t,n){n=(n||"").split(" ").join(this.eventNamespace+" ")+this.eventNamespace,t.unbind(n).undelegate(n),this.bindings=e(this.bindings.not(t).get()),this.focusable=e(this.focusable.not(t).get()),this.hoverable=e(this.hoverable.not(t).get())},_delay:function(e,t){function n(){return("string"==typeof e?i[e]:e).apply(i,arguments)}var i=this;return setTimeout(n,t||0)},_hoverable:function(t){this.hoverable=this.hoverable.add(t),this._on(t,{mouseenter:function(t){e(t.currentTarget).addClass("ui-state-hover")},mouseleave:function(t){e(t.currentTarget).removeClass("ui-state-hover")}})},_focusable:function(t){this.focusable=this.focusable.add(t),this._on(t,{focusin:function(t){e(t.currentTarget).addClass("ui-state-focus")},focusout:function(t){e(t.currentTarget).removeClass("ui-state-focus")}})},_trigger:function(t,n,i){var o,r,s=this.options[t];if(i=i||{},n=e.Event(n),n.type=(t===this.widgetEventPrefix?t:this.widgetEventPrefix+t).toLowerCase(),n.target=this.element[0],r=n.originalEvent)for(o in r)o in n||(n[o]=r[o]);return this.element.trigger(n,i),!(e.isFunction(s)&&s.apply(this.element[0],[n].concat(i))===!1||n.isDefaultPrevented())}},e.each({show:"fadeIn",hide:"fadeOut"},function(t,n){e.Widget.prototype["_"+t]=function(i,o,r){"string"==typeof o&&(o={effect:o});var s,a=o?o===!0||"number"==typeof o?n:o.effect||n:t;o=o||{},"number"==typeof o&&(o={duration:o}),s=!e.isEmptyObject(o),o.complete=r,o.delay&&i.delay(o.delay),s&&e.effects&&e.effects.effect[a]?i[t](o):a!==t&&i[a]?i[a](o.duration,o.easing,r):i.queue(function(n){e(this)[t](),r&&r.call(i[0]),n()})}}),e.widget;var c=!1;e(document).mouseup(function(){c=!1}),e.widget("ui.mouse",{version:"1.11.4",options:{cancel:"input,textarea,button,select,option",distance:1,delay:0},_mouseInit:function(){var t=this;this.element.bind("mousedown."+this.widgetName,function(e){return t._mouseDown(e)}).bind("click."+this.widgetName,function(n){return!0===e.data(n.target,t.widgetName+".preventClickEvent")?(e.removeData(n.target,t.widgetName+".preventClickEvent"),n.stopImmediatePropagation(),!1):void 0}),this.started=!1},_mouseDestroy:function(){this.element.unbind("."+this.widgetName),this._mouseMoveDelegate&&this.document.unbind("mousemove."+this.widgetName,this._mouseMoveDelegate).unbind("mouseup."+this.widgetName,this._mouseUpDelegate)},_mouseDown:function(t){if(!c){this._mouseMoved=!1,this._mouseStarted&&this._mouseUp(t),this._mouseDownEvent=t;var n=this,i=1===t.which,o="string"==typeof this.options.cancel&&t.target.nodeName?e(t.target).closest(this.options.cancel).length:!1;return i&&!o&&this._mouseCapture(t)?(this.mouseDelayMet=!this.options.delay,this.mouseDelayMet||(this._mouseDelayTimer=setTimeout(function(){n.mouseDelayMet=!0},this.options.delay)),this._mouseDistanceMet(t)&&this._mouseDelayMet(t)&&(this._mouseStarted=this._mouseStart(t)!==!1,!this._mouseStarted)?(t.preventDefault(),!0):(!0===e.data(t.target,this.widgetName+".preventClickEvent")&&e.removeData(t.target,this.widgetName+".preventClickEvent"),this._mouseMoveDelegate=function(e){return n._mouseMove(e)},this._mouseUpDelegate=function(e){return n._mouseUp(e)},this.document.bind("mousemove."+this.widgetName,this._mouseMoveDelegate).bind("mouseup."+this.widgetName,this._mouseUpDelegate),t.preventDefault(),c=!0,!0)):!0}},_mouseMove:function(t){if(this._mouseMoved){if(e.ui.ie&&(!document.documentMode||9>document.documentMode)&&!t.button)return this._mouseUp(t);if(!t.which)return this._mouseUp(t)}return(t.which||t.button)&&(this._mouseMoved=!0),this._mouseStarted?(this._mouseDrag(t),t.preventDefault()):(this._mouseDistanceMet(t)&&this._mouseDelayMet(t)&&(this._mouseStarted=this._mouseStart(this._mouseDownEvent,t)!==!1,this._mouseStarted?this._mouseDrag(t):this._mouseUp(t)),!this._mouseStarted)},_mouseUp:function(t){return this.document.unbind("mousemove."+this.widgetName,this._mouseMoveDelegate).unbind("mouseup."+this.widgetName,this._mouseUpDelegate),this._mouseStarted&&(this._mouseStarted=!1,t.target===this._mouseDownEvent.target&&e.data(t.target,this.widgetName+".preventClickEvent",!0),this._mouseStop(t)),c=!1,!1},_mouseDistanceMet:function(e){return Math.max(Math.abs(this._mouseDownEvent.pageX-e.pageX),Math.abs(this._mouseDownEvent.pageY-e.pageY))>=this.options.distance},_mouseDelayMet:function(){return this.mouseDelayMet},_mouseStart:function(){},_mouseDrag:function(){},_mouseStop:function(){},_mouseCapture:function(){return!0}}),function(){function t(e,t,n){return[parseFloat(e[0])*(f.test(e[0])?t/100:1),parseFloat(e[1])*(f.test(e[1])?n/100:1)]}function n(t,n){return parseInt(e.css(t,n),10)||0}function i(t){var n=t[0];return 9===n.nodeType?{width:t.width(),height:t.height(),offset:{top:0,left:0}}:e.isWindow(n)?{width:t.width(),height:t.height(),offset:{top:t.scrollTop(),left:t.scrollLeft()}}:n.preventDefault?{width:0,height:0,offset:{top:n.pageY,left:n.pageX}}:{width:t.outerWidth(),height:t.outerHeight(),offset:t.offset()}}e.ui=e.ui||{};var o,r,s=Math.max,a=Math.abs,d=Math.round,l=/left|center|right/,u=/top|center|bottom/,c=/[\+\-]\d+(\.[\d]+)?%?/,p=/^\w+/,f=/%$/,g=e.fn.position;e.position={scrollbarWidth:function(){if(void 0!==o)return o;var t,n,i=e("<div style='display:block;position:absolute;width:50px;height:50px;overflow:hidden;'><div style='height:100px;width:auto;'></div></div>"),r=i.children()[0];return e("body").append(i),t=r.offsetWidth,i.css("overflow","scroll"),n=r.offsetWidth,t===n&&(n=i[0].clientWidth),i.remove(),o=t-n},getScrollInfo:function(t){var n=t.isWindow||t.isDocument?"":t.element.css("overflow-x"),i=t.isWindow||t.isDocument?"":t.element.css("overflow-y"),o="scroll"===n||"auto"===n&&t.width<t.element[0].scrollWidth,r="scroll"===i||"auto"===i&&t.height<t.element[0].scrollHeight;return{width:r?e.position.scrollbarWidth():0,height:o?e.position.scrollbarWidth():0}},getWithinInfo:function(t){var n=e(t||window),i=e.isWindow(n[0]),o=!!n[0]&&9===n[0].nodeType;return{element:n,isWindow:i,isDocument:o,offset:n.offset()||{left:0,top:0},scrollLeft:n.scrollLeft(),scrollTop:n.scrollTop(),width:i||o?n.width():n.outerWidth(),height:i||o?n.height():n.outerHeight()}}},e.fn.position=function(o){if(!o||!o.of)return g.apply(this,arguments);o=e.extend({},o);var f,y,h,m,v,k,b=e(o.of),w=e.position.getWithinInfo(o.within),M=e.position.getScrollInfo(w),C=(o.collision||"flip").split(" "),x={};return k=i(b),b[0].preventDefault&&(o.at="left top"),y=k.width,h=k.height,m=k.offset,v=e.extend({},m),e.each(["my","at"],function(){var e,t,n=(o[this]||"").split(" ");1===n.length&&(n=l.test(n[0])?n.concat(["center"]):u.test(n[0])?["center"].concat(n):["center","center"]),n[0]=l.test(n[0])?n[0]:"center",n[1]=u.test(n[1])?n[1]:"center",e=c.exec(n[0]),t=c.exec(n[1]),x[this]=[e?e[0]:0,t?t[0]:0],o[this]=[p.exec(n[0])[0],p.exec(n[1])[0]]}),1===C.length&&(C[1]=C[0]),"right"===o.at[0]?v.left+=y:"center"===o.at[0]&&(v.left+=y/2),"bottom"===o.at[1]?v.top+=h:"center"===o.at[1]&&(v.top+=h/2),f=t(x.at,y,h),v.left+=f[0],v.top+=f[1],this.each(function(){var i,l,u=e(this),c=u.outerWidth(),p=u.outerHeight(),g=n(this,"marginLeft"),k=n(this,"marginTop"),I=c+g+n(this,"marginRight")+M.width,T=p+k+n(this,"marginBottom")+M.height,_=e.extend({},v),S=t(x.my,u.outerWidth(),u.outerHeight());"right"===o.my[0]?_.left-=c:"center"===o.my[0]&&(_.left-=c/2),"bottom"===o.my[1]?_.top-=p:"center"===o.my[1]&&(_.top-=p/2),_.left+=S[0],_.top+=S[1],r||(_.left=d(_.left),_.top=d(_.top)),i={marginLeft:g,marginTop:k},e.each(["left","top"],function(t,n){e.ui.position[C[t]]&&e.ui.position[C[t]][n](_,{targetWidth:y,targetHeight:h,elemWidth:c,elemHeight:p,collisionPosition:i,collisionWidth:I,collisionHeight:T,offset:[f[0]+S[0],f[1]+S[1]],my:o.my,at:o.at,within:w,elem:u})}),o.using&&(l=function(e){var t=m.left-_.left,n=t+y-c,i=m.top-_.top,r=i+h-p,d={target:{element:b,left:m.left,top:m.top,width:y,height:h},element:{element:u,left:_.left,top:_.top,width:c,height:p},horizontal:0>n?"left":t>0?"right":"center",vertical:0>r?"top":i>0?"bottom":"middle"};c>y&&y>a(t+n)&&(d.horizontal="center"),p>h&&h>a(i+r)&&(d.vertical="middle"),d.important=s(a(t),a(n))>s(a(i),a(r))?"horizontal":"vertical",o.using.call(this,e,d)}),u.offset(e.extend(_,{using:l}))})},e.ui.position={fit:{left:function(e,t){var n,i=t.within,o=i.isWindow?i.scrollLeft:i.offset.left,r=i.width,a=e.left-t.collisionPosition.marginLeft,d=o-a,l=a+t.collisionWidth-r-o;t.collisionWidth>r?d>0&&0>=l?(n=e.left+d+t.collisionWidth-r-o,e.left+=d-n):e.left=l>0&&0>=d?o:d>l?o+r-t.collisionWidth:o:d>0?e.left+=d:l>0?e.left-=l:e.left=s(e.left-a,e.left)},top:function(e,t){var n,i=t.within,o=i.isWindow?i.scrollTop:i.offset.top,r=t.within.height,a=e.top-t.collisionPosition.marginTop,d=o-a,l=a+t.collisionHeight-r-o;t.collisionHeight>r?d>0&&0>=l?(n=e.top+d+t.collisionHeight-r-o,e.top+=d-n):e.top=l>0&&0>=d?o:d>l?o+r-t.collisionHeight:o:d>0?e.top+=d:l>0?e.top-=l:e.top=s(e.top-a,e.top)}},flip:{left:function(e,t){var n,i,o=t.within,r=o.offset.left+o.scrollLeft,s=o.width,d=o.isWindow?o.scrollLeft:o.offset.left,l=e.left-t.collisionPosition.marginLeft,u=l-d,c=l+t.collisionWidth-s-d,p="left"===t.my[0]?-t.elemWidth:"right"===t.my[0]?t.elemWidth:0,f="left"===t.at[0]?t.targetWidth:"right"===t.at[0]?-t.targetWidth:0,g=-2*t.offset[0];0>u?(n=e.left+p+f+g+t.collisionWidth-s-r,(0>n||a(u)>n)&&(e.left+=p+f+g)):c>0&&(i=e.left-t.collisionPosition.marginLeft+p+f+g-d,(i>0||c>a(i))&&(e.left+=p+f+g))},top:function(e,t){var n,i,o=t.within,r=o.offset.top+o.scrollTop,s=o.height,d=o.isWindow?o.scrollTop:o.offset.top,l=e.top-t.collisionPosition.marginTop,u=l-d,c=l+t.collisionHeight-s-d,p="top"===t.my[1],f=p?-t.elemHeight:"bottom"===t.my[1]?t.elemHeight:0,g="top"===t.at[1]?t.targetHeight:"bottom"===t.at[1]?-t.targetHeight:0,y=-2*t.offset[1];0>u?(i=e.top+f+g+y+t.collisionHeight-s-r,(0>i||a(u)>i)&&(e.top+=f+g+y)):c>0&&(n=e.top-t.collisionPosition.marginTop+f+g+y-d,(n>0||c>a(n))&&(e.top+=f+g+y))}},flipfit:{left:function(){e.ui.position.flip.left.apply(this,arguments),e.ui.position.fit.left.apply(this,arguments)},top:function(){e.ui.position.flip.top.apply(this,arguments),e.ui.position.fit.top.apply(this,arguments)}}},function(){var t,n,i,o,s,a=document.getElementsByTagName("body")[0],d=document.createElement("div");t=document.createElement(a?"div":"body"),i={visibility:"hidden",width:0,height:0,border:0,margin:0,background:"none"},a&&e.extend(i,{position:"absolute",left:"-1000px",top:"-1000px"});for(s in i)t.style[s]=i[s];t.appendChild(d),n=a||document.documentElement,n.insertBefore(t,n.firstChild),d.style.cssText="position: absolute; left: 10.7432222px;",o=e(d).offset().left,r=o>10&&11>o,t.innerHTML="",n.removeChild(t)}()}(),e.ui.position,e.widget("ui.accordion",{version:"1.11.4",options:{active:0,animate:{},collapsible:!1,event:"click",header:"> li > :first-child,> :not(li):even",heightStyle:"auto",icons:{activeHeader:"ui-icon-triangle-1-s",header:"ui-icon-triangle-1-e"},activate:null,beforeActivate:null},hideProps:{borderTopWidth:"hide",borderBottomWidth:"hide",paddingTop:"hide",paddingBottom:"hide",height:"hide"},showProps:{borderTopWidth:"show",borderBottomWidth:"show",paddingTop:"show",paddingBottom:"show",height:"show"},_create:function(){var t=this.options;this.prevShow=this.prevHide=e(),this.element.addClass("ui-accordion ui-widget ui-helper-reset").attr("role","tablist"),t.collapsible||t.active!==!1&&null!=t.active||(t.active=0),this._processPanels(),0>t.active&&(t.active+=this.headers.length),this._refresh()},_getCreateEventData:function(){return{header:this.active,panel:this.active.length?this.active.next():e()}},_createIcons:function(){var t=this.options.icons;t&&(e("<span>").addClass("ui-accordion-header-icon ui-icon "+t.header).prependTo(this.headers),this.active.children(".ui-accordion-header-icon").removeClass(t.header).addClass(t.activeHeader),this.headers.addClass("ui-accordion-icons"))},_destroyIcons:function(){this.headers.removeClass("ui-accordion-icons").children(".ui-accordion-header-icon").remove()},_destroy:function(){var e;this.element.removeClass("ui-accordion ui-widget ui-helper-reset").removeAttr("role"),this.headers.removeClass("ui-accordion-header ui-accordion-header-active ui-state-default ui-corner-all ui-state-active ui-state-disabled ui-corner-top").removeAttr("role").removeAttr("aria-expanded").removeAttr("aria-selected").removeAttr("aria-controls").removeAttr("tabIndex").removeUniqueId(),this._destroyIcons(),e=this.headers.next().removeClass("ui-helper-reset ui-widget-content ui-corner-bottom ui-accordion-content ui-accordion-content-active ui-state-disabled").css("display","").removeAttr("role").removeAttr("aria-hidden").removeAttr("aria-labelledby").removeUniqueId(),"content"!==this.options.heightStyle&&e.css("height","")},_setOption:function(e,t){return"active"===e?void this._activate(t):("event"===e&&(this.options.event&&this._off(this.headers,this.options.event),this._setupEvents(t)),this._super(e,t),"collapsible"!==e||t||this.options.active!==!1||this._activate(0),"icons"===e&&(this._destroyIcons(),t&&this._createIcons()),void("disabled"===e&&(this.element.toggleClass("ui-state-disabled",!!t).attr("aria-disabled",t),this.headers.add(this.headers.next()).toggleClass("ui-state-disabled",!!t))))},_keydown:function(t){if(!t.altKey&&!t.ctrlKey){var n=e.ui.keyCode,i=this.headers.length,o=this.headers.index(t.target),r=!1;switch(t.keyCode){case n.RIGHT:case n.DOWN:r=this.headers[(o+1)%i];break;case n.LEFT:case n.UP:r=this.headers[(o-1+i)%i];break;case n.SPACE:case n.ENTER:this._eventHandler(t);break;case n.HOME:r=this.headers[0];break;case n.END:r=this.headers[i-1]}r&&(e(t.target).attr("tabIndex",-1),e(r).attr("tabIndex",0),r.focus(),t.preventDefault())}},_panelKeyDown:function(t){t.keyCode===e.ui.keyCode.UP&&t.ctrlKey&&e(t.currentTarget).prev().focus()},refresh:function(){var t=this.options;this._processPanels(),t.active===!1&&t.collapsible===!0||!this.headers.length?(t.active=!1,this.active=e()):t.active===!1?this._activate(0):this.active.length&&!e.contains(this.element[0],this.active[0])?this.headers.length===this.headers.find(".ui-state-disabled").length?(t.active=!1,this.active=e()):this._activate(Math.max(0,t.active-1)):t.active=this.headers.index(this.active),this._destroyIcons(),this._refresh()},_processPanels:function(){var e=this.headers,t=this.panels;this.headers=this.element.find(this.options.header).addClass("ui-accordion-header ui-state-default ui-corner-all"),this.panels=this.headers.next().addClass("ui-accordion-content ui-helper-reset ui-widget-content ui-corner-bottom").filter(":not(.ui-accordion-content-active)").hide(),t&&(this._off(e.not(this.headers)),this._off(t.not(this.panels)))},_refresh:function(){var t,n=this.options,i=n.heightStyle,o=this.element.parent();this.active=this._findActive(n.active).addClass("ui-accordion-header-active ui-state-active ui-corner-top").removeClass("ui-corner-all"),this.active.next().addClass("ui-accordion-content-active").show(),this.headers.attr("role","tab").each(function(){var t=e(this),n=t.uniqueId().attr("id"),i=t.next(),o=i.uniqueId().attr("id");t.attr("aria-controls",o),i.attr("aria-labelledby",n)}).next().attr("role","tabpanel"),this.headers.not(this.active).attr({"aria-selected":"false","aria-expanded":"false",tabIndex:-1}).next().attr({"aria-hidden":"true"}).hide(),this.active.length?this.active.attr({"aria-selected":"true","aria-expanded":"true",tabIndex:0}).next().attr({"aria-hidden":"false"}):this.headers.eq(0).attr("tabIndex",0),this._createIcons(),this._setupEvents(n.event),"fill"===i?(t=o.height(),this.element.siblings(":visible").each(function(){var n=e(this),i=n.css("position");"absolute"!==i&&"fixed"!==i&&(t-=n.outerHeight(!0))}),this.headers.each(function(){t-=e(this).outerHeight(!0)}),this.headers.next().each(function(){e(this).height(Math.max(0,t-e(this).innerHeight()+e(this).height()))}).css("overflow","auto")):"auto"===i&&(t=0,this.headers.next().each(function(){t=Math.max(t,e(this).css("height","").height())}).height(t))},_activate:function(t){var n=this._findActive(t)[0];n!==this.active[0]&&(n=n||this.active[0],this._eventHandler({target:n,currentTarget:n,preventDefault:e.noop}))},_findActive:function(t){return"number"==typeof t?this.headers.eq(t):e()},_setupEvents:function(t){var n={keydown:"_keydown"};t&&e.each(t.split(" "),function(e,t){n[t]="_eventHandler"}),this._off(this.headers.add(this.headers.next())),this._on(this.headers,n),this._on(this.headers.next(),{keydown:"_panelKeyDown"}),this._hoverable(this.headers),this._focusable(this.headers)},_eventHandler:function(t){var n=this.options,i=this.active,o=e(t.currentTarget),r=o[0]===i[0],s=r&&n.collapsible,a=s?e():o.next(),d=i.next(),l={oldHeader:i,oldPanel:d,newHeader:s?e():o,newPanel:a};t.preventDefault(),r&&!n.collapsible||this._trigger("beforeActivate",t,l)===!1||(n.active=s?!1:this.headers.index(o),this.active=r?e():o,this._toggle(l),i.removeClass("ui-accordion-header-active ui-state-active"),n.icons&&i.children(".ui-accordion-header-icon").removeClass(n.icons.activeHeader).addClass(n.icons.header),r||(o.removeClass("ui-corner-all").addClass("ui-accordion-header-active ui-state-active ui-corner-top"),n.icons&&o.children(".ui-accordion-header-icon").removeClass(n.icons.header).addClass(n.icons.activeHeader),o.next().addClass("ui-accordion-content-active")))},_toggle:function(t){var n=t.newPanel,i=this.prevShow.length?this.prevShow:t.oldPanel;this.prevShow.add(this.prevHide).stop(!0,!0),this.prevShow=n,this.prevHide=i,this.options.animate?this._animate(n,i,t):(i.hide(),n.show(),this._toggleComplete(t)),i.attr({"aria-hidden":"true"}),i.prev().attr({"aria-selected":"false","aria-expanded":"false"}),n.length&&i.length?i.prev().attr({tabIndex:-1,"aria-expanded":"false"}):n.length&&this.headers.filter(function(){return 0===parseInt(e(this).attr("tabIndex"),10)}).attr("tabIndex",-1),n.attr("aria-hidden","false").prev().attr({"aria-selected":"true","aria-expanded":"true",tabIndex:0})},_animate:function(e,t,n){var i,o,r,s=this,a=0,d=e.css("box-sizing"),l=e.length&&(!t.length||e.index()<t.index()),u=this.options.animate||{},c=l&&u.down||u,p=function(){s._toggleComplete(n)};return"number"==typeof c&&(r=c),"string"==typeof c&&(o=c),o=o||c.easing||u.easing,r=r||c.duration||u.duration,t.length?e.length?(i=e.show().outerHeight(),t.animate(this.hideProps,{duration:r,easing:o,step:function(e,t){t.now=Math.round(e)}}),void e.hide().animate(this.showProps,{duration:r,easing:o,complete:p,step:function(e,n){n.now=Math.round(e),"height"!==n.prop?"content-box"===d&&(a+=n.now):"content"!==s.options.heightStyle&&(n.now=Math.round(i-t.outerHeight()-a),a=0)}})):t.animate(this.hideProps,r,o,p):e.animate(this.showProps,r,o,p)},_toggleComplete:function(e){var t=e.oldPanel;t.removeClass("ui-accordion-content-active").prev().removeClass("ui-corner-top").addClass("ui-corner-all"),t.length&&(t.parent()[0].className=t.parent()[0].className),this._trigger("activate",null,e)}}),e.widget("ui.menu",{version:"1.11.4",defaultElement:"<ul>",delay:300,options:{icons:{submenu:"ui-icon-carat-1-e"},items:"> *",menus:"ul",position:{my:"left-1 top",at:"right top"},role:"menu",blur:null,focus:null,select:null},_create:function(){this.activeMenu=this.element,this.mouseHandled=!1,this.element.uniqueId().addClass("ui-menu ui-widget ui-widget-content").toggleClass("ui-menu-icons",!!this.element.find(".ui-icon").length).attr({role:this.options.role,tabIndex:0}),this.options.disabled&&this.element.addClass("ui-state-disabled").attr("aria-disabled","true"),this._on({"mousedown .ui-menu-item":function(e){e.preventDefault()},"click .ui-menu-item":function(t){var n=e(t.target);!this.mouseHandled&&n.not(".ui-state-disabled").length&&(this.select(t),t.isPropagationStopped()||(this.mouseHandled=!0),n.has(".ui-menu").length?this.expand(t):!this.element.is(":focus")&&e(this.document[0].activeElement).closest(".ui-menu").length&&(this.element.trigger("focus",[!0]),this.active&&1===this.active.parents(".ui-menu").length&&clearTimeout(this.timer)))},"mouseenter .ui-menu-item":function(t){if(!this.previousFilter){var n=e(t.currentTarget);n.siblings(".ui-state-active").removeClass("ui-state-active"),this.focus(t,n)}},mouseleave:"collapseAll","mouseleave .ui-menu":"collapseAll",focus:function(e,t){var n=this.active||this.element.find(this.options.items).eq(0);t||this.focus(e,n)},blur:function(t){this._delay(function(){e.contains(this.element[0],this.document[0].activeElement)||this.collapseAll(t)})},keydown:"_keydown"}),this.refresh(),this._on(this.document,{click:function(e){this._closeOnDocumentClick(e)&&this.collapseAll(e),this.mouseHandled=!1}})},_destroy:function(){this.element.removeAttr("aria-activedescendant").find(".ui-menu").addBack().removeClass("ui-menu ui-widget ui-widget-content ui-menu-icons ui-front").removeAttr("role").removeAttr("tabIndex").removeAttr("aria-labelledby").removeAttr("aria-expanded").removeAttr("aria-hidden").removeAttr("aria-disabled").removeUniqueId().show(),this.element.find(".ui-menu-item").removeClass("ui-menu-item").removeAttr("role").removeAttr("aria-disabled").removeUniqueId().removeClass("ui-state-hover").removeAttr("tabIndex").removeAttr("role").removeAttr("aria-haspopup").children().each(function(){var t=e(this);t.data("ui-menu-submenu-carat")&&t.remove()}),this.element.find(".ui-menu-divider").removeClass("ui-menu-divider ui-widget-content")},_keydown:function(t){var n,i,o,r,s=!0;switch(t.keyCode){case e.ui.keyCode.PAGE_UP:this.previousPage(t);break;case e.ui.keyCode.PAGE_DOWN:this.nextPage(t);break;case e.ui.keyCode.HOME:this._move("first","first",t);break;case e.ui.keyCode.END:this._move("last","last",t);break;case e.ui.keyCode.UP:this.previous(t);break;case e.ui.keyCode.DOWN:this.next(t);break;case e.ui.keyCode.LEFT:this.collapse(t);break;case e.ui.keyCode.RIGHT:this.active&&!this.active.is(".ui-state-disabled")&&this.expand(t);break;case e.ui.keyCode.ENTER:case e.ui.keyCode.SPACE:this._activate(t);break;case e.ui.keyCode.ESCAPE:this.collapse(t);break;default:s=!1,i=this.previousFilter||"",o=String.fromCharCode(t.keyCode),r=!1,clearTimeout(this.filterTimer),o===i?r=!0:o=i+o,n=this._filterMenuItems(o),n=r&&-1!==n.index(this.active.next())?this.active.nextAll(".ui-menu-item"):n,n.length||(o=String.fromCharCode(t.keyCode),n=this._filterMenuItems(o)),n.length?(this.focus(t,n),this.previousFilter=o,this.filterTimer=this._delay(function(){delete this.previousFilter},1e3)):delete this.previousFilter}s&&t.preventDefault()},_activate:function(e){this.active.is(".ui-state-disabled")||(this.active.is("[aria-haspopup='true']")?this.expand(e):this.select(e))},refresh:function(){var t,n,i=this,o=this.options.icons.submenu,r=this.element.find(this.options.menus);this.element.toggleClass("ui-menu-icons",!!this.element.find(".ui-icon").length),
r.filter(":not(.ui-menu)").addClass("ui-menu ui-widget ui-widget-content ui-front").hide().attr({role:this.options.role,"aria-hidden":"true","aria-expanded":"false"}).each(function(){var t=e(this),n=t.parent(),i=e("<span>").addClass("ui-menu-icon ui-icon "+o).data("ui-menu-submenu-carat",!0);n.attr("aria-haspopup","true").prepend(i),t.attr("aria-labelledby",n.attr("id"))}),t=r.add(this.element),n=t.find(this.options.items),n.not(".ui-menu-item").each(function(){var t=e(this);i._isDivider(t)&&t.addClass("ui-widget-content ui-menu-divider")}),n.not(".ui-menu-item, .ui-menu-divider").addClass("ui-menu-item").uniqueId().attr({tabIndex:-1,role:this._itemRole()}),n.filter(".ui-state-disabled").attr("aria-disabled","true"),this.active&&!e.contains(this.element[0],this.active[0])&&this.blur()},_itemRole:function(){return{menu:"menuitem",listbox:"option"}[this.options.role]},_setOption:function(e,t){"icons"===e&&this.element.find(".ui-menu-icon").removeClass(this.options.icons.submenu).addClass(t.submenu),"disabled"===e&&this.element.toggleClass("ui-state-disabled",!!t).attr("aria-disabled",t),this._super(e,t)},focus:function(e,t){var n,i;this.blur(e,e&&"focus"===e.type),this._scrollIntoView(t),this.active=t.first(),i=this.active.addClass("ui-state-focus").removeClass("ui-state-active"),this.options.role&&this.element.attr("aria-activedescendant",i.attr("id")),this.active.parent().closest(".ui-menu-item").addClass("ui-state-active"),e&&"keydown"===e.type?this._close():this.timer=this._delay(function(){this._close()},this.delay),n=t.children(".ui-menu"),n.length&&e&&/^mouse/.test(e.type)&&this._startOpening(n),this.activeMenu=t.parent(),this._trigger("focus",e,{item:t})},_scrollIntoView:function(t){var n,i,o,r,s,a;this._hasScroll()&&(n=parseFloat(e.css(this.activeMenu[0],"borderTopWidth"))||0,i=parseFloat(e.css(this.activeMenu[0],"paddingTop"))||0,o=t.offset().top-this.activeMenu.offset().top-n-i,r=this.activeMenu.scrollTop(),s=this.activeMenu.height(),a=t.outerHeight(),0>o?this.activeMenu.scrollTop(r+o):o+a>s&&this.activeMenu.scrollTop(r+o-s+a))},blur:function(e,t){t||clearTimeout(this.timer),this.active&&(this.active.removeClass("ui-state-focus"),this.active=null,this._trigger("blur",e,{item:this.active}))},_startOpening:function(e){clearTimeout(this.timer),"true"===e.attr("aria-hidden")&&(this.timer=this._delay(function(){this._close(),this._open(e)},this.delay))},_open:function(t){var n=e.extend({of:this.active},this.options.position);clearTimeout(this.timer),this.element.find(".ui-menu").not(t.parents(".ui-menu")).hide().attr("aria-hidden","true"),t.show().removeAttr("aria-hidden").attr("aria-expanded","true").position(n)},collapseAll:function(t,n){clearTimeout(this.timer),this.timer=this._delay(function(){var i=n?this.element:e(t&&t.target).closest(this.element.find(".ui-menu"));i.length||(i=this.element),this._close(i),this.blur(t),this.activeMenu=i},this.delay)},_close:function(e){e||(e=this.active?this.active.parent():this.element),e.find(".ui-menu").hide().attr("aria-hidden","true").attr("aria-expanded","false").end().find(".ui-state-active").not(".ui-state-focus").removeClass("ui-state-active")},_closeOnDocumentClick:function(t){return!e(t.target).closest(".ui-menu").length},_isDivider:function(e){return!/[^\-\u2014\u2013\s]/.test(e.text())},collapse:function(e){var t=this.active&&this.active.parent().closest(".ui-menu-item",this.element);t&&t.length&&(this._close(),this.focus(e,t))},expand:function(e){var t=this.active&&this.active.children(".ui-menu ").find(this.options.items).first();t&&t.length&&(this._open(t.parent()),this._delay(function(){this.focus(e,t)}))},next:function(e){this._move("next","first",e)},previous:function(e){this._move("prev","last",e)},isFirstItem:function(){return this.active&&!this.active.prevAll(".ui-menu-item").length},isLastItem:function(){return this.active&&!this.active.nextAll(".ui-menu-item").length},_move:function(e,t,n){var i;this.active&&(i="first"===e||"last"===e?this.active["first"===e?"prevAll":"nextAll"](".ui-menu-item").eq(-1):this.active[e+"All"](".ui-menu-item").eq(0)),i&&i.length&&this.active||(i=this.activeMenu.find(this.options.items)[t]()),this.focus(n,i)},nextPage:function(t){var n,i,o;return this.active?void(this.isLastItem()||(this._hasScroll()?(i=this.active.offset().top,o=this.element.height(),this.active.nextAll(".ui-menu-item").each(function(){return n=e(this),0>n.offset().top-i-o}),this.focus(t,n)):this.focus(t,this.activeMenu.find(this.options.items)[this.active?"last":"first"]()))):void this.next(t)},previousPage:function(t){var n,i,o;return this.active?void(this.isFirstItem()||(this._hasScroll()?(i=this.active.offset().top,o=this.element.height(),this.active.prevAll(".ui-menu-item").each(function(){return n=e(this),n.offset().top-i+o>0}),this.focus(t,n)):this.focus(t,this.activeMenu.find(this.options.items).first()))):void this.next(t)},_hasScroll:function(){return this.element.outerHeight()<this.element.prop("scrollHeight")},select:function(t){this.active=this.active||e(t.target).closest(".ui-menu-item");var n={item:this.active};this.active.has(".ui-menu").length||this.collapseAll(t,!0),this._trigger("select",t,n)},_filterMenuItems:function(t){var n=t.replace(/[\-\[\]{}()*+?.,\\\^$|#\s]/g,"\\$&"),i=RegExp("^"+n,"i");return this.activeMenu.find(this.options.items).filter(".ui-menu-item").filter(function(){return i.test(e.trim(e(this).text()))})}}),e.widget("ui.autocomplete",{version:"1.11.4",defaultElement:"<input>",options:{appendTo:null,autoFocus:!1,delay:300,minLength:1,position:{my:"left top",at:"left bottom",collision:"none"},source:null,change:null,close:null,focus:null,open:null,response:null,search:null,select:null},requestIndex:0,pending:0,_create:function(){var t,n,i,o=this.element[0].nodeName.toLowerCase(),r="textarea"===o,s="input"===o;this.isMultiLine=r?!0:s?!1:this.element.prop("isContentEditable"),this.valueMethod=this.element[r||s?"val":"text"],this.isNewMenu=!0,this.element.addClass("ui-autocomplete-input").attr("autocomplete","off"),this._on(this.element,{keydown:function(o){if(this.element.prop("readOnly"))return t=!0,i=!0,void(n=!0);t=!1,i=!1,n=!1;var r=e.ui.keyCode;switch(o.keyCode){case r.PAGE_UP:t=!0,this._move("previousPage",o);break;case r.PAGE_DOWN:t=!0,this._move("nextPage",o);break;case r.UP:t=!0,this._keyEvent("previous",o);break;case r.DOWN:t=!0,this._keyEvent("next",o);break;case r.ENTER:this.menu.active&&(t=!0,o.preventDefault(),this.menu.select(o));break;case r.TAB:this.menu.active&&this.menu.select(o);break;case r.ESCAPE:this.menu.element.is(":visible")&&(this.isMultiLine||this._value(this.term),this.close(o),o.preventDefault());break;default:n=!0,this._searchTimeout(o)}},keypress:function(i){if(t)return t=!1,void((!this.isMultiLine||this.menu.element.is(":visible"))&&i.preventDefault());if(!n){var o=e.ui.keyCode;switch(i.keyCode){case o.PAGE_UP:this._move("previousPage",i);break;case o.PAGE_DOWN:this._move("nextPage",i);break;case o.UP:this._keyEvent("previous",i);break;case o.DOWN:this._keyEvent("next",i)}}},input:function(e){return i?(i=!1,void e.preventDefault()):void this._searchTimeout(e)},focus:function(){this.selectedItem=null,this.previous=this._value()},blur:function(e){return this.cancelBlur?void delete this.cancelBlur:(clearTimeout(this.searching),this.close(e),void this._change(e))}}),this._initSource(),this.menu=e("<ul>").addClass("ui-autocomplete ui-front").appendTo(this._appendTo()).menu({role:null}).hide().menu("instance"),this._on(this.menu.element,{mousedown:function(t){t.preventDefault(),this.cancelBlur=!0,this._delay(function(){delete this.cancelBlur});var n=this.menu.element[0];e(t.target).closest(".ui-menu-item").length||this._delay(function(){var t=this;this.document.one("mousedown",function(i){i.target===t.element[0]||i.target===n||e.contains(n,i.target)||t.close()})})},menufocus:function(t,n){var i,o;return this.isNewMenu&&(this.isNewMenu=!1,t.originalEvent&&/^mouse/.test(t.originalEvent.type))?(this.menu.blur(),void this.document.one("mousemove",function(){e(t.target).trigger(t.originalEvent)})):(o=n.item.data("ui-autocomplete-item"),!1!==this._trigger("focus",t,{item:o})&&t.originalEvent&&/^key/.test(t.originalEvent.type)&&this._value(o.value),i=n.item.attr("aria-label")||o.value,void(i&&e.trim(i).length&&(this.liveRegion.children().hide(),e("<div>").text(i).appendTo(this.liveRegion))))},menuselect:function(e,t){var n=t.item.data("ui-autocomplete-item"),i=this.previous;this.element[0]!==this.document[0].activeElement&&(this.element.focus(),this.previous=i,this._delay(function(){this.previous=i,this.selectedItem=n})),!1!==this._trigger("select",e,{item:n})&&this._value(n.value),this.term=this._value(),this.close(e),this.selectedItem=n}}),this.liveRegion=e("<span>",{role:"status","aria-live":"assertive","aria-relevant":"additions"}).addClass("ui-helper-hidden-accessible").appendTo(this.document[0].body),this._on(this.window,{beforeunload:function(){this.element.removeAttr("autocomplete")}})},_destroy:function(){clearTimeout(this.searching),this.element.removeClass("ui-autocomplete-input").removeAttr("autocomplete"),this.menu.element.remove(),this.liveRegion.remove()},_setOption:function(e,t){this._super(e,t),"source"===e&&this._initSource(),"appendTo"===e&&this.menu.element.appendTo(this._appendTo()),"disabled"===e&&t&&this.xhr&&this.xhr.abort()},_appendTo:function(){var t=this.options.appendTo;return t&&(t=t.jquery||t.nodeType?e(t):this.document.find(t).eq(0)),t&&t[0]||(t=this.element.closest(".ui-front")),t.length||(t=this.document[0].body),t},_initSource:function(){var t,n,i=this;e.isArray(this.options.source)?(t=this.options.source,this.source=function(n,i){i(e.ui.autocomplete.filter(t,n.term))}):"string"==typeof this.options.source?(n=this.options.source,this.source=function(t,o){i.xhr&&i.xhr.abort(),i.xhr=e.ajax({url:n,data:t,dataType:"json",success:function(e){o(e)},error:function(){o([])}})}):this.source=this.options.source},_searchTimeout:function(e){clearTimeout(this.searching),this.searching=this._delay(function(){var t=this.term===this._value(),n=this.menu.element.is(":visible"),i=e.altKey||e.ctrlKey||e.metaKey||e.shiftKey;(!t||t&&!n&&!i)&&(this.selectedItem=null,this.search(null,e))},this.options.delay)},search:function(e,t){return e=null!=e?e:this._value(),this.term=this._value(),e.length<this.options.minLength?this.close(t):this._trigger("search",t)!==!1?this._search(e):void 0},_search:function(e){this.pending++,this.element.addClass("ui-autocomplete-loading"),this.cancelSearch=!1,this.source({term:e},this._response())},_response:function(){var t=++this.requestIndex;return e.proxy(function(e){t===this.requestIndex&&this.__response(e),this.pending--,this.pending||this.element.removeClass("ui-autocomplete-loading")},this)},__response:function(e){e&&(e=this._normalize(e)),this._trigger("response",null,{content:e}),!this.options.disabled&&e&&e.length&&!this.cancelSearch?(this._suggest(e),this._trigger("open")):this._close()},close:function(e){this.cancelSearch=!0,this._close(e)},_close:function(e){this.menu.element.is(":visible")&&(this.menu.element.hide(),this.menu.blur(),this.isNewMenu=!0,this._trigger("close",e))},_change:function(e){this.previous!==this._value()&&this._trigger("change",e,{item:this.selectedItem})},_normalize:function(t){return t.length&&t[0].label&&t[0].value?t:e.map(t,function(t){return"string"==typeof t?{label:t,value:t}:e.extend({},t,{label:t.label||t.value,value:t.value||t.label})})},_suggest:function(t){var n=this.menu.element.empty();this._renderMenu(n,t),this.isNewMenu=!0,this.menu.refresh(),n.show(),this._resizeMenu(),n.position(e.extend({of:this.element},this.options.position)),this.options.autoFocus&&this.menu.next()},_resizeMenu:function(){var e=this.menu.element;e.outerWidth(Math.max(e.width("").outerWidth()+1,this.element.outerWidth()))},_renderMenu:function(t,n){var i=this;e.each(n,function(e,n){i._renderItemData(t,n)})},_renderItemData:function(e,t){return this._renderItem(e,t).data("ui-autocomplete-item",t)},_renderItem:function(t,n){return e("<li>").text(n.label).appendTo(t)},_move:function(e,t){return this.menu.element.is(":visible")?this.menu.isFirstItem()&&/^previous/.test(e)||this.menu.isLastItem()&&/^next/.test(e)?(this.isMultiLine||this._value(this.term),void this.menu.blur()):void this.menu[e](t):void this.search(null,t)},widget:function(){return this.menu.element},_value:function(){return this.valueMethod.apply(this.element,arguments)},_keyEvent:function(e,t){(!this.isMultiLine||this.menu.element.is(":visible"))&&(this._move(e,t),t.preventDefault())}}),e.extend(e.ui.autocomplete,{escapeRegex:function(e){return e.replace(/[\-\[\]{}()*+?.,\\\^$|#\s]/g,"\\$&")},filter:function(t,n){var i=RegExp(e.ui.autocomplete.escapeRegex(n),"i");return e.grep(t,function(e){return i.test(e.label||e.value||e)})}}),e.widget("ui.autocomplete",e.ui.autocomplete,{options:{messages:{noResults:"No search results.",results:function(e){return e+(e>1?" results are":" result is")+" available, use up and down arrow keys to navigate."}}},__response:function(t){var n;this._superApply(arguments),this.options.disabled||this.cancelSearch||(n=t&&t.length?this.options.messages.results(t.length):this.options.messages.noResults,this.liveRegion.children().hide(),e("<div>").text(n).appendTo(this.liveRegion))}}),e.ui.autocomplete;var p,f="ui-button ui-widget ui-state-default ui-corner-all",g="ui-button-icons-only ui-button-icon-only ui-button-text-icons ui-button-text-icon-primary ui-button-text-icon-secondary ui-button-text-only",y=function(){var t=e(this);setTimeout(function(){t.find(":ui-button").button("refresh")},1)},h=function(t){var n=t.name,i=t.form,o=e([]);return n&&(n=n.replace(/'/g,"\\'"),o=i?e(i).find("[name='"+n+"'][type=radio]"):e("[name='"+n+"'][type=radio]",t.ownerDocument).filter(function(){return!this.form})),o};e.widget("ui.button",{version:"1.11.4",defaultElement:"<button>",options:{disabled:null,text:!0,label:null,icons:{primary:null,secondary:null}},_create:function(){this.element.closest("form").unbind("reset"+this.eventNamespace).bind("reset"+this.eventNamespace,y),"boolean"!=typeof this.options.disabled?this.options.disabled=!!this.element.prop("disabled"):this.element.prop("disabled",this.options.disabled),this._determineButtonType(),this.hasTitle=!!this.buttonElement.attr("title");var t=this,n=this.options,i="checkbox"===this.type||"radio"===this.type,o=i?"":"ui-state-active";null===n.label&&(n.label="input"===this.type?this.buttonElement.val():this.buttonElement.html()),this._hoverable(this.buttonElement),this.buttonElement.addClass(f).attr("role","button").bind("mouseenter"+this.eventNamespace,function(){n.disabled||this===p&&e(this).addClass("ui-state-active")}).bind("mouseleave"+this.eventNamespace,function(){n.disabled||e(this).removeClass(o)}).bind("click"+this.eventNamespace,function(e){n.disabled&&(e.preventDefault(),e.stopImmediatePropagation())}),this._on({focus:function(){this.buttonElement.addClass("ui-state-focus")},blur:function(){this.buttonElement.removeClass("ui-state-focus")}}),i&&this.element.bind("change"+this.eventNamespace,function(){t.refresh()}),"checkbox"===this.type?this.buttonElement.bind("click"+this.eventNamespace,function(){return n.disabled?!1:void 0}):"radio"===this.type?this.buttonElement.bind("click"+this.eventNamespace,function(){if(n.disabled)return!1;e(this).addClass("ui-state-active"),t.buttonElement.attr("aria-pressed","true");var i=t.element[0];h(i).not(i).map(function(){return e(this).button("widget")[0]}).removeClass("ui-state-active").attr("aria-pressed","false")}):(this.buttonElement.bind("mousedown"+this.eventNamespace,function(){return n.disabled?!1:(e(this).addClass("ui-state-active"),p=this,void t.document.one("mouseup",function(){p=null}))}).bind("mouseup"+this.eventNamespace,function(){return n.disabled?!1:void e(this).removeClass("ui-state-active")}).bind("keydown"+this.eventNamespace,function(t){return n.disabled?!1:void((t.keyCode===e.ui.keyCode.SPACE||t.keyCode===e.ui.keyCode.ENTER)&&e(this).addClass("ui-state-active"))}).bind("keyup"+this.eventNamespace+" blur"+this.eventNamespace,function(){e(this).removeClass("ui-state-active")}),this.buttonElement.is("a")&&this.buttonElement.keyup(function(t){t.keyCode===e.ui.keyCode.SPACE&&e(this).click()})),this._setOption("disabled",n.disabled),this._resetButton()},_determineButtonType:function(){var e,t,n;this.type=this.element.is("[type=checkbox]")?"checkbox":this.element.is("[type=radio]")?"radio":this.element.is("input")?"input":"button","checkbox"===this.type||"radio"===this.type?(e=this.element.parents().last(),t="label[for='"+this.element.attr("id")+"']",this.buttonElement=e.find(t),this.buttonElement.length||(e=e.length?e.siblings():this.element.siblings(),this.buttonElement=e.filter(t),this.buttonElement.length||(this.buttonElement=e.find(t))),this.element.addClass("ui-helper-hidden-accessible"),n=this.element.is(":checked"),n&&this.buttonElement.addClass("ui-state-active"),this.buttonElement.prop("aria-pressed",n)):this.buttonElement=this.element},widget:function(){return this.buttonElement},_destroy:function(){this.element.removeClass("ui-helper-hidden-accessible"),this.buttonElement.removeClass(f+" ui-state-active "+g).removeAttr("role").removeAttr("aria-pressed").html(this.buttonElement.find(".ui-button-text").html()),this.hasTitle||this.buttonElement.removeAttr("title")},_setOption:function(e,t){return this._super(e,t),"disabled"===e?(this.widget().toggleClass("ui-state-disabled",!!t),this.element.prop("disabled",!!t),void(t&&("checkbox"===this.type||"radio"===this.type?this.buttonElement.removeClass("ui-state-focus"):this.buttonElement.removeClass("ui-state-focus ui-state-active")))):void this._resetButton()},refresh:function(){var t=this.element.is("input, button")?this.element.is(":disabled"):this.element.hasClass("ui-button-disabled");t!==this.options.disabled&&this._setOption("disabled",t),"radio"===this.type?h(this.element[0]).each(function(){e(this).is(":checked")?e(this).button("widget").addClass("ui-state-active").attr("aria-pressed","true"):e(this).button("widget").removeClass("ui-state-active").attr("aria-pressed","false")}):"checkbox"===this.type&&(this.element.is(":checked")?this.buttonElement.addClass("ui-state-active").attr("aria-pressed","true"):this.buttonElement.removeClass("ui-state-active").attr("aria-pressed","false"))},_resetButton:function(){if("input"===this.type)return void(this.options.label&&this.element.val(this.options.label));var t=this.buttonElement.removeClass(g),n=e("<span></span>",this.document[0]).addClass("ui-button-text").html(this.options.label).appendTo(t.empty()).text(),i=this.options.icons,o=i.primary&&i.secondary,r=[];i.primary||i.secondary?(this.options.text&&r.push("ui-button-text-icon"+(o?"s":i.primary?"-primary":"-secondary")),i.primary&&t.prepend("<span class='ui-button-icon-primary ui-icon "+i.primary+"'></span>"),i.secondary&&t.append("<span class='ui-button-icon-secondary ui-icon "+i.secondary+"'></span>"),this.options.text||(r.push(o?"ui-button-icons-only":"ui-button-icon-only"),this.hasTitle||t.attr("title",e.trim(n)))):r.push("ui-button-text-only"),t.addClass(r.join(" "))}}),e.widget("ui.buttonset",{version:"1.11.4",options:{items:"button, input[type=button], input[type=submit], input[type=reset], input[type=checkbox], input[type=radio], a, :data(ui-button)"},_create:function(){this.element.addClass("ui-buttonset")},_init:function(){this.refresh()},_setOption:function(e,t){"disabled"===e&&this.buttons.button("option",e,t),this._super(e,t)},refresh:function(){var t="rtl"===this.element.css("direction"),n=this.element.find(this.options.items),i=n.filter(":ui-button");n.not(":ui-button").button(),i.button("refresh"),this.buttons=n.map(function(){return e(this).button("widget")[0]}).removeClass("ui-corner-all ui-corner-left ui-corner-right").filter(":first").addClass(t?"ui-corner-right":"ui-corner-left").end().filter(":last").addClass(t?"ui-corner-left":"ui-corner-right").end().end()},_destroy:function(){this.element.removeClass("ui-buttonset"),this.buttons.map(function(){return e(this).button("widget")[0]}).removeClass("ui-corner-left ui-corner-right").end().button("destroy")}}),e.ui.button,e.extend(e.ui,{datepicker:{version:"1.11.4"}});var m;e.extend(o.prototype,{markerClassName:"hasDatepicker",maxRows:4,_widgetDatepicker:function(){return this.dpDiv},setDefaults:function(e){return a(this._defaults,e||{}),this},_attachDatepicker:function(t,n){var i,o,r;i=t.nodeName.toLowerCase(),o="div"===i||"span"===i,t.id||(this.uuid+=1,t.id="dp"+this.uuid),r=this._newInst(e(t),o),r.settings=e.extend({},n||{}),"input"===i?this._connectDatepicker(t,r):o&&this._inlineDatepicker(t,r)},_newInst:function(t,n){var i=t[0].id.replace(/([^A-Za-z0-9_\-])/g,"\\\\$1");return{id:i,input:t,selectedDay:0,selectedMonth:0,selectedYear:0,drawMonth:0,drawYear:0,inline:n,dpDiv:n?r(e("<div class='"+this._inlineClass+" ui-datepicker ui-widget ui-widget-content ui-helper-clearfix ui-corner-all'></div>")):this.dpDiv}},_connectDatepicker:function(t,n){var i=e(t);n.append=e([]),n.trigger=e([]),i.hasClass(this.markerClassName)||(this._attachments(i,n),i.addClass(this.markerClassName).keydown(this._doKeyDown).keypress(this._doKeyPress).keyup(this._doKeyUp),this._autoSize(n),e.data(t,"datepicker",n),n.settings.disabled&&this._disableDatepicker(t))},_attachments:function(t,n){var i,o,r,s=this._get(n,"appendText"),a=this._get(n,"isRTL");n.append&&n.append.remove(),s&&(n.append=e("<span class='"+this._appendClass+"'>"+s+"</span>"),t[a?"before":"after"](n.append)),t.unbind("focus",this._showDatepicker),n.trigger&&n.trigger.remove(),i=this._get(n,"showOn"),("focus"===i||"both"===i)&&t.focus(this._showDatepicker),("button"===i||"both"===i)&&(o=this._get(n,"buttonText"),r=this._get(n,"buttonImage"),n.trigger=e(this._get(n,"buttonImageOnly")?e("<img/>").addClass(this._triggerClass).attr({src:r,alt:o,title:o}):e("<button type='button'></button>").addClass(this._triggerClass).html(r?e("<img/>").attr({src:r,alt:o,title:o}):o)),t[a?"before":"after"](n.trigger),n.trigger.click(function(){return e.datepicker._datepickerShowing&&e.datepicker._lastInput===t[0]?e.datepicker._hideDatepicker():e.datepicker._datepickerShowing&&e.datepicker._lastInput!==t[0]?(e.datepicker._hideDatepicker(),e.datepicker._showDatepicker(t[0])):e.datepicker._showDatepicker(t[0]),!1}))},_autoSize:function(e){if(this._get(e,"autoSize")&&!e.inline){var t,n,i,o,r=new Date(2009,11,20),s=this._get(e,"dateFormat");s.match(/[DM]/)&&(t=function(e){for(n=0,i=0,o=0;e.length>o;o++)e[o].length>n&&(n=e[o].length,i=o);return i},r.setMonth(t(this._get(e,s.match(/MM/)?"monthNames":"monthNamesShort"))),r.setDate(t(this._get(e,s.match(/DD/)?"dayNames":"dayNamesShort"))+20-r.getDay())),e.input.attr("size",this._formatDate(e,r).length)}},_inlineDatepicker:function(t,n){var i=e(t);i.hasClass(this.markerClassName)||(i.addClass(this.markerClassName).append(n.dpDiv),e.data(t,"datepicker",n),this._setDate(n,this._getDefaultDate(n),!0),this._updateDatepicker(n),this._updateAlternate(n),n.settings.disabled&&this._disableDatepicker(t),n.dpDiv.css("display","block"))},_dialogDatepicker:function(t,n,i,o,r){var s,d,l,u,c,p=this._dialogInst;return p||(this.uuid+=1,s="dp"+this.uuid,this._dialogInput=e("<input type='text' id='"+s+"' style='position: absolute; top: -100px; width: 0px;'/>"),this._dialogInput.keydown(this._doKeyDown),e("body").append(this._dialogInput),p=this._dialogInst=this._newInst(this._dialogInput,!1),p.settings={},e.data(this._dialogInput[0],"datepicker",p)),a(p.settings,o||{}),n=n&&n.constructor===Date?this._formatDate(p,n):n,this._dialogInput.val(n),this._pos=r?r.length?r:[r.pageX,r.pageY]:null,this._pos||(d=document.documentElement.clientWidth,l=document.documentElement.clientHeight,u=document.documentElement.scrollLeft||document.body.scrollLeft,c=document.documentElement.scrollTop||document.body.scrollTop,this._pos=[d/2-100+u,l/2-150+c]),this._dialogInput.css("left",this._pos[0]+20+"px").css("top",this._pos[1]+"px"),p.settings.onSelect=i,this._inDialog=!0,this.dpDiv.addClass(this._dialogClass),this._showDatepicker(this._dialogInput[0]),e.blockUI&&e.blockUI(this.dpDiv),e.data(this._dialogInput[0],"datepicker",p),this},_destroyDatepicker:function(t){var n,i=e(t),o=e.data(t,"datepicker");i.hasClass(this.markerClassName)&&(n=t.nodeName.toLowerCase(),e.removeData(t,"datepicker"),"input"===n?(o.append.remove(),o.trigger.remove(),i.removeClass(this.markerClassName).unbind("focus",this._showDatepicker).unbind("keydown",this._doKeyDown).unbind("keypress",this._doKeyPress).unbind("keyup",this._doKeyUp)):("div"===n||"span"===n)&&i.removeClass(this.markerClassName).empty(),m===o&&(m=null))},_enableDatepicker:function(t){var n,i,o=e(t),r=e.data(t,"datepicker");o.hasClass(this.markerClassName)&&(n=t.nodeName.toLowerCase(),"input"===n?(t.disabled=!1,r.trigger.filter("button").each(function(){this.disabled=!1}).end().filter("img").css({opacity:"1.0",cursor:""})):("div"===n||"span"===n)&&(i=o.children("."+this._inlineClass),i.children().removeClass("ui-state-disabled"),i.find("select.ui-datepicker-month, select.ui-datepicker-year").prop("disabled",!1)),this._disabledInputs=e.map(this._disabledInputs,function(e){return e===t?null:e}))},_disableDatepicker:function(t){var n,i,o=e(t),r=e.data(t,"datepicker");o.hasClass(this.markerClassName)&&(n=t.nodeName.toLowerCase(),"input"===n?(t.disabled=!0,r.trigger.filter("button").each(function(){this.disabled=!0}).end().filter("img").css({opacity:"0.5",cursor:"default"})):("div"===n||"span"===n)&&(i=o.children("."+this._inlineClass),i.children().addClass("ui-state-disabled"),i.find("select.ui-datepicker-month, select.ui-datepicker-year").prop("disabled",!0)),this._disabledInputs=e.map(this._disabledInputs,function(e){return e===t?null:e}),this._disabledInputs[this._disabledInputs.length]=t)},_isDisabledDatepicker:function(e){if(!e)return!1;for(var t=0;this._disabledInputs.length>t;t++)if(this._disabledInputs[t]===e)return!0;return!1},_getInst:function(t){try{return e.data(t,"datepicker")}catch(n){throw"Missing instance data for this datepicker"}},_optionDatepicker:function(t,n,i){var o,r,s,d,l=this._getInst(t);return 2===arguments.length&&"string"==typeof n?"defaults"===n?e.extend({},e.datepicker._defaults):l?"all"===n?e.extend({},l.settings):this._get(l,n):null:(o=n||{},"string"==typeof n&&(o={},o[n]=i),void(l&&(this._curInst===l&&this._hideDatepicker(),r=this._getDateDatepicker(t,!0),s=this._getMinMaxDate(l,"min"),d=this._getMinMaxDate(l,"max"),a(l.settings,o),null!==s&&void 0!==o.dateFormat&&void 0===o.minDate&&(l.settings.minDate=this._formatDate(l,s)),null!==d&&void 0!==o.dateFormat&&void 0===o.maxDate&&(l.settings.maxDate=this._formatDate(l,d)),"disabled"in o&&(o.disabled?this._disableDatepicker(t):this._enableDatepicker(t)),this._attachments(e(t),l),this._autoSize(l),this._setDate(l,r),this._updateAlternate(l),this._updateDatepicker(l))))},_changeDatepicker:function(e,t,n){this._optionDatepicker(e,t,n)},_refreshDatepicker:function(e){var t=this._getInst(e);t&&this._updateDatepicker(t)},_setDateDatepicker:function(e,t){var n=this._getInst(e);n&&(this._setDate(n,t),this._updateDatepicker(n),this._updateAlternate(n))},_getDateDatepicker:function(e,t){var n=this._getInst(e);return n&&!n.inline&&this._setDateFromField(n,t),n?this._getDate(n):null},_doKeyDown:function(t){var n,i,o,r=e.datepicker._getInst(t.target),s=!0,a=r.dpDiv.is(".ui-datepicker-rtl");if(r._keyEvent=!0,e.datepicker._datepickerShowing)switch(t.keyCode){case 9:e.datepicker._hideDatepicker(),s=!1;break;case 13:return o=e("td."+e.datepicker._dayOverClass+":not(."+e.datepicker._currentClass+")",r.dpDiv),o[0]&&e.datepicker._selectDay(t.target,r.selectedMonth,r.selectedYear,o[0]),n=e.datepicker._get(r,"onSelect"),n?(i=e.datepicker._formatDate(r),n.apply(r.input?r.input[0]:null,[i,r])):e.datepicker._hideDatepicker(),!1;case 27:e.datepicker._hideDatepicker();break;case 33:e.datepicker._adjustDate(t.target,t.ctrlKey?-e.datepicker._get(r,"stepBigMonths"):-e.datepicker._get(r,"stepMonths"),"M");break;case 34:e.datepicker._adjustDate(t.target,t.ctrlKey?+e.datepicker._get(r,"stepBigMonths"):+e.datepicker._get(r,"stepMonths"),"M");break;case 35:(t.ctrlKey||t.metaKey)&&e.datepicker._clearDate(t.target),s=t.ctrlKey||t.metaKey;break;case 36:(t.ctrlKey||t.metaKey)&&e.datepicker._gotoToday(t.target),s=t.ctrlKey||t.metaKey;break;case 37:(t.ctrlKey||t.metaKey)&&e.datepicker._adjustDate(t.target,a?1:-1,"D"),s=t.ctrlKey||t.metaKey,t.originalEvent.altKey&&e.datepicker._adjustDate(t.target,t.ctrlKey?-e.datepicker._get(r,"stepBigMonths"):-e.datepicker._get(r,"stepMonths"),"M");break;case 38:(t.ctrlKey||t.metaKey)&&e.datepicker._adjustDate(t.target,-7,"D"),s=t.ctrlKey||t.metaKey;break;case 39:(t.ctrlKey||t.metaKey)&&e.datepicker._adjustDate(t.target,a?-1:1,"D"),s=t.ctrlKey||t.metaKey,t.originalEvent.altKey&&e.datepicker._adjustDate(t.target,t.ctrlKey?+e.datepicker._get(r,"stepBigMonths"):+e.datepicker._get(r,"stepMonths"),"M");break;case 40:(t.ctrlKey||t.metaKey)&&e.datepicker._adjustDate(t.target,7,"D"),s=t.ctrlKey||t.metaKey;break;default:s=!1}else 36===t.keyCode&&t.ctrlKey?e.datepicker._showDatepicker(this):s=!1;s&&(t.preventDefault(),t.stopPropagation())},_doKeyPress:function(t){var n,i,o=e.datepicker._getInst(t.target);return e.datepicker._get(o,"constrainInput")?(n=e.datepicker._possibleChars(e.datepicker._get(o,"dateFormat")),i=String.fromCharCode(null==t.charCode?t.keyCode:t.charCode),t.ctrlKey||t.metaKey||" ">i||!n||n.indexOf(i)>-1):void 0},_doKeyUp:function(t){var n,i=e.datepicker._getInst(t.target);if(i.input.val()!==i.lastVal)try{n=e.datepicker.parseDate(e.datepicker._get(i,"dateFormat"),i.input?i.input.val():null,e.datepicker._getFormatConfig(i)),n&&(e.datepicker._setDateFromField(i),e.datepicker._updateAlternate(i),e.datepicker._updateDatepicker(i))}catch(o){}return!0},_showDatepicker:function(t){if(t=t.target||t,"input"!==t.nodeName.toLowerCase()&&(t=e("input",t.parentNode)[0]),!e.datepicker._isDisabledDatepicker(t)&&e.datepicker._lastInput!==t){var n,o,r,s,d,l,u;n=e.datepicker._getInst(t),e.datepicker._curInst&&e.datepicker._curInst!==n&&(e.datepicker._curInst.dpDiv.stop(!0,!0),n&&e.datepicker._datepickerShowing&&e.datepicker._hideDatepicker(e.datepicker._curInst.input[0])),o=e.datepicker._get(n,"beforeShow"),r=o?o.apply(t,[t,n]):{},r!==!1&&(a(n.settings,r),n.lastVal=null,e.datepicker._lastInput=t,e.datepicker._setDateFromField(n),e.datepicker._inDialog&&(t.value=""),e.datepicker._pos||(e.datepicker._pos=e.datepicker._findPos(t),e.datepicker._pos[1]+=t.offsetHeight),s=!1,e(t).parents().each(function(){return s|="fixed"===e(this).css("position"),!s}),d={left:e.datepicker._pos[0],top:e.datepicker._pos[1]},e.datepicker._pos=null,n.dpDiv.empty(),n.dpDiv.css({position:"absolute",display:"block",top:"-1000px"}),e.datepicker._updateDatepicker(n),d=e.datepicker._checkOffset(n,d,s),n.dpDiv.css({position:e.datepicker._inDialog&&e.blockUI?"static":s?"fixed":"absolute",display:"none",left:d.left+"px",top:d.top+"px"}),n.inline||(l=e.datepicker._get(n,"showAnim"),u=e.datepicker._get(n,"duration"),n.dpDiv.css("z-index",i(e(t))+1),e.datepicker._datepickerShowing=!0,e.effects&&e.effects.effect[l]?n.dpDiv.show(l,e.datepicker._get(n,"showOptions"),u):n.dpDiv[l||"show"](l?u:null),e.datepicker._shouldFocusInput(n)&&n.input.focus(),e.datepicker._curInst=n))}},_updateDatepicker:function(t){this.maxRows=4,m=t,t.dpDiv.empty().append(this._generateHTML(t)),this._attachHandlers(t);var n,i=this._getNumberOfMonths(t),o=i[1],r=17,a=t.dpDiv.find("."+this._dayOverClass+" a");a.length>0&&s.apply(a.get(0)),t.dpDiv.removeClass("ui-datepicker-multi-2 ui-datepicker-multi-3 ui-datepicker-multi-4").width(""),o>1&&t.dpDiv.addClass("ui-datepicker-multi-"+o).css("width",r*o+"em"),t.dpDiv[(1!==i[0]||1!==i[1]?"add":"remove")+"Class"]("ui-datepicker-multi"),t.dpDiv[(this._get(t,"isRTL")?"add":"remove")+"Class"]("ui-datepicker-rtl"),t===e.datepicker._curInst&&e.datepicker._datepickerShowing&&e.datepicker._shouldFocusInput(t)&&t.input.focus(),
t.yearshtml&&(n=t.yearshtml,setTimeout(function(){n===t.yearshtml&&t.yearshtml&&t.dpDiv.find("select.ui-datepicker-year:first").replaceWith(t.yearshtml),n=t.yearshtml=null},0))},_shouldFocusInput:function(e){return e.input&&e.input.is(":visible")&&!e.input.is(":disabled")&&!e.input.is(":focus")},_checkOffset:function(t,n,i){var o=t.dpDiv.outerWidth(),r=t.dpDiv.outerHeight(),s=t.input?t.input.outerWidth():0,a=t.input?t.input.outerHeight():0,d=document.documentElement.clientWidth+(i?0:e(document).scrollLeft()),l=document.documentElement.clientHeight+(i?0:e(document).scrollTop());return n.left-=this._get(t,"isRTL")?o-s:0,n.left-=i&&n.left===t.input.offset().left?e(document).scrollLeft():0,n.top-=i&&n.top===t.input.offset().top+a?e(document).scrollTop():0,n.left-=Math.min(n.left,n.left+o>d&&d>o?Math.abs(n.left+o-d):0),n.top-=Math.min(n.top,n.top+r>l&&l>r?Math.abs(r+a):0),n},_findPos:function(t){for(var n,i=this._getInst(t),o=this._get(i,"isRTL");t&&("hidden"===t.type||1!==t.nodeType||e.expr.filters.hidden(t));)t=t[o?"previousSibling":"nextSibling"];return n=e(t).offset(),[n.left,n.top]},_hideDatepicker:function(t){var n,i,o,r,s=this._curInst;!s||t&&s!==e.data(t,"datepicker")||this._datepickerShowing&&(n=this._get(s,"showAnim"),i=this._get(s,"duration"),o=function(){e.datepicker._tidyDialog(s)},e.effects&&(e.effects.effect[n]||e.effects[n])?s.dpDiv.hide(n,e.datepicker._get(s,"showOptions"),i,o):s.dpDiv["slideDown"===n?"slideUp":"fadeIn"===n?"fadeOut":"hide"](n?i:null,o),n||o(),this._datepickerShowing=!1,r=this._get(s,"onClose"),r&&r.apply(s.input?s.input[0]:null,[s.input?s.input.val():"",s]),this._lastInput=null,this._inDialog&&(this._dialogInput.css({position:"absolute",left:"0",top:"-100px"}),e.blockUI&&(e.unblockUI(),e("body").append(this.dpDiv))),this._inDialog=!1)},_tidyDialog:function(e){e.dpDiv.removeClass(this._dialogClass).unbind(".ui-datepicker-calendar")},_checkExternalClick:function(t){if(e.datepicker._curInst){var n=e(t.target),i=e.datepicker._getInst(n[0]);(n[0].id!==e.datepicker._mainDivId&&0===n.parents("#"+e.datepicker._mainDivId).length&&!n.hasClass(e.datepicker.markerClassName)&&!n.closest("."+e.datepicker._triggerClass).length&&e.datepicker._datepickerShowing&&(!e.datepicker._inDialog||!e.blockUI)||n.hasClass(e.datepicker.markerClassName)&&e.datepicker._curInst!==i)&&e.datepicker._hideDatepicker()}},_adjustDate:function(t,n,i){var o=e(t),r=this._getInst(o[0]);this._isDisabledDatepicker(o[0])||(this._adjustInstDate(r,n+("M"===i?this._get(r,"showCurrentAtPos"):0),i),this._updateDatepicker(r))},_gotoToday:function(t){var n,i=e(t),o=this._getInst(i[0]);this._get(o,"gotoCurrent")&&o.currentDay?(o.selectedDay=o.currentDay,o.drawMonth=o.selectedMonth=o.currentMonth,o.drawYear=o.selectedYear=o.currentYear):(n=new Date,o.selectedDay=n.getDate(),o.drawMonth=o.selectedMonth=n.getMonth(),o.drawYear=o.selectedYear=n.getFullYear()),this._notifyChange(o),this._adjustDate(i)},_selectMonthYear:function(t,n,i){var o=e(t),r=this._getInst(o[0]);r["selected"+("M"===i?"Month":"Year")]=r["draw"+("M"===i?"Month":"Year")]=parseInt(n.options[n.selectedIndex].value,10),this._notifyChange(r),this._adjustDate(o)},_selectDay:function(t,n,i,o){var r,s=e(t);e(o).hasClass(this._unselectableClass)||this._isDisabledDatepicker(s[0])||(r=this._getInst(s[0]),r.selectedDay=r.currentDay=e("a",o).html(),r.selectedMonth=r.currentMonth=n,r.selectedYear=r.currentYear=i,this._selectDate(t,this._formatDate(r,r.currentDay,r.currentMonth,r.currentYear)))},_clearDate:function(t){var n=e(t);this._selectDate(n,"")},_selectDate:function(t,n){var i,o=e(t),r=this._getInst(o[0]);n=null!=n?n:this._formatDate(r),r.input&&r.input.val(n),this._updateAlternate(r),i=this._get(r,"onSelect"),i?i.apply(r.input?r.input[0]:null,[n,r]):r.input&&r.input.trigger("change"),r.inline?this._updateDatepicker(r):(this._hideDatepicker(),this._lastInput=r.input[0],"object"!=typeof r.input[0]&&r.input.focus(),this._lastInput=null)},_updateAlternate:function(t){var n,i,o,r=this._get(t,"altField");r&&(n=this._get(t,"altFormat")||this._get(t,"dateFormat"),i=this._getDate(t),o=this.formatDate(n,i,this._getFormatConfig(t)),e(r).each(function(){e(this).val(o)}))},noWeekends:function(e){var t=e.getDay();return[t>0&&6>t,""]},iso8601Week:function(e){var t,n=new Date(e.getTime());return n.setDate(n.getDate()+4-(n.getDay()||7)),t=n.getTime(),n.setMonth(0),n.setDate(1),Math.floor(Math.round((t-n)/864e5)/7)+1},parseDate:function(t,n,i){if(null==t||null==n)throw"Invalid arguments";if(n="object"==typeof n?""+n:n+"",""===n)return null;var o,r,s,a,d=0,l=(i?i.shortYearCutoff:null)||this._defaults.shortYearCutoff,u="string"!=typeof l?l:(new Date).getFullYear()%100+parseInt(l,10),c=(i?i.dayNamesShort:null)||this._defaults.dayNamesShort,p=(i?i.dayNames:null)||this._defaults.dayNames,f=(i?i.monthNamesShort:null)||this._defaults.monthNamesShort,g=(i?i.monthNames:null)||this._defaults.monthNames,y=-1,h=-1,m=-1,v=-1,k=!1,b=function(e){var n=t.length>o+1&&t.charAt(o+1)===e;return n&&o++,n},w=function(e){var t=b(e),i="@"===e?14:"!"===e?20:"y"===e&&t?4:"o"===e?3:2,o="y"===e?i:1,r=RegExp("^\\d{"+o+","+i+"}"),s=n.substring(d).match(r);if(!s)throw"Missing number at position "+d;return d+=s[0].length,parseInt(s[0],10)},M=function(t,i,o){var r=-1,s=e.map(b(t)?o:i,function(e,t){return[[t,e]]}).sort(function(e,t){return-(e[1].length-t[1].length)});if(e.each(s,function(e,t){var i=t[1];return n.substr(d,i.length).toLowerCase()===i.toLowerCase()?(r=t[0],d+=i.length,!1):void 0}),-1!==r)return r+1;throw"Unknown name at position "+d},C=function(){if(n.charAt(d)!==t.charAt(o))throw"Unexpected literal at position "+d;d++};for(o=0;t.length>o;o++)if(k)"'"!==t.charAt(o)||b("'")?C():k=!1;else switch(t.charAt(o)){case"d":m=w("d");break;case"D":M("D",c,p);break;case"o":v=w("o");break;case"m":h=w("m");break;case"M":h=M("M",f,g);break;case"y":y=w("y");break;case"@":a=new Date(w("@")),y=a.getFullYear(),h=a.getMonth()+1,m=a.getDate();break;case"!":a=new Date((w("!")-this._ticksTo1970)/1e4),y=a.getFullYear(),h=a.getMonth()+1,m=a.getDate();break;case"'":b("'")?C():k=!0;break;default:C()}if(n.length>d&&(s=n.substr(d),!/^\s+/.test(s)))throw"Extra/unparsed characters found in date: "+s;if(-1===y?y=(new Date).getFullYear():100>y&&(y+=(new Date).getFullYear()-(new Date).getFullYear()%100+(u>=y?0:-100)),v>-1)for(h=1,m=v;r=this._getDaysInMonth(y,h-1),!(r>=m);)h++,m-=r;if(a=this._daylightSavingAdjust(new Date(y,h-1,m)),a.getFullYear()!==y||a.getMonth()+1!==h||a.getDate()!==m)throw"Invalid date";return a},ATOM:"yy-mm-dd",COOKIE:"D, dd M yy",ISO_8601:"yy-mm-dd",RFC_822:"D, d M y",RFC_850:"DD, dd-M-y",RFC_1036:"D, d M y",RFC_1123:"D, d M yy",RFC_2822:"D, d M yy",RSS:"D, d M y",TICKS:"!",TIMESTAMP:"@",W3C:"yy-mm-dd",_ticksTo1970:864e9*(718685+Math.floor(492.5)-Math.floor(19.7)+Math.floor(4.925)),formatDate:function(e,t,n){if(!t)return"";var i,o=(n?n.dayNamesShort:null)||this._defaults.dayNamesShort,r=(n?n.dayNames:null)||this._defaults.dayNames,s=(n?n.monthNamesShort:null)||this._defaults.monthNamesShort,a=(n?n.monthNames:null)||this._defaults.monthNames,d=function(t){var n=e.length>i+1&&e.charAt(i+1)===t;return n&&i++,n},l=function(e,t,n){var i=""+t;if(d(e))for(;n>i.length;)i="0"+i;return i},u=function(e,t,n,i){return d(e)?i[t]:n[t]},c="",p=!1;if(t)for(i=0;e.length>i;i++)if(p)"'"!==e.charAt(i)||d("'")?c+=e.charAt(i):p=!1;else switch(e.charAt(i)){case"d":c+=l("d",t.getDate(),2);break;case"D":c+=u("D",t.getDay(),o,r);break;case"o":c+=l("o",Math.round((new Date(t.getFullYear(),t.getMonth(),t.getDate()).getTime()-new Date(t.getFullYear(),0,0).getTime())/864e5),3);break;case"m":c+=l("m",t.getMonth()+1,2);break;case"M":c+=u("M",t.getMonth(),s,a);break;case"y":c+=d("y")?t.getFullYear():(10>t.getYear()%100?"0":"")+t.getYear()%100;break;case"@":c+=t.getTime();break;case"!":c+=1e4*t.getTime()+this._ticksTo1970;break;case"'":d("'")?c+="'":p=!0;break;default:c+=e.charAt(i)}return c},_possibleChars:function(e){var t,n="",i=!1,o=function(n){var i=e.length>t+1&&e.charAt(t+1)===n;return i&&t++,i};for(t=0;e.length>t;t++)if(i)"'"!==e.charAt(t)||o("'")?n+=e.charAt(t):i=!1;else switch(e.charAt(t)){case"d":case"m":case"y":case"@":n+="0123456789";break;case"D":case"M":return null;case"'":o("'")?n+="'":i=!0;break;default:n+=e.charAt(t)}return n},_get:function(e,t){return void 0!==e.settings[t]?e.settings[t]:this._defaults[t]},_setDateFromField:function(e,t){if(e.input.val()!==e.lastVal){var n=this._get(e,"dateFormat"),i=e.lastVal=e.input?e.input.val():null,o=this._getDefaultDate(e),r=o,s=this._getFormatConfig(e);try{r=this.parseDate(n,i,s)||o}catch(a){i=t?"":i}e.selectedDay=r.getDate(),e.drawMonth=e.selectedMonth=r.getMonth(),e.drawYear=e.selectedYear=r.getFullYear(),e.currentDay=i?r.getDate():0,e.currentMonth=i?r.getMonth():0,e.currentYear=i?r.getFullYear():0,this._adjustInstDate(e)}},_getDefaultDate:function(e){return this._restrictMinMax(e,this._determineDate(e,this._get(e,"defaultDate"),new Date))},_determineDate:function(t,n,i){var o=function(e){var t=new Date;return t.setDate(t.getDate()+e),t},r=function(n){try{return e.datepicker.parseDate(e.datepicker._get(t,"dateFormat"),n,e.datepicker._getFormatConfig(t))}catch(i){}for(var o=(n.toLowerCase().match(/^c/)?e.datepicker._getDate(t):null)||new Date,r=o.getFullYear(),s=o.getMonth(),a=o.getDate(),d=/([+\-]?[0-9]+)\s*(d|D|w|W|m|M|y|Y)?/g,l=d.exec(n);l;){switch(l[2]||"d"){case"d":case"D":a+=parseInt(l[1],10);break;case"w":case"W":a+=7*parseInt(l[1],10);break;case"m":case"M":s+=parseInt(l[1],10),a=Math.min(a,e.datepicker._getDaysInMonth(r,s));break;case"y":case"Y":r+=parseInt(l[1],10),a=Math.min(a,e.datepicker._getDaysInMonth(r,s))}l=d.exec(n)}return new Date(r,s,a)},s=null==n||""===n?i:"string"==typeof n?r(n):"number"==typeof n?isNaN(n)?i:o(n):new Date(n.getTime());return s=s&&"Invalid Date"==""+s?i:s,s&&(s.setHours(0),s.setMinutes(0),s.setSeconds(0),s.setMilliseconds(0)),this._daylightSavingAdjust(s)},_daylightSavingAdjust:function(e){return e?(e.setHours(e.getHours()>12?e.getHours()+2:0),e):null},_setDate:function(e,t,n){var i=!t,o=e.selectedMonth,r=e.selectedYear,s=this._restrictMinMax(e,this._determineDate(e,t,new Date));e.selectedDay=e.currentDay=s.getDate(),e.drawMonth=e.selectedMonth=e.currentMonth=s.getMonth(),e.drawYear=e.selectedYear=e.currentYear=s.getFullYear(),o===e.selectedMonth&&r===e.selectedYear||n||this._notifyChange(e),this._adjustInstDate(e),e.input&&e.input.val(i?"":this._formatDate(e))},_getDate:function(e){var t=!e.currentYear||e.input&&""===e.input.val()?null:this._daylightSavingAdjust(new Date(e.currentYear,e.currentMonth,e.currentDay));return t},_attachHandlers:function(t){var n=this._get(t,"stepMonths"),i="#"+t.id.replace(/\\\\/g,"\\");t.dpDiv.find("[data-handler]").map(function(){var t={prev:function(){e.datepicker._adjustDate(i,-n,"M")},next:function(){e.datepicker._adjustDate(i,+n,"M")},hide:function(){e.datepicker._hideDatepicker()},today:function(){e.datepicker._gotoToday(i)},selectDay:function(){return e.datepicker._selectDay(i,+this.getAttribute("data-month"),+this.getAttribute("data-year"),this),!1},selectMonth:function(){return e.datepicker._selectMonthYear(i,this,"M"),!1},selectYear:function(){return e.datepicker._selectMonthYear(i,this,"Y"),!1}};e(this).bind(this.getAttribute("data-event"),t[this.getAttribute("data-handler")])})},_generateHTML:function(e){var t,n,i,o,r,s,a,d,l,u,c,p,f,g,y,h,m,v,k,b,w,M,C,x,I,T,_,S,P,F,E,A,D,U,$,L,R,V,z,G=new Date,Q=this._daylightSavingAdjust(new Date(G.getFullYear(),G.getMonth(),G.getDate())),W=this._get(e,"isRTL"),O=this._get(e,"showButtonPanel"),N=this._get(e,"hideIfNoPrevNext"),j=this._get(e,"navigationAsDateFormat"),B=this._getNumberOfMonths(e),H=this._get(e,"showCurrentAtPos"),q=this._get(e,"stepMonths"),Y=1!==B[0]||1!==B[1],K=this._daylightSavingAdjust(e.currentDay?new Date(e.currentYear,e.currentMonth,e.currentDay):new Date(9999,9,9)),X=this._getMinMaxDate(e,"min"),Z=this._getMinMaxDate(e,"max"),J=e.drawMonth-H,ee=e.drawYear;if(0>J&&(J+=12,ee--),Z)for(t=this._daylightSavingAdjust(new Date(Z.getFullYear(),Z.getMonth()-B[0]*B[1]+1,Z.getDate())),t=X&&X>t?X:t;this._daylightSavingAdjust(new Date(ee,J,1))>t;)J--,0>J&&(J=11,ee--);for(e.drawMonth=J,e.drawYear=ee,n=this._get(e,"prevText"),n=j?this.formatDate(n,this._daylightSavingAdjust(new Date(ee,J-q,1)),this._getFormatConfig(e)):n,i=this._canAdjustMonth(e,-1,ee,J)?"<a class='ui-datepicker-prev ui-corner-all' data-handler='prev' data-event='click' title='"+n+"'><span class='ui-icon ui-icon-circle-triangle-"+(W?"e":"w")+"'>"+n+"</span></a>":N?"":"<a class='ui-datepicker-prev ui-corner-all ui-state-disabled' title='"+n+"'><span class='ui-icon ui-icon-circle-triangle-"+(W?"e":"w")+"'>"+n+"</span></a>",o=this._get(e,"nextText"),o=j?this.formatDate(o,this._daylightSavingAdjust(new Date(ee,J+q,1)),this._getFormatConfig(e)):o,r=this._canAdjustMonth(e,1,ee,J)?"<a class='ui-datepicker-next ui-corner-all' data-handler='next' data-event='click' title='"+o+"'><span class='ui-icon ui-icon-circle-triangle-"+(W?"w":"e")+"'>"+o+"</span></a>":N?"":"<a class='ui-datepicker-next ui-corner-all ui-state-disabled' title='"+o+"'><span class='ui-icon ui-icon-circle-triangle-"+(W?"w":"e")+"'>"+o+"</span></a>",s=this._get(e,"currentText"),a=this._get(e,"gotoCurrent")&&e.currentDay?K:Q,s=j?this.formatDate(s,a,this._getFormatConfig(e)):s,d=e.inline?"":"<button type='button' class='ui-datepicker-close ui-state-default ui-priority-primary ui-corner-all' data-handler='hide' data-event='click'>"+this._get(e,"closeText")+"</button>",l=O?"<div class='ui-datepicker-buttonpane ui-widget-content'>"+(W?d:"")+(this._isInRange(e,a)?"<button type='button' class='ui-datepicker-current ui-state-default ui-priority-secondary ui-corner-all' data-handler='today' data-event='click'>"+s+"</button>":"")+(W?"":d)+"</div>":"",u=parseInt(this._get(e,"firstDay"),10),u=isNaN(u)?0:u,c=this._get(e,"showWeek"),p=this._get(e,"dayNames"),f=this._get(e,"dayNamesMin"),g=this._get(e,"monthNames"),y=this._get(e,"monthNamesShort"),h=this._get(e,"beforeShowDay"),m=this._get(e,"showOtherMonths"),v=this._get(e,"selectOtherMonths"),k=this._getDefaultDate(e),b="",M=0;B[0]>M;M++){for(C="",this.maxRows=4,x=0;B[1]>x;x++){if(I=this._daylightSavingAdjust(new Date(ee,J,e.selectedDay)),T=" ui-corner-all",_="",Y){if(_+="<div class='ui-datepicker-group",B[1]>1)switch(x){case 0:_+=" ui-datepicker-group-first",T=" ui-corner-"+(W?"right":"left");break;case B[1]-1:_+=" ui-datepicker-group-last",T=" ui-corner-"+(W?"left":"right");break;default:_+=" ui-datepicker-group-middle",T=""}_+="'>"}for(_+="<div class='ui-datepicker-header ui-widget-header ui-helper-clearfix"+T+"'>"+(/all|left/.test(T)&&0===M?W?r:i:"")+(/all|right/.test(T)&&0===M?W?i:r:"")+this._generateMonthYearHeader(e,J,ee,X,Z,M>0||x>0,g,y)+"</div><table class='ui-datepicker-calendar'><thead><tr>",S=c?"<th class='ui-datepicker-week-col'>"+this._get(e,"weekHeader")+"</th>":"",w=0;7>w;w++)P=(w+u)%7,S+="<th scope='col'"+((w+u+6)%7>=5?" class='ui-datepicker-week-end'":"")+"><span title='"+p[P]+"'>"+f[P]+"</span></th>";for(_+=S+"</tr></thead><tbody>",F=this._getDaysInMonth(ee,J),ee===e.selectedYear&&J===e.selectedMonth&&(e.selectedDay=Math.min(e.selectedDay,F)),E=(this._getFirstDayOfMonth(ee,J)-u+7)%7,A=Math.ceil((E+F)/7),D=Y&&this.maxRows>A?this.maxRows:A,this.maxRows=D,U=this._daylightSavingAdjust(new Date(ee,J,1-E)),$=0;D>$;$++){for(_+="<tr>",L=c?"<td class='ui-datepicker-week-col'>"+this._get(e,"calculateWeek")(U)+"</td>":"",w=0;7>w;w++)R=h?h.apply(e.input?e.input[0]:null,[U]):[!0,""],V=U.getMonth()!==J,z=V&&!v||!R[0]||X&&X>U||Z&&U>Z,L+="<td class='"+((w+u+6)%7>=5?" ui-datepicker-week-end":"")+(V?" ui-datepicker-other-month":"")+(U.getTime()===I.getTime()&&J===e.selectedMonth&&e._keyEvent||k.getTime()===U.getTime()&&k.getTime()===I.getTime()?" "+this._dayOverClass:"")+(z?" "+this._unselectableClass+" ui-state-disabled":"")+(V&&!m?"":" "+R[1]+(U.getTime()===K.getTime()?" "+this._currentClass:"")+(U.getTime()===Q.getTime()?" ui-datepicker-today":""))+"'"+(V&&!m||!R[2]?"":" title='"+R[2].replace(/'/g,"&#39;")+"'")+(z?"":" data-handler='selectDay' data-event='click' data-month='"+U.getMonth()+"' data-year='"+U.getFullYear()+"'")+">"+(V&&!m?"&#xa0;":z?"<span class='ui-state-default'>"+U.getDate()+"</span>":"<a class='ui-state-default"+(U.getTime()===Q.getTime()?" ui-state-highlight":"")+(U.getTime()===K.getTime()?" ui-state-active":"")+(V?" ui-priority-secondary":"")+"' href='#'>"+U.getDate()+"</a>")+"</td>",U.setDate(U.getDate()+1),U=this._daylightSavingAdjust(U);_+=L+"</tr>"}J++,J>11&&(J=0,ee++),_+="</tbody></table>"+(Y?"</div>"+(B[0]>0&&x===B[1]-1?"<div class='ui-datepicker-row-break'></div>":""):""),C+=_}b+=C}return b+=l,e._keyEvent=!1,b},_generateMonthYearHeader:function(e,t,n,i,o,r,s,a){var d,l,u,c,p,f,g,y,h=this._get(e,"changeMonth"),m=this._get(e,"changeYear"),v=this._get(e,"showMonthAfterYear"),k="<div class='ui-datepicker-title'>",b="";if(r||!h)b+="<span class='ui-datepicker-month'>"+s[t]+"</span>";else{for(d=i&&i.getFullYear()===n,l=o&&o.getFullYear()===n,b+="<select class='ui-datepicker-month' data-handler='selectMonth' data-event='change'>",u=0;12>u;u++)(!d||u>=i.getMonth())&&(!l||o.getMonth()>=u)&&(b+="<option value='"+u+"'"+(u===t?" selected='selected'":"")+">"+a[u]+"</option>");b+="</select>"}if(v||(k+=b+(!r&&h&&m?"":"&#xa0;")),!e.yearshtml)if(e.yearshtml="",r||!m)k+="<span class='ui-datepicker-year'>"+n+"</span>";else{for(c=this._get(e,"yearRange").split(":"),p=(new Date).getFullYear(),f=function(e){var t=e.match(/c[+\-].*/)?n+parseInt(e.substring(1),10):e.match(/[+\-].*/)?p+parseInt(e,10):parseInt(e,10);return isNaN(t)?p:t},g=f(c[0]),y=Math.max(g,f(c[1]||"")),g=i?Math.max(g,i.getFullYear()):g,y=o?Math.min(y,o.getFullYear()):y,e.yearshtml+="<select class='ui-datepicker-year' data-handler='selectYear' data-event='change'>";y>=g;g++)e.yearshtml+="<option value='"+g+"'"+(g===n?" selected='selected'":"")+">"+g+"</option>";e.yearshtml+="</select>",k+=e.yearshtml,e.yearshtml=null}return k+=this._get(e,"yearSuffix"),v&&(k+=(!r&&h&&m?"":"&#xa0;")+b),k+="</div>"},_adjustInstDate:function(e,t,n){var i=e.drawYear+("Y"===n?t:0),o=e.drawMonth+("M"===n?t:0),r=Math.min(e.selectedDay,this._getDaysInMonth(i,o))+("D"===n?t:0),s=this._restrictMinMax(e,this._daylightSavingAdjust(new Date(i,o,r)));e.selectedDay=s.getDate(),e.drawMonth=e.selectedMonth=s.getMonth(),e.drawYear=e.selectedYear=s.getFullYear(),("M"===n||"Y"===n)&&this._notifyChange(e)},_restrictMinMax:function(e,t){var n=this._getMinMaxDate(e,"min"),i=this._getMinMaxDate(e,"max"),o=n&&n>t?n:t;return i&&o>i?i:o},_notifyChange:function(e){var t=this._get(e,"onChangeMonthYear");t&&t.apply(e.input?e.input[0]:null,[e.selectedYear,e.selectedMonth+1,e])},_getNumberOfMonths:function(e){var t=this._get(e,"numberOfMonths");return null==t?[1,1]:"number"==typeof t?[1,t]:t},_getMinMaxDate:function(e,t){return this._determineDate(e,this._get(e,t+"Date"),null)},_getDaysInMonth:function(e,t){return 32-this._daylightSavingAdjust(new Date(e,t,32)).getDate()},_getFirstDayOfMonth:function(e,t){return new Date(e,t,1).getDay()},_canAdjustMonth:function(e,t,n,i){var o=this._getNumberOfMonths(e),r=this._daylightSavingAdjust(new Date(n,i+(0>t?t:o[0]*o[1]),1));return 0>t&&r.setDate(this._getDaysInMonth(r.getFullYear(),r.getMonth())),this._isInRange(e,r)},_isInRange:function(e,t){var n,i,o=this._getMinMaxDate(e,"min"),r=this._getMinMaxDate(e,"max"),s=null,a=null,d=this._get(e,"yearRange");return d&&(n=d.split(":"),i=(new Date).getFullYear(),s=parseInt(n[0],10),a=parseInt(n[1],10),n[0].match(/[+\-].*/)&&(s+=i),n[1].match(/[+\-].*/)&&(a+=i)),(!o||t.getTime()>=o.getTime())&&(!r||t.getTime()<=r.getTime())&&(!s||t.getFullYear()>=s)&&(!a||a>=t.getFullYear())},_getFormatConfig:function(e){var t=this._get(e,"shortYearCutoff");return t="string"!=typeof t?t:(new Date).getFullYear()%100+parseInt(t,10),{shortYearCutoff:t,dayNamesShort:this._get(e,"dayNamesShort"),dayNames:this._get(e,"dayNames"),monthNamesShort:this._get(e,"monthNamesShort"),monthNames:this._get(e,"monthNames")}},_formatDate:function(e,t,n,i){t||(e.currentDay=e.selectedDay,e.currentMonth=e.selectedMonth,e.currentYear=e.selectedYear);var o=t?"object"==typeof t?t:this._daylightSavingAdjust(new Date(i,n,t)):this._daylightSavingAdjust(new Date(e.currentYear,e.currentMonth,e.currentDay));return this.formatDate(this._get(e,"dateFormat"),o,this._getFormatConfig(e))}}),e.fn.datepicker=function(t){if(!this.length)return this;e.datepicker.initialized||(e(document).mousedown(e.datepicker._checkExternalClick),e.datepicker.initialized=!0),0===e("#"+e.datepicker._mainDivId).length&&e("body").append(e.datepicker.dpDiv);var n=Array.prototype.slice.call(arguments,1);return"string"!=typeof t||"isDisabled"!==t&&"getDate"!==t&&"widget"!==t?"option"===t&&2===arguments.length&&"string"==typeof arguments[1]?e.datepicker["_"+t+"Datepicker"].apply(e.datepicker,[this[0]].concat(n)):this.each(function(){"string"==typeof t?e.datepicker["_"+t+"Datepicker"].apply(e.datepicker,[this].concat(n)):e.datepicker._attachDatepicker(this,t)}):e.datepicker["_"+t+"Datepicker"].apply(e.datepicker,[this[0]].concat(n))},e.datepicker=new o,e.datepicker.initialized=!1,e.datepicker.uuid=(new Date).getTime(),e.datepicker.version="1.11.4",e.datepicker,e.widget("ui.draggable",e.ui.mouse,{version:"1.11.4",widgetEventPrefix:"drag",options:{addClasses:!0,appendTo:"parent",axis:!1,connectToSortable:!1,containment:!1,cursor:"auto",cursorAt:!1,grid:!1,handle:!1,helper:"original",iframeFix:!1,opacity:!1,refreshPositions:!1,revert:!1,revertDuration:500,scope:"default",scroll:!0,scrollSensitivity:20,scrollSpeed:20,snap:!1,snapMode:"both",snapTolerance:20,stack:!1,zIndex:!1,drag:null,start:null,stop:null},_create:function(){"original"===this.options.helper&&this._setPositionRelative(),this.options.addClasses&&this.element.addClass("ui-draggable"),this.options.disabled&&this.element.addClass("ui-draggable-disabled"),this._setHandleClassName(),this._mouseInit()},_setOption:function(e,t){this._super(e,t),"handle"===e&&(this._removeHandleClassName(),this._setHandleClassName())},_destroy:function(){return(this.helper||this.element).is(".ui-draggable-dragging")?void(this.destroyOnClear=!0):(this.element.removeClass("ui-draggable ui-draggable-dragging ui-draggable-disabled"),this._removeHandleClassName(),void this._mouseDestroy())},_mouseCapture:function(t){var n=this.options;return this._blurActiveElement(t),this.helper||n.disabled||e(t.target).closest(".ui-resizable-handle").length>0?!1:(this.handle=this._getHandle(t),this.handle?(this._blockFrames(n.iframeFix===!0?"iframe":n.iframeFix),!0):!1)},_blockFrames:function(t){this.iframeBlocks=this.document.find(t).map(function(){var t=e(this);return e("<div>").css("position","absolute").appendTo(t.parent()).outerWidth(t.outerWidth()).outerHeight(t.outerHeight()).offset(t.offset())[0]})},_unblockFrames:function(){this.iframeBlocks&&(this.iframeBlocks.remove(),delete this.iframeBlocks)},_blurActiveElement:function(t){var n=this.document[0];if(this.handleElement.is(t.target))try{n.activeElement&&"body"!==n.activeElement.nodeName.toLowerCase()&&e(n.activeElement).blur()}catch(i){}},_mouseStart:function(t){var n=this.options;return this.helper=this._createHelper(t),this.helper.addClass("ui-draggable-dragging"),this._cacheHelperProportions(),e.ui.ddmanager&&(e.ui.ddmanager.current=this),this._cacheMargins(),this.cssPosition=this.helper.css("position"),this.scrollParent=this.helper.scrollParent(!0),this.offsetParent=this.helper.offsetParent(),this.hasFixedAncestor=this.helper.parents().filter(function(){return"fixed"===e(this).css("position")}).length>0,this.positionAbs=this.element.offset(),this._refreshOffsets(t),this.originalPosition=this.position=this._generatePosition(t,!1),this.originalPageX=t.pageX,this.originalPageY=t.pageY,n.cursorAt&&this._adjustOffsetFromHelper(n.cursorAt),this._setContainment(),this._trigger("start",t)===!1?(this._clear(),!1):(this._cacheHelperProportions(),e.ui.ddmanager&&!n.dropBehaviour&&e.ui.ddmanager.prepareOffsets(this,t),this._normalizeRightBottom(),this._mouseDrag(t,!0),e.ui.ddmanager&&e.ui.ddmanager.dragStart(this,t),!0)},_refreshOffsets:function(e){this.offset={top:this.positionAbs.top-this.margins.top,left:this.positionAbs.left-this.margins.left,scroll:!1,parent:this._getParentOffset(),relative:this._getRelativeOffset()},this.offset.click={left:e.pageX-this.offset.left,top:e.pageY-this.offset.top}},_mouseDrag:function(t,n){if(this.hasFixedAncestor&&(this.offset.parent=this._getParentOffset()),this.position=this._generatePosition(t,!0),this.positionAbs=this._convertPositionTo("absolute"),!n){var i=this._uiHash();if(this._trigger("drag",t,i)===!1)return this._mouseUp({}),!1;this.position=i.position}return this.helper[0].style.left=this.position.left+"px",this.helper[0].style.top=this.position.top+"px",e.ui.ddmanager&&e.ui.ddmanager.drag(this,t),!1},_mouseStop:function(t){var n=this,i=!1;return e.ui.ddmanager&&!this.options.dropBehaviour&&(i=e.ui.ddmanager.drop(this,t)),this.dropped&&(i=this.dropped,this.dropped=!1),"invalid"===this.options.revert&&!i||"valid"===this.options.revert&&i||this.options.revert===!0||e.isFunction(this.options.revert)&&this.options.revert.call(this.element,i)?e(this.helper).animate(this.originalPosition,parseInt(this.options.revertDuration,10),function(){n._trigger("stop",t)!==!1&&n._clear()}):this._trigger("stop",t)!==!1&&this._clear(),!1},_mouseUp:function(t){return this._unblockFrames(),e.ui.ddmanager&&e.ui.ddmanager.dragStop(this,t),this.handleElement.is(t.target)&&this.element.focus(),e.ui.mouse.prototype._mouseUp.call(this,t)},cancel:function(){return this.helper.is(".ui-draggable-dragging")?this._mouseUp({}):this._clear(),this},_getHandle:function(t){return this.options.handle?!!e(t.target).closest(this.element.find(this.options.handle)).length:!0},_setHandleClassName:function(){this.handleElement=this.options.handle?this.element.find(this.options.handle):this.element,this.handleElement.addClass("ui-draggable-handle")},_removeHandleClassName:function(){this.handleElement.removeClass("ui-draggable-handle")},_createHelper:function(t){var n=this.options,i=e.isFunction(n.helper),o=i?e(n.helper.apply(this.element[0],[t])):"clone"===n.helper?this.element.clone().removeAttr("id"):this.element;return o.parents("body").length||o.appendTo("parent"===n.appendTo?this.element[0].parentNode:n.appendTo),i&&o[0]===this.element[0]&&this._setPositionRelative(),o[0]===this.element[0]||/(fixed|absolute)/.test(o.css("position"))||o.css("position","absolute"),o},_setPositionRelative:function(){/^(?:r|a|f)/.test(this.element.css("position"))||(this.element[0].style.position="relative")},_adjustOffsetFromHelper:function(t){"string"==typeof t&&(t=t.split(" ")),e.isArray(t)&&(t={left:+t[0],top:+t[1]||0}),"left"in t&&(this.offset.click.left=t.left+this.margins.left),"right"in t&&(this.offset.click.left=this.helperProportions.width-t.right+this.margins.left),"top"in t&&(this.offset.click.top=t.top+this.margins.top),"bottom"in t&&(this.offset.click.top=this.helperProportions.height-t.bottom+this.margins.top)},_isRootNode:function(e){return/(html|body)/i.test(e.tagName)||e===this.document[0]},_getParentOffset:function(){var t=this.offsetParent.offset(),n=this.document[0];return"absolute"===this.cssPosition&&this.scrollParent[0]!==n&&e.contains(this.scrollParent[0],this.offsetParent[0])&&(t.left+=this.scrollParent.scrollLeft(),t.top+=this.scrollParent.scrollTop()),this._isRootNode(this.offsetParent[0])&&(t={top:0,left:0}),{top:t.top+(parseInt(this.offsetParent.css("borderTopWidth"),10)||0),left:t.left+(parseInt(this.offsetParent.css("borderLeftWidth"),10)||0)}},_getRelativeOffset:function(){if("relative"!==this.cssPosition)return{top:0,left:0};var e=this.element.position(),t=this._isRootNode(this.scrollParent[0]);return{top:e.top-(parseInt(this.helper.css("top"),10)||0)+(t?0:this.scrollParent.scrollTop()),left:e.left-(parseInt(this.helper.css("left"),10)||0)+(t?0:this.scrollParent.scrollLeft())}},_cacheMargins:function(){this.margins={left:parseInt(this.element.css("marginLeft"),10)||0,top:parseInt(this.element.css("marginTop"),10)||0,right:parseInt(this.element.css("marginRight"),10)||0,bottom:parseInt(this.element.css("marginBottom"),10)||0}},_cacheHelperProportions:function(){this.helperProportions={width:this.helper.outerWidth(),height:this.helper.outerHeight()}},_setContainment:function(){var t,n,i,o=this.options,r=this.document[0];return this.relativeContainer=null,o.containment?"window"===o.containment?void(this.containment=[e(window).scrollLeft()-this.offset.relative.left-this.offset.parent.left,e(window).scrollTop()-this.offset.relative.top-this.offset.parent.top,e(window).scrollLeft()+e(window).width()-this.helperProportions.width-this.margins.left,e(window).scrollTop()+(e(window).height()||r.body.parentNode.scrollHeight)-this.helperProportions.height-this.margins.top]):"document"===o.containment?void(this.containment=[0,0,e(r).width()-this.helperProportions.width-this.margins.left,(e(r).height()||r.body.parentNode.scrollHeight)-this.helperProportions.height-this.margins.top]):o.containment.constructor===Array?void(this.containment=o.containment):("parent"===o.containment&&(o.containment=this.helper[0].parentNode),n=e(o.containment),i=n[0],void(i&&(t=/(scroll|auto)/.test(n.css("overflow")),this.containment=[(parseInt(n.css("borderLeftWidth"),10)||0)+(parseInt(n.css("paddingLeft"),10)||0),(parseInt(n.css("borderTopWidth"),10)||0)+(parseInt(n.css("paddingTop"),10)||0),(t?Math.max(i.scrollWidth,i.offsetWidth):i.offsetWidth)-(parseInt(n.css("borderRightWidth"),10)||0)-(parseInt(n.css("paddingRight"),10)||0)-this.helperProportions.width-this.margins.left-this.margins.right,(t?Math.max(i.scrollHeight,i.offsetHeight):i.offsetHeight)-(parseInt(n.css("borderBottomWidth"),10)||0)-(parseInt(n.css("paddingBottom"),10)||0)-this.helperProportions.height-this.margins.top-this.margins.bottom],this.relativeContainer=n))):void(this.containment=null)},_convertPositionTo:function(e,t){t||(t=this.position);var n="absolute"===e?1:-1,i=this._isRootNode(this.scrollParent[0]);return{top:t.top+this.offset.relative.top*n+this.offset.parent.top*n-("fixed"===this.cssPosition?-this.offset.scroll.top:i?0:this.offset.scroll.top)*n,left:t.left+this.offset.relative.left*n+this.offset.parent.left*n-("fixed"===this.cssPosition?-this.offset.scroll.left:i?0:this.offset.scroll.left)*n}},_generatePosition:function(e,t){var n,i,o,r,s=this.options,a=this._isRootNode(this.scrollParent[0]),d=e.pageX,l=e.pageY;return a&&this.offset.scroll||(this.offset.scroll={top:this.scrollParent.scrollTop(),left:this.scrollParent.scrollLeft()}),t&&(this.containment&&(this.relativeContainer?(i=this.relativeContainer.offset(),n=[this.containment[0]+i.left,this.containment[1]+i.top,this.containment[2]+i.left,this.containment[3]+i.top]):n=this.containment,e.pageX-this.offset.click.left<n[0]&&(d=n[0]+this.offset.click.left),e.pageY-this.offset.click.top<n[1]&&(l=n[1]+this.offset.click.top),e.pageX-this.offset.click.left>n[2]&&(d=n[2]+this.offset.click.left),e.pageY-this.offset.click.top>n[3]&&(l=n[3]+this.offset.click.top)),s.grid&&(o=s.grid[1]?this.originalPageY+Math.round((l-this.originalPageY)/s.grid[1])*s.grid[1]:this.originalPageY,l=n?o-this.offset.click.top>=n[1]||o-this.offset.click.top>n[3]?o:o-this.offset.click.top>=n[1]?o-s.grid[1]:o+s.grid[1]:o,r=s.grid[0]?this.originalPageX+Math.round((d-this.originalPageX)/s.grid[0])*s.grid[0]:this.originalPageX,d=n?r-this.offset.click.left>=n[0]||r-this.offset.click.left>n[2]?r:r-this.offset.click.left>=n[0]?r-s.grid[0]:r+s.grid[0]:r),"y"===s.axis&&(d=this.originalPageX),"x"===s.axis&&(l=this.originalPageY)),{top:l-this.offset.click.top-this.offset.relative.top-this.offset.parent.top+("fixed"===this.cssPosition?-this.offset.scroll.top:a?0:this.offset.scroll.top),left:d-this.offset.click.left-this.offset.relative.left-this.offset.parent.left+("fixed"===this.cssPosition?-this.offset.scroll.left:a?0:this.offset.scroll.left)}},_clear:function(){this.helper.removeClass("ui-draggable-dragging"),this.helper[0]===this.element[0]||this.cancelHelperRemoval||this.helper.remove(),
[truncated: 1,100,183 more chars]
