# Supplementary material for: What Are We Looking for in Computer-Based Learning Interventions in Medical Education? A Systematic Review
Source: J Med Internet Res. 2016 Aug 1;18(8):e204. doi: 10.2196/jmir.5461 (PMC4985611; doi:10.2196/jmir.5461)
Supplement: Multimedia Appendix 4 [file jmir_v18i8e204_app4.zip › dist/styles/style.css]

@import 'http://fonts.googleapis.com/css?family=Lato:400,700,400italic,700italic&subset=latin';.ui.accordion,.ui.accordion .accordion{max-width:100%;font-size:1em}.ui.accordion .accordion{margin:1em 0 0;padding:0}.ui.accordion .accordion .title,.ui.accordion .title{cursor:pointer}.ui.accordion .title:not(.ui){padding:.5em 0;font-family:Lato,'Helvetica Neue',Arial,Helvetica,sans-serif;font-size:1em;color:rgba(0,0,0,.8)}.ui.accordion .accordion .title~.content,.ui.accordion .title~.content{display:none}.ui.accordion:not(.styled) .accordion .title~.content:not(.ui),.ui.accordion:not(.styled) .title~.content:not(.ui){margin:0;padding:.5em 0 1em}.ui.accordion:not(.styled) .title~.content:not(.ui):last-child{padding-bottom:0}.ui.accordion .accordion .title .dropdown.icon,.ui.accordion .title .dropdown.icon{display:inline-block;float:none;opacity:.75;width:1.25em;height:1em;margin:0 .25rem 0 0;padding:0;font-size:1em;-webkit-transition:-webkit-transform .2s ease,opacity .2s ease;transition:transform .2s ease,opacity .2s ease;vertical-align:baseline;-webkit-transform:rotate(0deg);-ms-transform:rotate(0deg);transform:rotate(0deg)}.ui.accordion.menu .item .title{display:block;padding:0}.ui.accordion.menu .item .title>.dropdown.icon{float:right;margin:.165em 0 0 1em;-webkit-transform:rotate(180deg);-ms-transform:rotate(180deg);transform:rotate(180deg)}.ui.accordion .ui.header .dropdown.icon{font-size:1em;margin:0 .25rem 0 0}.ui.accordion .accordion .active.title .dropdown.icon,.ui.accordion .active.title .dropdown.icon,.ui.accordion.menu .item .active.title>.dropdown.icon{-webkit-transform:rotate(90deg);-ms-transform:rotate(90deg);transform:rotate(90deg)}.ui.styled.accordion{width:600px}.ui.styled.accordion,.ui.styled.accordion .accordion{border-radius:.2857rem;background:#fff;box-shadow:0 1px 2px 0 rgba(0,0,0,.05),0 0 0 1px rgba(39,41,43,.15)}.ui.styled.accordion .accordion .title,.ui.styled.accordion .title{margin:0;padding:.75em 1em;color:rgba(0,0,0,.4);font-weight:700;border-top:1px solid rgba(39,41,43,.15);-webkit-transition:background .2s ease,color .2s ease;transition:background .2s ease,color .2s ease}.ui.styled.accordion>.accordion .title:first-child,.ui.styled.accordion>.title:first-child{border-top:none}.ui.styled.accordion .accordion .content{margin:0}.ui.styled.accordion .content{margin:0;padding:.5em 1em 1.5em}.ui.styled.accordion .accordion .content{padding:.5em 1em 1.5em}.ui.styled.accordion .accordion .active.title,.ui.styled.accordion .accordion .title:hover,.ui.styled.accordion .active.title,.ui.styled.accordion .title:hover{background:0 0;color:rgba(0,0,0,.8)}.ui.accordion .accordion .active.content,.ui.accordion .active.content{display:block}.ui.fluid.accordion,.ui.fluid.accordion .accordion{width:100%}@font-face{font-family:Accordion;src:url(data:application/x-font-ttf;charset=utf-8;base64,AAEAAAALAIAAAwAwT1MvMggjB5AAAAC8AAAAYGNtYXAPfOIKAAABHAAAAExnYXNwAAAAEAAAAWgAAAAIZ2x5Zryj6HgAAAFwAAAAyGhlYWT/0IhHAAACOAAAADZoaGVhApkB5wAAAnAAAAAkaG10eAJuABIAAAKUAAAAGGxvY2EAjABWAAACrAAAAA5tYXhwAAgAFgAAArwAAAAgbmFtZfC1n04AAALcAAABPHBvc3QAAwAAAAAEGAAAACAAAwIAAZAABQAAAUwBZgAAAEcBTAFmAAAA9QAZAIQAAAAAAAAAAAAAAAAAAAABEAAAAAAAAAAAAAAAAAAAAABAAADw2gHg/+D/4AHgACAAAAABAAAAAAAAAAAAAAAgAAAAAAACAAAAAwAAABQAAwABAAAAFAAEADgAAAAKAAgAAgACAAEAIPDa//3//wAAAAAAIPDZ//3//wAB/+MPKwADAAEAAAAAAAAAAAAAAAEAAf//AA8AAQAAAAAAAAAAAAIAADc5AQAAAAABAAAAAAAAAAAAAgAANzkBAAAAAAEAAAAAAAAAAAACAAA3OQEAAAAAAQASAEkAtwFuABMAADc0PwE2FzYXFh0BFAcGJwYvASY1EgaABQgHBQYGBQcIBYAG2wcGfwcBAQcECf8IBAcBAQd/BgYAAAAAAQAAAEkApQFuABMAADcRNDc2MzIfARYVFA8BBiMiJyY1AAUGBwgFgAYGgAUIBwYFWwEACAUGBoAFCAcFgAYGBQcAAAABAAAAAQAAqWYls18PPPUACwIAAAAAAM/9o+4AAAAAz/2j7gAAAAAAtwFuAAAACAACAAAAAAAAAAEAAAHg/+AAAAIAAAAAAAC3AAEAAAAAAAAAAAAAAAAAAAAGAAAAAAAAAAAAAAAAAQAAAAC3ABIAtwAAAAAAAAAKABQAHgBCAGQAAAABAAAABgAUAAEAAAAAAAIAAAAAAAAAAAAAAAAAAAAAAAAADgCuAAEAAAAAAAEADAAAAAEAAAAAAAIADgBAAAEAAAAAAAMADAAiAAEAAAAAAAQADABOAAEAAAAAAAUAFgAMAAEAAAAAAAYABgAuAAEAAAAAAAoANABaAAMAAQQJAAEADAAAAAMAAQQJAAIADgBAAAMAAQQJAAMADAAiAAMAAQQJAAQADABOAAMAAQQJAAUAFgAMAAMAAQQJAAYADAA0AAMAAQQJAAoANABaAHIAYQB0AGkAbgBnAFYAZQByAHMAaQBvAG4AIAAxAC4AMAByAGEAdABpAG4AZ3JhdGluZwByAGEAdABpAG4AZwBSAGUAZwB1AGwAYQByAHIAYQB0AGkAbgBnAEYAbwBuAHQAIABnAGUAbgBlAHIAYQB0AGUAZAAgAGIAeQAgAEkAYwBvAE0AbwBvAG4ALgADAAAAAAAAAAAAAAAAAAAAAAAAAAAAAAAAAAAAAAAA) format('truetype'),url(data:application/font-woff;charset=utf-8;base64,d09GRk9UVE8AAASwAAoAAAAABGgAAQAAAAAAAAAAAAAAAAAAAAAAAAAAAABDRkYgAAAA9AAAAS0AAAEtFpovuE9TLzIAAAIkAAAAYAAAAGAIIweQY21hcAAAAoQAAABMAAAATA984gpnYXNwAAAC0AAAAAgAAAAIAAAAEGhlYWQAAALYAAAANgAAADb/0IhHaGhlYQAAAxAAAAAkAAAAJAKZAedobXR4AAADNAAAABgAAAAYAm4AEm1heHAAAANMAAAABgAAAAYABlAAbmFtZQAAA1QAAAE8AAABPPC1n05wb3N0AAAEkAAAACAAAAAgAAMAAAEABAQAAQEBB3JhdGluZwABAgABADr4HAL4GwP4GAQeCgAZU/+Lix4KABlT/4uLDAeLa/iU+HQFHQAAAHkPHQAAAH4RHQAAAAkdAAABJBIABwEBBw0PERQZHnJhdGluZ3JhdGluZ3UwdTF1MjB1RjBEOXVGMERBAAACAYkABAAGAQEEBwoNVp38lA78lA78lA77lA773Z33bxWLkI2Qj44I9xT3FAWOj5CNkIuQi4+JjoePiI2Gi4YIi/uUBYuGiYeHiIiHh4mGi4aLho2Ijwj7FPcUBYeOiY+LkAgO+92L5hWL95QFi5CNkI6Oj4+PjZCLkIuQiY6HCPcU+xQFj4iNhouGi4aJh4eICPsU+xQFiIeGiYaLhouHjYePiI6Jj4uQCA74lBT4lBWLDAoAAAAAAwIAAZAABQAAAUwBZgAAAEcBTAFmAAAA9QAZAIQAAAAAAAAAAAAAAAAAAAABEAAAAAAAAAAAAAAAAAAAAABAAADw2gHg/+D/4AHgACAAAAABAAAAAAAAAAAAAAAgAAAAAAACAAAAAwAAABQAAwABAAAAFAAEADgAAAAKAAgAAgACAAEAIPDa//3//wAAAAAAIPDZ//3//wAB/+MPKwADAAEAAAAAAAAAAAAAAAEAAf//AA8AAQAAAAEAADfYOJZfDzz1AAsCAAAAAADP/aPuAAAAAM/9o+4AAAAAALcBbgAAAAgAAgAAAAAAAAABAAAB4P/gAAACAAAAAAAAtwABAAAAAAAAAAAAAAAAAAAABgAAAAAAAAAAAAAAAAEAAAAAtwASALcAAAAAUAAABgAAAAAADgCuAAEAAAAAAAEADAAAAAEAAAAAAAIADgBAAAEAAAAAAAMADAAiAAEAAAAAAAQADABOAAEAAAAAAAUAFgAMAAEAAAAAAAYABgAuAAEAAAAAAAoANABaAAMAAQQJAAEADAAAAAMAAQQJAAIADgBAAAMAAQQJAAMADAAiAAMAAQQJAAQADABOAAMAAQQJAAUAFgAMAAMAAQQJAAYADAA0AAMAAQQJAAoANABaAHIAYQB0AGkAbgBnAFYAZQByAHMAaQBvAG4AIAAxAC4AMAByAGEAdABpAG4AZ3JhdGluZwByAGEAdABpAG4AZwBSAGUAZwB1AGwAYQByAHIAYQB0AGkAbgBnAEYAbwBuAHQAIABnAGUAbgBlAHIAYQB0AGUAZAAgAGIAeQAgAEkAYwBvAE0AbwBvAG4ALgADAAAAAAAAAAAAAAAAAAAAAAAAAAAAAAAAAAAAAAAA) format('woff');font-weight:400;font-style:normal}.ui.accordion .accordion .title .dropdown.icon,.ui.accordion .title .dropdown.icon{font-family:Accordion;line-height:1;-webkit-backface-visibility:hidden;backface-visibility:hidden;font-weight:400;font-style:normal;text-align:center}.ui.accordion .accordion .title .dropdown.icon:before,.ui.accordion .title .dropdown.icon:before{content:'\f0da'}.ui.ad{display:block;overflow:hidden;margin:1em 0}.ui.ad:first-child,.ui.ad:last-child{margin:0}.ui.ad iframe{margin:0;padding:0;border:none;overflow:hidden}.ui.leaderboard.ad{width:728px;height:90px}.ui[class*="medium rectangle"].ad{width:300px;height:250px}.ui[class*="large rectangle"].ad{width:336px;height:280px}.ui[class*="half page"].ad{width:300px;height:600px}.ui.square.ad{width:250px;height:250px}.ui[class*="small square"].ad{width:200px;height:200px}.ui[class*="small rectangle"].ad{width:180px;height:150px}.ui[class*="vertical rectangle"].ad{width:240px;height:400px}.ui.button.ad{width:120px;height:90px}.ui[class*="square button"].ad{width:125px;height:125px}.ui[class*="small button"].ad{width:120px;height:60px}.ui.skyscraper.ad{width:120px;height:600px}.ui[class*="wide skyscraper"].ad{width:160px}.ui.banner.ad{width:468px;height:60px}.ui[class*="vertical banner"].ad{width:120px;height:240px}.ui[class*="top banner"].ad{width:930px;height:180px}.ui[class*="half banner"].ad{width:234px;height:60px}.ui[class*="large leaderboard"].ad{width:970px;height:90px}.ui.billboard.ad{width:970px;height:250px}.ui.panorama.ad{width:980px;height:120px}.ui.netboard.ad{width:580px;height:400px}.ui[class*="large mobile banner"].ad{width:320px;height:100px}.ui[class*="mobile leaderboard"].ad{width:320px;height:50px}.ui.mobile.ad{display:none}@media only screen and (max-width:767px){.ui.mobile.ad{display:block}}.ui.centered.ad{margin-left:auto;margin-right:auto}.ui.test.ad{position:relative;background:#333}.ui.test.ad:after{position:absolute;top:50%;left:50%;width:100%;text-align:center;-webkit-transform:translateX(-50%) translateY(-50%);-ms-transform:translateX(-50%) translateY(-50%);transform:translateX(-50%) translateY(-50%);content:'Ad';color:#fff;font-size:1em;font-weight:700}.ui.mobile.test.ad:after{font-size:.85714em}.ui.test.ad[data-text]:after{content:attr(data-text)}.ui.breadcrumb{margin:1em 0;display:inline-block;vertical-align:middle}.ui.breadcrumb:first-child{margin-top:0}.ui.breadcrumb:last-child{margin-bottom:0}.ui.breadcrumb .divider{display:inline-block;opacity:.5;margin:0 .2rem;font-size:.9em;color:rgba(0,0,0,.4);vertical-align:baseline}.ui.breadcrumb a{color:#009fda}.ui.breadcrumb a:hover{color:#00b2f3}.ui.breadcrumb .icon.divider{font-size:.7em;vertical-align:middle}.ui.breadcrumb a.section{cursor:pointer}.ui.breadcrumb .section{display:inline-block;margin:0;padding:0}.ui.breadcrumb.segment{display:inline-block;padding:.5em 1em}.ui.breadcrumb .active.section{font-weight:700}.ui.mini.breadcrumb{font-size:.65em}.ui.tiny.breadcrumb{font-size:.7em}.ui.small.breadcrumb{font-size:.75em}.ui.breadcrumb{font-size:1em}.ui.large.breadcrumb{font-size:1.1em}.ui.big.breadcrumb{font-size:1.05em}.ui.huge.breadcrumb{font-size:1.3em}.ui.massive.breadcrumb{font-size:1.5em}.ui.button{cursor:pointer;display:inline-block;min-height:1em;outline:0;border:none;vertical-align:baseline;background-color:#e0e0e0;color:rgba(0,0,0,.6);font-family:Lato,'Helvetica Neue',Arial,Helvetica,sans-serif;margin:0 .25em 0 0;padding:.78571em 1.5em;text-transform:none;text-shadow:none;font-weight:700;line-height:1;font-style:normal;text-align:center;text-decoration:none;background-image:none;border-radius:.2857rem;box-shadow:0 0 0 1px transparent inset,0 0 0 0 rgba(39,41,43,.15)inset;-webkit-user-select:none;-moz-user-select:none;-ms-user-select:none;user-select:none;-webkit-transition:opacity .1s ease,background-color .1s ease,color .1s ease,box-shadow .1s ease,background .1s ease;transition:opacity .1s ease,background-color .1s ease,color .1s ease,box-shadow .1s ease,background .1s ease;-webkit-tap-highlight-color:transparent}.ui.button:hover{background-color:#e8e8e8;background-image:none;box-shadow:'';color:rgba(0,0,0,.8)}.ui.button:hover .icon{opacity:.85}.ui.button:focus{background-color:'';background-image:'';box-shadow:0 0 0 1px transparent inset,0 0 1px rgba(81,167,232,.8)inset,0 0 3px 2px rgba(81,167,232,.8);color:rgba(0,0,0,.8)}.ui.button:focus .icon{opacity:.85}.ui.active.button:active,.ui.button:active{background-color:#ccc;background-image:'';color:rgba(0,0,0,.8);box-shadow:0 0 0 1px transparent inset,0 1px 4px 0 rgba(39,41,43,.15)inset}.ui.active.button{background-color:#d0d0d0;background-image:none;box-shadow:0 0 0 1px transparent inset;color:rgba(0,0,0,.8)}.ui.button.active:hover{background-color:#d0d0d0;background-image:none;color:rgba(0,0,0,.8)}.ui.button.active:active{background-color:#d0d0d0;background-image:none}.ui.loading.loading.loading.loading.loading.loading.button{position:relative;cursor:default;point-events:none;text-shadow:none!important;color:transparent!important;-webkit-transition:all 0s linear;transition:all 0s linear}.ui.loading.button:before{border:.2em solid rgba(0,0,0,.15)}.ui.loading.button:before,.ui.loading.button:after{position:absolute;content:'';top:50%;left:50%;margin:-.64285em 0 0 -.64285em;width:1.2857em;height:1.2857em;border-radius:500rem}.ui.loading.button:after{-webkit-animation:button-spin .6s linear;animation:button-spin .6s linear;-webkit-animation-iteration-count:infinite;animation-iteration-count:infinite;border-color:#fff transparent transparent;border-style:solid;border-width:.2em;box-shadow:0 0 0 1px transparent}.ui.labeled.icon.loading.button .icon{background-color:transparent;box-shadow:none}@-webkit-keyframes button-spin{from{-webkit-transform:rotate(0deg);transform:rotate(0deg)}to{-webkit-transform:rotate(360deg);transform:rotate(360deg)}}@keyframes button-spin{from{-webkit-transform:rotate(0deg);transform:rotate(0deg)}to{-webkit-transform:rotate(360deg);transform:rotate(360deg)}}.ui.basic.loading.button:not(.inverted):before{border-color:rgba(0,0,0,.1)}.ui.basic.loading.button:not(.inverted):after{border-top-color:#aaa}.ui.buttons .disabled.button,.ui.disabled.button,.ui.disabled.button.active,.ui.disabled.button:hover{cursor:default;background-color:#dcddde!important;color:rgba(0,0,0,.4)!important;opacity:.3!important;background-image:none!important;box-shadow:none!important;pointer-events:none}.ui.animated.button{position:relative;overflow:hidden;padding-right:0!important}.ui.animated.button .content{will-change:transform,opacity}.ui.animated.button .visible.content{position:relative;margin-right:1.5em}.ui.animated.button .hidden.content{position:absolute;width:100%;-webkit-transition:right .3s ease 0s;transition:right .3s ease 0s}.ui.animated.button .visible.content{-webkit-transition:right .3s ease 0s;transition:right .3s ease 0s;left:auto;right:0}.ui.animated.button .hidden.content{top:50%;left:auto;right:-100%;margin-top:-.5em}.ui.animated.button:hover .visible.content{left:auto;right:200%}.ui.animated.button:hover .hidden.content{left:auto;right:0}.ui.vertical.animated.button .hidden.content,.ui.vertical.animated.button .visible.content{-webkit-transition:top .3s ease,-webkit-transform .3s ease;transition:top .3s ease,transform .3s ease}.ui.vertical.animated.button .visible.content{-webkit-transform:translateY(0%);-ms-transform:translateY(0%);transform:translateY(0%);right:auto}.ui.vertical.animated.button .hidden.content{top:-50%;left:0;right:auto}.ui.vertical.animated.button:hover .visible.content{-webkit-transform:translateY(200%);-ms-transform:translateY(200%);transform:translateY(200%);right:auto}.ui.vertical.animated.button:hover .hidden.content{top:50%;right:auto}.ui.fade.animated.button .hidden.content,.ui.fade.animated.button .visible.content{-webkit-transition:opacity .3s ease,-webkit-transform .3s ease;transition:opacity .3s ease,transform .3s ease}.ui.fade.animated.button .visible.content{left:auto;right:auto;opacity:1;-webkit-transform:scale(1);-ms-transform:scale(1);transform:scale(1)}.ui.fade.animated.button .hidden.content{opacity:0;left:0;right:auto;-webkit-transform:scale(1.5);-ms-transform:scale(1.5);transform:scale(1.5)}.ui.fade.animated.button:hover .visible.content{left:auto;right:auto;opacity:0;-webkit-transform:scale(.75);-ms-transform:scale(.75);transform:scale(.75)}.ui.fade.animated.button:hover .hidden.content{left:0;right:auto;opacity:1;-webkit-transform:scale(1);-ms-transform:scale(1);transform:scale(1)}.ui.inverted.button{box-shadow:0 0 0 2px #fff inset!important;background:0 0;color:#fff;text-shadow:none!important}.ui.inverted.buttons .button{margin:0 0 0 -2px}.ui.inverted.buttons .button:first-child{margin-left:0}.ui.inverted.vertical.buttons .button{margin:0 0 -2px}.ui.inverted.vertical.buttons .button:first-child{margin-top:0}.ui.inverted.buttons .button:hover{position:relative}.ui.inverted.button:hover{background:#fff;box-shadow:0 0 0 2px #fff inset!important;color:rgba(0,0,0,.8)}.ui.facebook.button{background-color:#3b579d;color:#fff;text-shadow:none;background-image:none;box-shadow:0 0 rgba(39,41,43,.15)inset}.ui.facebook.button:hover{background-color:#3f5da8;color:#fff;text-shadow:none}.ui.facebook.button:active{background-color:#314983;color:#fff;text-shadow:none}.ui.twitter.button{background-color:#4092cc;color:#fff;text-shadow:none;background-image:none;box-shadow:0 0 rgba(39,41,43,.15)inset}.ui.twitter.button:hover{background-color:#4c99cf;color:#fff;text-shadow:none}.ui.twitter.button:active{background-color:#3180b7;color:#fff;text-shadow:none}.ui.google.plus.button{background-color:#d34836;color:#fff;text-shadow:none;background-image:none;box-shadow:0 0 rgba(39,41,43,.15)inset}.ui.google.plus.button:hover{background-color:#d65343;color:#fff;text-shadow:none}.ui.google.plus.button:active{background-color:#bc3a29;color:#fff;text-shadow:none}.ui.linkedin.button{background-color:#1f88be;color:#fff;text-shadow:none}.ui.linkedin.button:hover{background-color:#2191cb;color:#fff;text-shadow:none}.ui.linkedin.button:active{background-color:#1a729f;color:#fff;text-shadow:none}.ui.youtube.button{background-color:#cc181e;color:#fff;text-shadow:none;background-image:none;box-shadow:0 0 rgba(39,41,43,.15)inset}.ui.youtube.button:hover{background-color:#da1a20;color:#fff;text-shadow:none}.ui.youtube.button:active{background-color:#ac1419;color:#fff;text-shadow:none}.ui.instagram.button{background-color:#49769c;color:#fff;text-shadow:none;background-image:none;box-shadow:0 0 rgba(39,41,43,.15)inset}.ui.instagram.button:hover{background-color:#4e7ea6;color:#fff;text-shadow:none}.ui.instagram.button:active{background-color:#3e6484;color:#fff;text-shadow:none}.ui.pinterest.button{background-color:#00aced;color:#fff;text-shadow:none;background-image:none;box-shadow:0 0 rgba(39,41,43,.15)inset}.ui.pinterest.button:hover{background-color:#00b7fc;color:#fff;text-shadow:none}.ui.pinterest.button:active{background-color:#0092c9;color:#fff;text-shadow:none}.ui.vk.button{background-color:#4D7198;color:#fff;background-image:none;box-shadow:0 0 rgba(39,41,43,.15)inset}.ui.vk.button:hover{background-color:#5279a2;color:#fff}.ui.vk.button:active{background-color:#415f80;color:#fff}.ui.button>.icon{opacity:.8;margin:0 .4em 0 -.2em;-webkit-transition:opacity .2s ease;transition:opacity .2s ease;vertical-align:baseline;color:''}.ui.button>.right.icon{margin:0 -.2em 0 .4em}.ui[class*="left floated"].button,.ui[class*="left floated"].buttons{float:left;margin-left:0;margin-right:.25em}.ui[class*="right floated"].button,.ui[class*="right floated"].buttons{float:right;margin-right:0;margin-left:.25em}.ui.compact.button,.ui.compact.buttons .button{padding:.5892825em 1.125em}.ui.compact.icon.button,.ui.compact.icon.buttons .button{padding:.5892825em}.ui.compact.labeled.icon.button,.ui.compact.labeled.icon.buttons .button{padding:.5892825em 3.69642em}.ui.mini.button,.ui.mini.buttons .button,.ui.mini.buttons .or{font-size:.71428571rem}.ui.tiny.button,.ui.tiny.buttons .button,.ui.tiny.buttons .or{font-size:.85714286rem}.ui.small.button,.ui.small.buttons .button,.ui.small.buttons .or{font-size:.92857143rem}.ui.button,.ui.buttons .button,.ui.buttons .or{font-size:1rem}.ui.large.button,.ui.large.buttons .button,.ui.large.buttons .or{font-size:1.14285714rem}.ui.big.button,.ui.big.buttons .button,.ui.big.buttons .or{font-size:1.28571429rem}.ui.huge.button,.ui.huge.buttons .button,.ui.huge.buttons .or{font-size:1.42857143rem}.ui.massive.button,.ui.massive.buttons .button,.ui.massive.buttons .or{font-size:1.71428571rem}.ui.icon.button,.ui.icon.buttons .button{padding:.78571em}.ui.icon.button>.icon,.ui.icon.buttons .button>.icon{opacity:.9;margin:0;vertical-align:top}.ui.basic.button{border-radius:.2857rem}.ui.basic.button,.ui.basic.buttons .button{background:0 0!important;color:rgba(0,0,0,.6)!important;font-weight:400;text-transform:none;text-shadow:none!important;box-shadow:0 0 0 1px rgba(39,41,43,.15)inset}.ui.basic.buttons{box-shadow:0 0 0 1px rgba(39,41,43,.15);border-radius:.2857rem}.ui.basic.buttons .button{border-radius:0}.ui.basic.button:hover{box-shadow:0 0 0 1px rgba(39,41,43,.15)inset,0 0 0 0 rgba(39,41,43,.15)inset}.ui.basic.button:hover,.ui.basic.buttons .button:hover{background:#fafafa!important;color:rgba(0,0,0,.8)!important}.ui.basic.button:active{box-shadow:0 0 0 1px rgba(0,0,0,.15)inset,0 1px 4px 0 rgba(39,41,43,.15)inset}.ui.basic.button:active,.ui.basic.buttons .button:active{background:#f8f8f8!important;color:rgba(0,0,0,.8)!important}.ui.basic.button.active,.ui.basic.buttons .button.active{background:rgba(0,0,0,.05)!important;box-shadow:''!important;color:rgba(0,0,0,.8)}.ui.basic.button.active:hover,.ui.basic.buttons .button.active:hover{background-color:rgba(0,0,0,.05)}.ui.basic.buttons .button:hover{box-shadow:0 0 0 1px rgba(39,41,43,.15)inset,0 0 0 0 rgba(39,41,43,.15)inset inset}.ui.basic.buttons .button:active{box-shadow:0 0 0 1px rgba(0,0,0,.15)inset,0 1px 4px 0 rgba(39,41,43,.15)inset inset}.ui.basic.buttons .button.active{box-shadow:rgba(39,41,43,.3)inset}.ui.basic.inverted.button,.ui.basic.inverted.buttons .button{background-color:transparent!important;color:#fafafa!important;box-shadow:0 0 0 2px rgba(255,255,255,.5)inset!important}.ui.basic.inverted.button:hover,.ui.basic.inverted.buttons .button:hover{color:#fff!important;box-shadow:0 0 0 2px #fff inset!important}.ui.basic.inverted.button:active,.ui.basic.inverted.buttons .button:active{background-color:rgba(255,255,255,.05)!important;color:#fff!important;box-shadow:0 0 0 2px rgba(255,255,255,.9)inset!important}.ui.basic.inverted.button.active,.ui.basic.inverted.buttons .button.active{background-color:rgba(255,255,255,.05);color:#fff;text-shadow:none;box-shadow:0 0 0 2px rgba(255,255,255,.7)inset}.ui.basic.inverted.button.active:hover,.ui.basic.inverted.buttons .button.active:hover{background-color:rgba(255,255,255,.07);box-shadow:0 0 0 2px #fff inset!important}.ui.basic.buttons .button{border-left:1px solid rgba(39,41,43,.15);box-shadow:none}.ui.basic.vertical.buttons .button{border-left:none}.ui.labeled.icon.button,.ui.labeled.icon.buttons .button{position:relative;padding-left:4.07142em!important;padding-right:1.5em!important}.ui.labeled.icon.button>.icon,.ui.labeled.icon.buttons>.button>.icon{position:absolute;width:2.57142em;height:100%;background-color:rgba(0,0,0,.05);text-align:center;color:'';border-radius:.2857rem 0 0 .2857rem;line-height:1;box-shadow:-1px 0 0 0 transparent inset;top:0;left:0}.ui[class*="right labeled"].icon.button{padding-right:4.07142em!important;padding-left:1.5em!important}.ui[class*="right labeled"].icon.button>.icon{left:auto;right:0;border-radius:0 .2857rem .2857rem 0;box-shadow:1px 0 0 0 transparent inset}.ui.labeled.icon.button>.icon:after,.ui.labeled.icon.button>.icon:before,.ui.labeled.icon.buttons>.button>.icon:after,.ui.labeled.icon.buttons>.button>.icon:before{display:block;position:absolute;width:100%;top:50%;text-align:center;margin-top:-.5em}.ui.labeled.icon.buttons .button>.icon{border-radius:0}.ui.labeled.icon.buttons .button:first-child>.icon{border-top-left-radius:.2857rem;border-bottom-left-radius:.2857rem}.ui.labeled.icon.buttons .button:last-child>.icon{border-top-right-radius:.2857rem;border-bottom-right-radius:.2857rem}.ui.vertical.labeled.icon.buttons .button:first-child>.icon{border-radius:.2857rem 0 0}.ui.vertical.labeled.icon.buttons .button:last-child>.icon{border-radius:0 0 0 .2857rem}.ui.fluid[class*="right labeled"].icon.button,.ui.fluid[class*="left labeled"].icon.button{padding-left:1.5em!important;padding-right:1.5em!important}.ui.button.toggle.active,.ui.buttons .button.toggle.active,.ui.toggle.buttons .active.button{background-color:#5bbd72!important;box-shadow:none!important;text-shadow:none;color:#fff!important}.ui.button.toggle.active:hover{background-color:#66c17b!important;text-shadow:none;color:#fff!important}.ui.circular.button{border-radius:10em}.ui.circular.button>.icon{width:1em;vertical-align:baseline}.ui.attached.button{display:block;margin:0;box-shadow:0 0 0 1px rgba(39,41,43,.15)!important;border-radius:0}.ui.attached.top.button{border-radius:.2857rem .2857rem 0 0}.ui.attached.bottom.button{border-radius:0 0 .2857rem .2857rem}.ui.attached.left.button{display:inline-block;border-left:none;padding-right:.75em;text-align:right;border-radius:.2857rem 0 0 .2857rem}.ui.attached.right.button{display:inline-block;padding-left:.75em;text-align:left;border-radius:0 .2857rem .2857rem 0}.ui.buttons .or{position:relative;float:left;width:.3em;height:2.57142em;z-index:3}.ui.buttons .or:before{position:absolute;text-align:center;border-radius:500rem;content:'or';top:50%;left:50%;background-color:#fff;text-shadow:none;margin-top:-.892855em;margin-left:-.892855em;width:1.78571em;height:1.78571em;line-height:1.78571em;color:rgba(0,0,0,.4);font-style:normal;font-weight:700;box-shadow:0 0 0 1px transparent inset}.ui.buttons .or[data-text]:before{content:attr(data-text)}.ui.fluid.buttons .or{width:0!important}.ui.fluid.buttons .or:after{display:none}.attached.ui.buttons{margin:0;border-radius:0}.attached.ui.buttons .button{margin:0}.attached.ui.buttons .button:first-child,.attached.ui.buttons .button:last-child{border-radius:0}[class*="top attached"].ui.buttons{margin-bottom:-1px;border-radius:.2857rem .2857rem 0 0}[class*="top attached"].ui.buttons .button:first-child{border-radius:.2857rem 0 0}[class*="top attached"].ui.buttons .button:last-child{border-radius:0 .2857rem 0 0}[class*="bottom attached"].ui.buttons{margin-top:-1px;border-radius:0 0 .2857rem .2857rem}[class*="bottom attached"].ui.buttons .button:first-child{border-radius:0 0 0 .2857rem}[class*="bottom attached"].ui.buttons .button:last-child{border-radius:0 0 .2857rem}[class*="left attached"].ui.buttons{margin-left:-1px;border-radius:0 .2857rem .2857rem 0}[class*="left attached"].ui.buttons .button:first-child{margin-left:-1px;border-radius:0 .2857rem 0 0}[class*="left attached"].ui.buttons .button:last-child{margin-left:-1px;border-radius:0 0 .2857rem}[class*="right attached"].ui.buttons,[class*="right attached"].ui.buttons .button{margin-right:-1px;border-radius:.2857rem 0 0 .2857rem}[class*="right attached"].ui.buttons .button:first-child{margin-left:-1px;border-radius:.2857rem 0 0}[class*="right attached"].ui.buttons .button:last-child{margin-left:-1px;border-radius:0 0 0 .2857rem}.ui.button.fluid,.ui.fluid.buttons,.ui.fluid.buttons>.button{display:block;width:100%}.ui.\32.buttons,.ui.two.buttons{width:100%}.ui.\32.buttons>.button,.ui.two.buttons>.button{width:50%}.ui.\33.buttons,.ui.three.buttons{width:100%}.ui.\33.buttons>.button,.ui.three.buttons>.button{width:33.333%}.ui.\34.buttons,.ui.four.buttons{width:100%}.ui.\34.buttons>.button,.ui.four.buttons>.button{width:25%}.ui.\35.buttons,.ui.five.buttons{width:100%}.ui.\35.buttons>.button,.ui.five.buttons>.button{width:20%}.ui.\36.buttons,.ui.six.buttons{width:100%}.ui.\36.buttons>.button,.ui.six.buttons>.button{width:16.666%}.ui.\37.buttons,.ui.seven.buttons{width:100%}.ui.\37.buttons>.button,.ui.seven.buttons>.button{width:14.285%}.ui.\38.buttons,.ui.eight.buttons{width:100%}.ui.\38.buttons>.button,.ui.eight.buttons>.button{width:12.5%}.ui.\39.buttons,.ui.nine.buttons{width:100%}.ui.\39.buttons>.button,.ui.nine.buttons>.button{width:11.11%}.ui.\31\30.buttons,.ui.ten.buttons{width:100%}.ui.\31\30.buttons>.button,.ui.ten.buttons>.button{width:10%}.ui.\31\31.buttons,.ui.eleven.buttons{width:100%}.ui.\31\31.buttons>.button,.ui.eleven.buttons>.button{width:9.09%}.ui.\31\32.buttons,.ui.twelve.buttons{width:100%}.ui.\31\32.buttons>.button,.ui.twelve.buttons>.button{width:8.3333%}.ui.fluid.vertical.buttons,.ui.fluid.vertical.buttons>.button{display:block;width:auto}.ui.\32.vertical.buttons>.button,.ui.two.vertical.buttons>.button{height:50%}.ui.\33.vertical.buttons>.button,.ui.three.vertical.buttons>.button{height:33.333%}.ui.\34.vertical.buttons>.button,.ui.four.vertical.buttons>.button{height:25%}.ui.\35.vertical.buttons>.button,.ui.five.vertical.buttons>.button{height:20%}.ui.\36.vertical.buttons>.button,.ui.six.vertical.buttons>.button{height:16.666%}.ui.\37.vertical.buttons>.button,.ui.seven.vertical.buttons>.button{height:14.285%}.ui.\38.vertical.buttons>.button,.ui.eight.vertical.buttons>.button{height:12.5%}.ui.\39.vertical.buttons>.button,.ui.nine.vertical.buttons>.button{height:11.11%}.ui.\31\30.vertical.buttons>.button,.ui.ten.vertical.buttons>.button{height:10%}.ui.\31\31.vertical.buttons>.button,.ui.eleven.vertical.buttons>.button{height:9.09%}.ui.\31\32.vertical.buttons>.button,.ui.twelve.vertical.buttons>.button{height:8.3333%}.ui.black.button,.ui.black.buttons .button{background-color:#1b1c1d;color:#fff;text-shadow:none;background-image:none}.ui.black.button{box-shadow:0 0 rgba(39,41,43,.15)inset}.ui.black.button:hover,.ui.black.buttons .button:hover{background-color:#1b1c1d;color:#fff;text-shadow:none}.ui.black.button:active,.ui.black.buttons .button:active{background-color:#0a0a0b;color:#fff;text-shadow:none}.ui.black.button .button.active:active,.ui.black.button.active,.ui.black.buttons .button.active,.ui.black.buttons .button.active:active{background-color:#0f0f10;color:#fff;text-shadow:none}.ui.basic.black.button,.ui.basic.black.buttons .button{box-shadow:0 0 0 2px rgba(39,41,43,.15)inset!important;color:rgba(0,0,0,.6)!important}.ui.basic.black.button:hover,.ui.basic.black.buttons .button:hover{background:0 0!important;box-shadow:0 0 0 2px #1b1c1d inset!important;color:#1b1c1d!important}.ui.basic.black.button:active,.ui.basic.black.buttons .button:active{box-shadow:0 0 0 2px #0a0a0b inset!important;color:#0a0a0b!important}.ui.basic.black.button.active,.ui.basic.black.buttons .button.active{background:0 0!important;box-shadow:0 0 0 2px #0a0a0b inset!important;color:#0a0a0b!important}.ui.buttons>.basic.black.button:not(:first-child){margin-left:-2px}.ui.inverted.black.button,.ui.inverted.black.buttons .button{background-color:transparent;box-shadow:0 0 0 2px #d4d4d5 inset!important;color:#fff}.ui.inverted.black.button.active,.ui.inverted.black.button:hover,.ui.inverted.black.buttons .button.active,.ui.inverted.black.buttons .button:hover{box-shadow:0 0 0 2px #333 inset!important;background-color:#333;color:#fff}.ui.inverted.black.button:active,.ui.inverted.black.buttons .button:active{box-shadow:0 0 0 2px #212121 inset!important;background-color:#212121;color:#fff}.ui.inverted.black.basic.button,.ui.inverted.black.basic.buttons .button,.ui.inverted.black.buttons .basic.button{background-color:transparent;box-shadow:0 0 0 2px rgba(255,255,255,.5)inset!important;color:#fff!important}.ui.inverted.black.basic.button.active,.ui.inverted.black.basic.button:hover,.ui.inverted.black.basic.buttons .button.active,.ui.inverted.black.basic.buttons .button:hover,.ui.inverted.black.buttons .basic.button.active,.ui.inverted.black.buttons .basic.button:hover{box-shadow:0 0 0 2px #333 inset!important;color:#fff!important}.ui.inverted.black.basic.button:active,.ui.inverted.black.basic.buttons .button:active,.ui.inverted.black.buttons .basic.button:active{box-shadow:0 0 0 2px #212121 inset!important;color:#fff!important}.ui.blue.button,.ui.blue.buttons .button{background-color:#3b83c0;color:#fff;text-shadow:none;background-image:none}.ui.blue.button{box-shadow:0 0 rgba(39,41,43,.15)inset}.ui.blue.button:hover,.ui.blue.buttons .button:hover{background-color:#458ac6;color:#fff;text-shadow:none}.ui.blue.button:active,.ui.blue.buttons .button:active{background-color:#3370a5;color:#fff;text-shadow:none}.ui.blue.button .button.active:active,.ui.blue.button.active,.ui.blue.buttons .button.active,.ui.blue.buttons .button.active:active{background-color:#3576ac;color:#fff;text-shadow:none}.ui.basic.blue.button,.ui.basic.blue.buttons .button{box-shadow:0 0 0 2px rgba(39,41,43,.15)inset!important;color:rgba(0,0,0,.6)!important}.ui.basic.blue.button:hover,.ui.basic.blue.buttons .button:hover{background:0 0!important;box-shadow:0 0 0 2px #458ac6 inset!important;color:#458ac6!important}.ui.basic.blue.button:active,.ui.basic.blue.buttons .button:active{box-shadow:0 0 0 2px #3370a5 inset!important;color:#3370a5!important}.ui.basic.blue.button.active,.ui.basic.blue.buttons .button.active{background:0 0!important;box-shadow:0 0 0 2px #3370a5 inset!important;color:#3370a5!important}.ui.buttons>.basic.blue.button:not(:first-child){margin-left:-2px}.ui.inverted.blue.button,.ui.inverted.blue.buttons .button{background-color:transparent;box-shadow:0 0 0 2px #54c8ff inset!important;color:#54c8ff}.ui.inverted.blue.button.active,.ui.inverted.blue.button:hover,.ui.inverted.blue.buttons .button.active,.ui.inverted.blue.buttons .button:hover{box-shadow:0 0 0 2px #54c8ff inset!important;background-color:#54c8ff;color:#fff}.ui.inverted.blue.button:active,.ui.inverted.blue.buttons .button:active{box-shadow:0 0 0 2px #30bdff inset!important;background-color:#30bdff;color:#fff}.ui.inverted.blue.basic.button,.ui.inverted.blue.basic.buttons .button,.ui.inverted.blue.buttons .basic.button{background-color:transparent;box-shadow:0 0 0 2px rgba(255,255,255,.5)inset!important;color:#fff!important}.ui.inverted.blue.basic.button.active,.ui.inverted.blue.basic.button:hover,.ui.inverted.blue.basic.buttons .button.active,.ui.inverted.blue.basic.buttons .button:hover,.ui.inverted.blue.buttons .basic.button.active,.ui.inverted.blue.buttons .basic.button:hover{box-shadow:0 0 0 2px #54c8ff inset!important;color:#54c8ff!important}.ui.inverted.blue.basic.button:active,.ui.inverted.blue.basic.buttons .button:active,.ui.inverted.blue.buttons .basic.button:active{box-shadow:0 0 0 2px #30bdff inset!important;color:#54c8ff!important}.ui.green.button,.ui.green.buttons .button{background-color:#5bbd72;color:#fff;text-shadow:none;background-image:none}.ui.green.button{box-shadow:0 0 rgba(39,41,43,.15)inset}.ui.green.button:hover,.ui.green.buttons .button:hover{background-color:#66c17b;color:#fff;text-shadow:none}.ui.green.button:active,.ui.green.buttons .button:active{background-color:#46ae5f;color:#fff;text-shadow:none}.ui.green.button .button.active:active,.ui.green.button.active,.ui.green.buttons .button.active,.ui.green.buttons .button.active:active{background-color:#49b562;color:#fff;text-shadow:none}.ui.basic.green.button,.ui.basic.green.buttons .button{box-shadow:0 0 0 2px rgba(39,41,43,.15)inset!important;color:rgba(0,0,0,.6)!important}.ui.basic.green.button:hover,.ui.basic.green.buttons .button:hover{background:0 0!important;box-shadow:0 0 0 2px #66c17b inset!important;color:#66c17b!important}.ui.basic.green.button:active,.ui.basic.green.buttons .button:active{box-shadow:0 0 0 2px #46ae5f inset!important;color:#46ae5f!important}.ui.basic.green.button.active,.ui.basic.green.buttons .button.active{background:0 0!important;box-shadow:0 0 0 2px #46ae5f inset!important;color:#46ae5f!important}.ui.buttons>.basic.green.button:not(:first-child){margin-left:-2px}.ui.inverted.green.button,.ui.inverted.green.buttons .button{background-color:transparent;box-shadow:0 0 0 2px #2ecc40 inset!important;color:#2ecc40}.ui.inverted.green.button.active,.ui.inverted.green.button:hover,.ui.inverted.green.buttons .button.active,.ui.inverted.green.buttons .button:hover{box-shadow:0 0 0 2px #2ecc40 inset!important;background-color:#2ecc40;color:#fff}.ui.inverted.green.button:active,.ui.inverted.green.buttons .button:active{box-shadow:0 0 0 2px #27af37 inset!important;background-color:#27af37;color:#fff}.ui.inverted.green.basic.button,.ui.inverted.green.basic.buttons .button,.ui.inverted.green.buttons .basic.button{background-color:transparent;box-shadow:0 0 0 2px rgba(255,255,255,.5)inset!important;color:#fff!important}.ui.inverted.green.basic.button.active,.ui.inverted.green.basic.button:hover,.ui.inverted.green.basic.buttons .button.active,.ui.inverted.green.basic.buttons .button:hover,.ui.inverted.green.buttons .basic.button.active,.ui.inverted.green.buttons .basic.button:hover{box-shadow:0 0 0 2px #2ecc40 inset!important;color:#2ecc40!important}.ui.inverted.green.basic.button:active,.ui.inverted.green.basic.buttons .button:active,.ui.inverted.green.buttons .basic.button:active{box-shadow:0 0 0 2px #27af37 inset!important;color:#2ecc40!important}.ui.orange.button,.ui.orange.buttons .button{background-color:#e07b53;color:#fff;text-shadow:none;background-image:none}.ui.orange.button{box-shadow:0 0 rgba(39,41,43,.15)inset}.ui.orange.button:hover,.ui.orange.buttons .button:hover{background-color:#e28560;color:#fff;text-shadow:none}.ui.orange.button:active,.ui.orange.buttons .button:active{background-color:#db6435;color:#fff;text-shadow:none}.ui.orange.button .button.active:active,.ui.orange.button.active,.ui.orange.buttons .button.active,.ui.orange.buttons .button.active:active{background-color:#0f0f10;color:#fff;text-shadow:none}.ui.basic.orange.button,.ui.basic.orange.buttons .button{box-shadow:0 0 0 2px rgba(39,41,43,.15)inset!important;color:rgba(0,0,0,.6)!important}.ui.basic.orange.button:hover,.ui.basic.orange.buttons .button:hover{background:0 0!important;box-shadow:0 0 0 2px #e28560 inset!important;color:#e28560!important}.ui.basic.orange.button:active,.ui.basic.orange.buttons .button:active{box-shadow:0 0 0 2px #db6435 inset!important;color:#db6435!important}.ui.basic.orange.button.active,.ui.basic.orange.buttons .button.active{background:0 0!important;box-shadow:0 0 0 2px #db6435 inset!important;color:#db6435!important}.ui.buttons>.basic.orange.button:not(:first-child){margin-left:-2px}.ui.inverted.orange.button,.ui.inverted.orange.buttons .button{background-color:transparent;box-shadow:0 0 0 2px #ff851b inset!important;color:#ff851b}.ui.inverted.orange.button.active,.ui.inverted.orange.button:hover,.ui.inverted.orange.buttons .button.active,.ui.inverted.orange.buttons .button:hover{box-shadow:0 0 0 2px #ff851b inset!important;background-color:#ff851b;color:#fff}.ui.inverted.orange.button:active,.ui.inverted.orange.buttons .button:active{box-shadow:0 0 0 2px #f67300 inset!important;background-color:#f67300;color:#fff}.ui.inverted.orange.basic.button,.ui.inverted.orange.basic.buttons .button,.ui.inverted.orange.buttons .basic.button{background-color:transparent;box-shadow:0 0 0 2px rgba(255,255,255,.5)inset!important;color:#fff!important}.ui.inverted.orange.basic.button.active,.ui.inverted.orange.basic.button:hover,.ui.inverted.orange.basic.buttons .button.active,.ui.inverted.orange.basic.buttons .button:hover,.ui.inverted.orange.buttons .basic.button.active,.ui.inverted.orange.buttons .basic.button:hover{box-shadow:0 0 0 2px #ff851b inset!important;color:#ff851b!important}.ui.inverted.orange.basic.button:active,.ui.inverted.orange.basic.buttons .button:active,.ui.inverted.orange.buttons .basic.button:active{box-shadow:0 0 0 2px #f67300 inset!important;color:#ff851b!important}.ui.pink.button,.ui.pink.buttons .button{background-color:#d9499a;color:#fff;text-shadow:none;background-image:none}.ui.pink.button{box-shadow:0 0 rgba(39,41,43,.15)inset}.ui.pink.button:hover,.ui.pink.buttons .button:hover{background-color:#dc56a1;color:#fff;text-shadow:none}.ui.pink.button:active,.ui.pink.buttons .button:active{background-color:#d22c8a;color:#fff;text-shadow:none}.ui.pink.button .button.active:active,.ui.pink.button.active,.ui.pink.buttons .button.active,.ui.pink.buttons .button.active:active{background-color:#d5348e;color:#fff;text-shadow:none}.ui.basic.pink.button,.ui.basic.pink.buttons .button{box-shadow:0 0 0 2px rgba(39,41,43,.15)inset!important;color:rgba(0,0,0,.6)!important}.ui.basic.pink.button:hover,.ui.basic.pink.buttons .button:hover{background:0 0!important;box-shadow:0 0 0 2px #dc56a1 inset!important;color:#dc56a1!important}.ui.basic.pink.button:active,.ui.basic.pink.buttons .button:active{box-shadow:0 0 0 2px #d22c8a inset!important;color:#d22c8a!important}.ui.basic.pink.button.active,.ui.basic.pink.buttons .button.active{background:0 0!important;box-shadow:0 0 0 2px #d22c8a inset!important;color:#d22c8a!important}.ui.buttons>.basic.pink.button:not(:first-child){margin-left:-2px}.ui.inverted.pink.button,.ui.inverted.pink.buttons .button{background-color:transparent;box-shadow:0 0 0 2px #ff8edf inset!important;color:#ff8edf}.ui.inverted.pink.button.active,.ui.inverted.pink.button:hover,.ui.inverted.pink.buttons .button.active,.ui.inverted.pink.buttons .button:hover{box-shadow:0 0 0 2px #ff8edf inset!important;background-color:#ff8edf;color:#fff}.ui.inverted.pink.button:active,.ui.inverted.pink.buttons .button:active{box-shadow:0 0 0 2px #ff6ad5 inset!important;background-color:#ff6ad5;color:#fff}.ui.inverted.pink.basic.button,.ui.inverted.pink.basic.buttons .button,.ui.inverted.pink.buttons .basic.button{background-color:transparent;box-shadow:0 0 0 2px rgba(255,255,255,.5)inset!important;color:#fff!important}.ui.inverted.pink.basic.button.active,.ui.inverted.pink.basic.button:hover,.ui.inverted.pink.basic.buttons .button.active,.ui.inverted.pink.basic.buttons .button:hover,.ui.inverted.pink.buttons .basic.button.active,.ui.inverted.pink.buttons .basic.button:hover{box-shadow:0 0 0 2px #ff8edf inset!important;color:#ff8edf!important}.ui.inverted.pink.basic.button:active,.ui.inverted.pink.basic.buttons .button:active,.ui.inverted.pink.buttons .basic.button:active{box-shadow:0 0 0 2px #ff6ad5 inset!important;color:#ff8edf!important}.ui.purple.button,.ui.purple.buttons .button{background-color:#564f8a;color:#fff;text-shadow:none;background-image:none}.ui.purple.button{box-shadow:0 0 rgba(39,41,43,.15)inset}.ui.purple.button:hover,.ui.purple.buttons .button:hover{background-color:#5c5594;color:#fff;text-shadow:none}.ui.purple.button:active,.ui.purple.buttons .button:active{background-color:#484273;color:#fff;text-shadow:none}.ui.purple.button .button.active:active,.ui.purple.button.active,.ui.purple.buttons .button.active,.ui.purple.buttons .button.active:active{background-color:#4c467a;color:#fff;text-shadow:none}.ui.basic.purple.button,.ui.basic.purple.buttons .button{box-shadow:0 0 0 2px rgba(39,41,43,.15)inset!important;color:rgba(0,0,0,.6)!important}.ui.basic.purple.button:hover,.ui.basic.purple.buttons .button:hover{background:0 0!important;box-shadow:0 0 0 2px #5c5594 inset!important;color:#5c5594!important}.ui.basic.purple.button:active,.ui.basic.purple.buttons .button:active{box-shadow:0 0 0 2px #484273 inset!important;color:#484273!important}.ui.basic.purple.button.active,.ui.basic.purple.buttons .button.active{background:0 0!important;box-shadow:0 0 0 2px #484273 inset!important;color:#484273!important}.ui.buttons>.basic.purple.button:not(:first-child){margin-left:-2px}.ui.inverted.purple.button,.ui.inverted.purple.buttons .button{background-color:transparent;box-shadow:0 0 0 2px #cdc6ff inset!important;color:#cdc6ff}.ui.inverted.purple.button.active,.ui.inverted.purple.button:hover,.ui.inverted.purple.buttons .button.active,.ui.inverted.purple.buttons .button:hover{box-shadow:0 0 0 2px #cdc6ff inset!important;background-color:#cdc6ff;color:#1b1c1d}.ui.inverted.purple.button:active,.ui.inverted.purple.buttons .button:active{box-shadow:0 0 0 2px #aea2ff inset!important;background-color:#aea2ff;color:#1b1c1d}.ui.inverted.purple.basic.button,.ui.inverted.purple.basic.buttons .button,.ui.inverted.purple.buttons .basic.button{background-color:transparent;box-shadow:0 0 0 2px rgba(255,255,255,.5)inset!important;color:#fff!important}.ui.inverted.purple.basic.button.active,.ui.inverted.purple.basic.button:hover,.ui.inverted.purple.basic.buttons .button.active,.ui.inverted.purple.basic.buttons .button:hover,.ui.inverted.purple.buttons .basic.button.active,.ui.inverted.purple.buttons .basic.button:hover{box-shadow:0 0 0 2px #cdc6ff inset!important;color:#cdc6ff!important}.ui.inverted.purple.basic.button:active,.ui.inverted.purple.basic.buttons .button:active,.ui.inverted.purple.buttons .basic.button:active{box-shadow:0 0 0 2px #aea2ff inset!important;color:#cdc6ff!important}.ui.red.button,.ui.red.buttons .button{background-color:#d95c5c;color:#fff;text-shadow:none;background-image:none}.ui.red.button{box-shadow:0 0 rgba(39,41,43,.15)inset}.ui.red.button:hover,.ui.red.buttons .button:hover{background-color:#dc6868;color:#fff;text-shadow:none}.ui.red.button:active,.ui.red.buttons .button:active{background-color:#d23f3f;color:#fff;text-shadow:none}.ui.red.button .button.active:active,.ui.red.button.active,.ui.red.buttons .button.active,.ui.red.buttons .button.active:active{background-color:#d44747;color:#fff;text-shadow:none}.ui.basic.red.button,.ui.basic.red.buttons .button{box-shadow:0 0 0 2px rgba(39,41,43,.15)inset!important;color:rgba(0,0,0,.6)!important}.ui.basic.red.button:hover,.ui.basic.red.buttons .button:hover{background:0 0!important;box-shadow:0 0 0 2px #dc6868 inset!important;color:#dc6868!important}.ui.basic.red.button:active,.ui.basic.red.buttons .button:active{box-shadow:0 0 0 2px #d23f3f inset!important;color:#d23f3f!important}.ui.basic.red.button.active,.ui.basic.red.buttons .button.active{background:0 0!important;box-shadow:0 0 0 2px #d23f3f inset!important;color:#d23f3f!important}.ui.buttons>.basic.red.button:not(:first-child){margin-left:-2px}.ui.inverted.red.button,.ui.inverted.red.buttons .button{background-color:transparent;box-shadow:0 0 0 2px #ff695e inset!important;color:#ff695e}.ui.inverted.red.button.active,.ui.inverted.red.button:hover,.ui.inverted.red.buttons .button.active,.ui.inverted.red.buttons .button:hover{box-shadow:0 0 0 2px #ff695e inset!important;background-color:#ff695e;color:#fff}.ui.inverted.red.button:active,.ui.inverted.red.buttons .button:active{box-shadow:0 0 0 2px #ff483a inset!important;background-color:#ff483a;color:#fff}.ui.inverted.red.basic.button,.ui.inverted.red.basic.buttons .button,.ui.inverted.red.buttons .basic.button{background-color:transparent;box-shadow:0 0 0 2px rgba(255,255,255,.5)inset!important;color:#fff!important}.ui.inverted.red.basic.button.active,.ui.inverted.red.basic.button:hover,.ui.inverted.red.basic.buttons .button.active,.ui.inverted.red.basic.buttons .button:hover,.ui.inverted.red.buttons .basic.button.active,.ui.inverted.red.buttons .basic.button:hover{box-shadow:0 0 0 2px #ff695e inset!important;color:#ff695e!important}.ui.inverted.red.basic.button:active,.ui.inverted.red.basic.buttons .button:active,.ui.inverted.red.buttons .basic.button:active{box-shadow:0 0 0 2px #ff483a inset!important;color:#ff695e!important}.ui.teal.button,.ui.teal.buttons .button{background-color:#00b5ad;color:#fff;text-shadow:none;background-image:none}.ui.teal.button{box-shadow:0 0 rgba(39,41,43,.15)inset}.ui.teal.button:hover,.ui.teal.buttons .button:hover{background-color:#00c4bc;color:#fff;text-shadow:none}.ui.teal.button:active,.ui.teal.buttons .button:active{background-color:#00918b;color:#fff;text-shadow:none}.ui.teal.button .button.active:active,.ui.teal.button.active,.ui.teal.buttons .button.active,.ui.teal.buttons .button.active:active{background-color:#009c95;color:#fff;text-shadow:none}.ui.basic.teal.button,.ui.basic.teal.buttons .button{box-shadow:0 0 0 2px rgba(39,41,43,.15)inset!important;color:rgba(0,0,0,.6)!important}.ui.basic.teal.button:hover,.ui.basic.teal.buttons .button:hover{background:0 0!important;box-shadow:0 0 0 2px #00c4bc inset!important;color:#00c4bc!important}.ui.basic.teal.button:active,.ui.basic.teal.buttons .button:active{box-shadow:0 0 0 2px #00918b inset!important;color:#00918b!important}.ui.basic.teal.button.active,.ui.basic.teal.buttons .button.active{background:0 0!important;box-shadow:0 0 0 2px #00918b inset!important;color:#00918b!important}.ui.buttons>.basic.teal.button:not(:first-child){margin-left:-2px}.ui.inverted.teal.button,.ui.inverted.teal.buttons .button{background-color:transparent;box-shadow:0 0 0 2px #6dffff inset!important;color:#6dffff}.ui.inverted.teal.button.active,.ui.inverted.teal.button:hover,.ui.inverted.teal.buttons .button.active,.ui.inverted.teal.buttons .button:hover{box-shadow:0 0 0 2px #6dffff inset!important;background-color:#6dffff;color:#1b1c1d}.ui.inverted.teal.button:active,.ui.inverted.teal.buttons .button:active{box-shadow:0 0 0 2px #49ffff inset!important;background-color:#49ffff;color:#1b1c1d}.ui.inverted.teal.basic.button,.ui.inverted.teal.basic.buttons .button,.ui.inverted.teal.buttons .basic.button{background-color:transparent;box-shadow:0 0 0 2px rgba(255,255,255,.5)inset!important;color:#fff!important}.ui.inverted.teal.basic.button.active,.ui.inverted.teal.basic.button:hover,.ui.inverted.teal.basic.buttons .button.active,.ui.inverted.teal.basic.buttons .button:hover,.ui.inverted.teal.buttons .basic.button.active,.ui.inverted.teal.buttons .basic.button:hover{box-shadow:0 0 0 2px #6dffff inset!important;color:#6dffff!important}.ui.inverted.teal.basic.button:active,.ui.inverted.teal.basic.buttons .button:active,.ui.inverted.teal.buttons .basic.button:active{box-shadow:0 0 0 2px #49ffff inset!important;color:#6dffff!important}.ui.yellow.button,.ui.yellow.buttons .button{background-color:#f2c61f;color:#fff;text-shadow:none;background-image:none}.ui.yellow.button{box-shadow:0 0 rgba(39,41,43,.15)inset}.ui.yellow.button:hover,.ui.yellow.buttons .button:hover{background-color:#f3ca2d;color:#fff;text-shadow:none}.ui.yellow.button:active,.ui.yellow.buttons .button:active{background-color:#e0b40d;color:#fff;text-shadow:none}.ui.yellow.button .button.active:active,.ui.yellow.button.active,.ui.yellow.buttons .button.active,.ui.yellow.buttons .button.active:active{background-color:#eabc0e;color:#fff;text-shadow:none}.ui.basic.yellow.button,.ui.basic.yellow.buttons .button{box-shadow:0 0 0 2px rgba(39,41,43,.15)inset!important;color:rgba(0,0,0,.6)!important}.ui.basic.yellow.button:hover,.ui.basic.yellow.buttons .button:hover{background:0 0!important;box-shadow:0 0 0 2px #f3ca2d inset!important;color:#f3ca2d!important}.ui.basic.yellow.button:active,.ui.basic.yellow.buttons .button:active{box-shadow:0 0 0 2px #e0b40d inset!important;color:#e0b40d!important}.ui.basic.yellow.button.active,.ui.basic.yellow.buttons .button.active{background:0 0!important;box-shadow:0 0 0 2px #e0b40d inset!important;color:#e0b40d!important}.ui.buttons>.basic.yellow.button:not(:first-child){margin-left:-2px}.ui.inverted.yellow.button,.ui.inverted.yellow.buttons .button{background-color:transparent;box-shadow:0 0 0 2px #ffe21f inset!important;color:#ffe21f}.ui.inverted.yellow.button.active,.ui.inverted.yellow.button:hover,.ui.inverted.yellow.buttons .button.active,.ui.inverted.yellow.buttons .button:hover{box-shadow:0 0 0 2px #ffe21f inset!important;background-color:#ffe21f;color:#1b1c1d}.ui.inverted.yellow.button:active,.ui.inverted.yellow.buttons .button:active{box-shadow:0 0 0 2px #fada00 inset!important;background-color:#fada00;color:#1b1c1d}.ui.inverted.yellow.basic.button,.ui.inverted.yellow.basic.buttons .button,.ui.inverted.yellow.buttons .basic.button{background-color:transparent;box-shadow:0 0 0 2px rgba(255,255,255,.5)inset!important;color:#fff!important}.ui.inverted.yellow.basic.button.active,.ui.inverted.yellow.basic.button:hover,.ui.inverted.yellow.basic.buttons .button.active,.ui.inverted.yellow.basic.buttons .button:hover,.ui.inverted.yellow.buttons .basic.button.active,.ui.inverted.yellow.buttons .basic.button:hover{box-shadow:0 0 0 2px #ffe21f inset!important;color:#ffe21f!important}.ui.inverted.yellow.basic.button:active,.ui.inverted.yellow.basic.buttons .button:active,.ui.inverted.yellow.buttons .basic.button:active{box-shadow:0 0 0 2px #fada00 inset!important;color:#ffe21f!important}.ui.primary.button,.ui.primary.buttons .button{background-color:#3b83c0;color:#fff;text-shadow:none;background-image:none}.ui.primary.button{box-shadow:0 0 rgba(39,41,43,.15)inset}.ui.primary.button:hover,.ui.primary.buttons .button:hover{background-color:#458ac6;color:#fff;text-shadow:none}.ui.primary.button:active,.ui.primary.buttons .button:active{background-color:#3370a5;color:#fff;text-shadow:none}.ui.primary.button.active,.ui.primary.buttons .active.button{background-color:#3576ac;color:#fff;text-shadow:none}.ui.secondary.button,.ui.secondary.buttons .button{background-color:#1b1c1d;color:#fff;text-shadow:none;background-image:none}.ui.secondary.button{box-shadow:0 0 rgba(39,41,43,.15)inset}.ui.secondary.button:hover,.ui.secondary.buttons .button:hover{background-color:#222425;color:#fff;text-shadow:none}.ui.secondary.button:active,.ui.secondary.buttons .button:active{background-color:#0a0a0b;color:#fff;text-shadow:none}.ui.secondary.button.active,.ui.secondary.buttons .active.button{background-color:#0f0f10;color:#fff;text-shadow:none}.ui.positive.button,.ui.positive.buttons .button{background-color:#5bbd72!important;color:#fff;text-shadow:none;background-image:none}.ui.positive.button{box-shadow:0 0 rgba(39,41,43,.15)inset}.ui.positive.button.active{background-color:#66c17b!important}.ui.positive.button:hover,.ui.positive.buttons .active.button,.ui.positive.buttons .button:hover{background-color:#66c17b!important;color:#fff;text-shadow:none}.ui.positive.button:active,.ui.positive.buttons .button:active{background-color:#46ae5f!important;color:#fff;text-shadow:none}.ui.positive.button .button.active:active,.ui.positive.button.active,.ui.positive.buttons .button.active,.ui.positive.buttons .button.active:active{background-color:#49b562;color:#fff;text-shadow:none}.ui.negative.button,.ui.negative.buttons .button{background-color:#d95c5c!important;color:#fff;text-shadow:none;background-image:none}.ui.negative.button{box-shadow:0 0 rgba(39,41,43,.15)inset}.ui.negative.button.active{background-color:#dc6868!important}.ui.negative.button:hover,.ui.negative.buttons .active.button,.ui.negative.buttons .button:hover{background-color:#dc6868!important;color:#fff;text-shadow:none}.ui.negative.button:active,.ui.negative.buttons .button:active{background-color:#d23f3f!important;color:#fff;text-shadow:none}.ui.negative.button .button.active:active,.ui.negative.button.active,.ui.negative.buttons .button.active,.ui.negative.buttons .button.active:active{background-color:#d44747;color:#fff;text-shadow:none}.ui.buttons{display:inline-block;vertical-align:middle;margin:0 .25em 0 0}.ui.buttons>.button.active,.ui.buttons>.button:hover{position:relative}.ui.buttons:after{content:".";display:block;height:0;clear:both;visibility:hidden}.ui.buttons .button:first-child{border-left:none}.ui.buttons:not(.basic):not(.inverted){box-shadow:none}.ui.buttons:not(.basic):not(.inverted)>.button,.ui.buttons>.ui.button:not(.basic):not(.inverted){box-shadow:0 0 0 1px transparent inset,0 0 0 0 rgba(39,41,43,.15)inset}.ui.buttons .button{float:left;border-radius:0;margin:0}.ui.buttons .button:first-child{margin-left:0;border-top-left-radius:.2857rem;border-bottom-left-radius:.2857rem}.ui.buttons .button:last-child{border-top-right-radius:.2857rem;border-bottom-right-radius:.2857rem}.ui.vertical.buttons{display:inline-block}.ui.vertical.buttons .button{display:block;float:none;margin:0;box-shadow:none}.ui.vertical.buttons .button:first-child,.ui.vertical.buttons .huge.button:first-child,.ui.vertical.buttons .massive.button:first-child,.ui.vertical.buttons .mini.button:first-child,.ui.vertical.buttons .small.button:first-child,.ui.vertical.buttons .tiny.button:first-child{border-radius:.2857rem .2857rem 0 0}.ui.vertical.buttons .button:last-child,.ui.vertical.buttons .gigantic.button:last-child,.ui.vertical.buttons .huge.button:last-child,.ui.vertical.buttons .massive.button:last-child,.ui.vertical.buttons .mini.button:last-child,.ui.vertical.buttons .small.button:last-child,.ui.vertical.buttons .tiny.button:last-child{margin-bottom:0;border-radius:0 0 .2857rem .2857rem}.ui.cards{margin:1em -.5em 0}.ui.cards>.card{margin:0 .5em 1.5em;float:left}.ui.card:first-child,.ui.cards:first-child{margin-top:0}.ui.card:last-child,.ui.cards:last-child{margin-bottom:0}.ui.card:after,.ui.cards:after{display:block;content:' ';height:0;clear:both;overflow:hidden;visibility:hidden}.ui.card,.ui.cards>.card{max-width:100%;position:relative;display:block;width:290px;min-height:0;background:#fff;padding:0;border:none;border-radius:.2857rem;box-shadow:0 .2em 0 0 #d4d4d5,0 0 0 1px #d4d4d5;-webkit-transition:box-shadow .2s ease;transition:box-shadow .2s ease;z-index:''}.ui.card{margin:1em 0}.ui.card a,.ui.cards>.card a{cursor:pointer}.ui.card>:first-child,.ui.cards>.card>:first-child{border-radius:.2857rem .2857rem 0 0!important}.ui.card>:last-child,.ui.cards>.card>:last-child{border-radius:0 0 .2857rem .2857rem!important}.ui.card>.image,.ui.cards>.card>.image{display:block;position:relative;padding:0;background:rgba(0,0,0,.05)}.ui.card>.image>img,.ui.cards>.card>.image>img{display:block;width:100%;height:auto;border-radius:.2857rem .2857rem 0 0;border:none}.ui.card>.image:only-child>img,.ui.cards>.card>.image:only-child>img{border-radius:.2857rem}.ui.card>.content,.ui.cards>.card>.content{background:0 0;margin:0;padding:1em;box-shadow:none;font-size:1em;border:none;border-radius:0}.ui.card>.content:after,.ui.cards>.card>.content:after{display:block;content:' ';height:0;clear:both;overflow:hidden;visibility:hidden}.ui.card>.content>.header,.ui.cards>.card>.content>.header{display:block;margin:0;font-family:Lato,'Helvetica Neue',Arial,Helvetica,sans-serif;color:rgba(0,0,0,.85)}.ui.card>.content>.header:not(.ui),.ui.cards>.card>.content>.header:not(.ui){font-weight:700;font-size:1.2em;margin-top:-.165em;line-height:1.33em}.ui.card>.content>.header+.description,.ui.card>.content>.meta+.description,.ui.cards>.card>.content>.header+.description,.ui.cards>.card>.content>.meta+.description{margin-top:.5em}.ui.card [class*="left floated"],.ui.cards>.card [class*="left floated"]{float:left}.ui.card [class*="right floated"],.ui.cards>.card [class*="right floated"]{float:right}.ui.card .content img,.ui.cards>.card .content img{display:inline-block;vertical-align:middle;width:2em}.ui.card .avatar img,.ui.card img.avatar,.ui.cards>.card .avatar img,.ui.cards>.card img.avatar{width:2em;height:2em;border-radius:500rem}.ui.card>.content>.description,.ui.cards>.card>.content>.description{clear:both;color:rgba(0,0,0,.5)}.ui.card>.content p,.ui.cards>.card>.content p{margin:0 0 .5em}.ui.card>.content p:last-child,.ui.cards>.card>.content p:last-child{margin-bottom:0}.ui.card .meta,.ui.cards>.card .meta{font-size:.9em;color:rgba(0,0,0,.4)}.ui.card .meta *,.ui.cards>.card .meta *{margin-right:.3em}.ui.card .meta :last-child,.ui.cards>.card .meta :last-child{margin-right:0}.ui.card .meta [class*="right floated"],.ui.cards>.card .meta [class*="right floated"]{margin-right:0;margin-left:.3em}.ui.card>.content a:not(.ui),.ui.cards>.card>.content a:not(.ui){color:'';-webkit-transition:color .2s ease;transition:color .2s ease}.ui.card>.content a:not(.ui):hover,.ui.cards>.card>.content a:not(.ui):hover{color:''}.ui.card>.content>a.header,.ui.cards>.card>.content>a.header{color:rgba(0,0,0,.85)}.ui.card>.content>a.header:hover,.ui.cards>.card>.content>a.header:hover{color:#00b2f3}.ui.card .meta>a:not(.ui),.ui.cards>.card .meta>a:not(.ui){color:rgba(0,0,0,.4)}.ui.card .meta>a:not(.ui):hover,.ui.cards>.card .meta>a:not(.ui):hover{color:rgba(0,0,0,.8)}.ui.card>.button:last-child,.ui.card>.buttons:last-child,.ui.cards>.card>.button:last-child,.ui.cards>.card>.buttons:last-child{margin:0 -1px -.2em;width:-webkit-calc(100% + 2px);width:calc(100% + 2px)}.ui.card>.content .star.icon,.ui.cards>.card>.content .star.icon{cursor:pointer;opacity:.75;-webkit-transition:color .2s ease;transition:color .2s ease}.ui.card>.content .star.icon:hover,.ui.cards>.card>.content .star.icon:hover{opacity:1;color:#ac9400}.ui.card>.content .active.star.icon,.ui.cards>.card>.content .active.star.icon{color:#e9b539}.ui.card>.content .like.icon,.ui.cards>.card>.content .like.icon{cursor:pointer;opacity:.75;-webkit-transition:color .2s ease;transition:color .2s ease}.ui.card>.content .like.icon:hover,.ui.cards>.card>.content .like.icon:hover{opacity:1;color:#ffadae}.ui.card>.content .active.like.icon,.ui.cards>.card>.content .active.like.icon{color:#ef404a}.ui.card>.extra,.ui.cards>.card>.extra{max-width:100%;min-height:0!important;position:static;background:0 0;width:auto;margin:0;padding:.75em 1em;top:0;left:0;color:rgba(0,0,0,.4);box-shadow:none;-webkit-transition:color .2s ease;transition:color .2s ease;border-top:1px solid rgba(0,0,0,.05)}.ui.card>.extra a:not(.ui),.ui.cards>.card>.extra a:not(.ui){color:rgba(0,0,0,.4)}.ui.card>.extra a:not(.ui):hover,.ui.cards>.card>.extra a:not(.ui):hover{color:#00b2f3}.ui.fluid.card{width:100%;max-width:9999px}.ui.cards a.card:hover,.ui.link.card:hover,.ui.link.cards .card:hover,a.ui.card:hover{cursor:pointer;z-index:5;background:0 0;border:none;box-shadow:0 .2em 0 0 #bebebf,0 0 0 1px rgba(39,41,43,.3)}.ui.one.cards{margin-left:0;margin-right:0}.ui.one.cards>.card{width:100%}.ui.two.cards{margin-left:-1em;margin-right:-1em}.ui.two.cards>.card{width:-webkit-calc(50% - 2em);width:calc(50% - 2em);margin-left:1em;margin-right:1em}.ui.two.cards>.card:nth-child(2n+1){clear:left}.ui.three.cards{margin-left:-1em;margin-right:-1em}.ui.three.cards>.card{width:-webkit-calc(33.33333333% - 2em);width:calc(33.33333333% - 2em);margin-left:1em;margin-right:1em}.ui.three.cards>.card:nth-child(3n+1){clear:left}.ui.four.cards{margin-left:-.75em;margin-right:-.75em}.ui.four.cards>.card{width:-webkit-calc(25% - 1.5em);width:calc(25% - 1.5em);margin-left:.75em;margin-right:.75em}.ui.four.cards>.card:nth-child(4n+1){clear:left}.ui.five.cards{margin-left:-.75em;margin-right:-.75em}.ui.five.cards>.card{width:-webkit-calc(20% - 1.5em);width:calc(20% - 1.5em);margin-left:.75em;margin-right:.75em}.ui.five.cards>.card:nth-child(5n+1){clear:left}.ui.six.cards{margin-left:-.75em;margin-right:-.75em}.ui.six.cards>.card{width:-webkit-calc(16.66666667% - 1.5em);width:calc(16.66666667% - 1.5em);margin-left:.75em;margin-right:.75em}.ui.six.cards>.card:nth-child(6n+1){clear:left}.ui.seven.cards{margin-left:-.5em;margin-right:-.5em}.ui.seven.cards>.card{width:-webkit-calc(14.28571429% - 1em);width:calc(14.28571429% - 1em);margin-left:.5em;margin-right:.5em}.ui.seven.cards>.card:nth-child(7n+1){clear:left}.ui.eight.cards{margin-left:-.5em;margin-right:-.5em}.ui.eight.cards>.card{width:-webkit-calc(12.5% - 1em);width:calc(12.5% - 1em);margin-left:.5em;margin-right:.5em;font-size:11px}.ui.eight.cards>.card:nth-child(8n+1){clear:left}.ui.nine.cards{margin-left:-.5em;margin-right:-.5em}.ui.nine.cards>.card{width:-webkit-calc(11.11111111% - 1em);width:calc(11.11111111% - 1em);margin-left:.5em;margin-right:.5em;font-size:10px}.ui.nine.cards>.card:nth-child(9n+1){clear:left}.ui.ten.cards{margin-left:-.5em;margin-right:-.5em}.ui.ten.cards>.card{width:-webkit-calc(10% - 1em);width:calc(10% - 1em);margin-left:.5em;margin-right:.5em}.ui.ten.cards>.card:nth-child(10n+1){clear:left}@media only screen and (max-width:767px){.ui.two.doubling.cards{margin-left:0;margin-right:0}.ui.two.doubling.cards .card{width:100%;margin-left:0;margin-right:0}.ui.three.doubling.cards{margin-left:-1em;margin-right:-1em}.ui.three.doubling.cards .card{width:-webkit-calc(50% - 2em);width:calc(50% - 2em);margin-left:1em;margin-right:1em}.ui.four.doubling.cards{margin-left:-1em;margin-right:-1em}.ui.four.doubling.cards .card{width:-webkit-calc(50% - 2em);width:calc(50% - 2em);margin-left:1em;margin-right:1em}.ui.five.doubling.cards{margin-left:-1em;margin-right:-1em}.ui.five.doubling.cards .card{width:-webkit-calc(50% - 2em);width:calc(50% - 2em);margin-left:1em;margin-right:1em}.ui.six.doubling.cards{margin-left:-1em;margin-right:-1em}.ui.six.doubling.cards .card{width:-webkit-calc(50% - 2em);width:calc(50% - 2em);margin-left:1em;margin-right:1em}.ui.seven.doubling.cards{margin-left:-1em;margin-right:-1em}.ui.seven.doubling.cards .card{width:-webkit-calc(33.33333333% - 2em);width:calc(33.33333333% - 2em);margin-left:1em;margin-right:1em}.ui.eight.doubling.cards{margin-left:-1em;margin-right:-1em}.ui.eight.doubling.cards .card{width:-webkit-calc(33.33333333% - 2em);width:calc(33.33333333% - 2em);margin-left:1em;margin-right:1em}.ui.nine.doubling.cards{margin-left:-1em;margin-right:-1em}.ui.nine.doubling.cards .card{width:-webkit-calc(33.33333333% - 2em);width:calc(33.33333333% - 2em);margin-left:1em;margin-right:1em}.ui.ten.doubling.cards{margin-left:-1em;margin-right:-1em}.ui.ten.doubling.cards .card{width:-webkit-calc(33.33333333% - 2em);width:calc(33.33333333% - 2em);margin-left:1em;margin-right:1em}}@media only screen and (min-width:768px) and (max-width:991px){.ui.two.doubling.cards{margin-left:0;margin-right:0}.ui.two.doubling.cards .card{width:100%;margin-left:0;margin-right:0}.ui.three.doubling.cards{margin-left:-1em;margin-right:-1em}.ui.three.doubling.cards .card{width:-webkit-calc(50% - 2em);width:calc(50% - 2em);margin-left:1em;margin-right:1em}.ui.four.doubling.cards{margin-left:-1em;margin-right:-1em}.ui.four.doubling.cards .card{width:-webkit-calc(50% - 2em);width:calc(50% - 2em);margin-left:1em;margin-right:1em}.ui.five.doubling.cards{margin-left:-1em;margin-right:-1em}.ui.five.doubling.cards .card{width:-webkit-calc(33.33333333% - 2em);width:calc(33.33333333% - 2em);margin-left:1em;margin-right:1em}.ui.six.doubling.cards{margin-left:-1em;margin-right:-1em}.ui.six.doubling.cards .card{width:-webkit-calc(33.33333333% - 2em);width:calc(33.33333333% - 2em);margin-left:1em;margin-right:1em}.ui.eight.doubling.cards{margin-left:-.75em;margin-right:-.75em}.ui.eight.doubling.cards .card{width:-webkit-calc(25% - 1.5em);width:calc(25% - 1.5em);margin-left:.75em;margin-right:.75em}.ui.nine.doubling.cards{margin-left:-.75em;margin-right:-.75em}.ui.nine.doubling.cards .card{width:-webkit-calc(25% - 1.5em);width:calc(25% - 1.5em);margin-left:.75em;margin-right:.75em}.ui.ten.doubling.cards{margin-left:-.75em;margin-right:-.75em}.ui.ten.doubling.cards .card{width:-webkit-calc(20% - 1.5em);width:calc(20% - 1.5em);margin-left:.75em;margin-right:.75em}}@media only screen and (max-width:767px){.ui.stackable.cards{display:block!important}.ui.stackable.cards .card:first-child{margin-top:0!important}.ui.stackable.cards>.card{display:block!important;height:auto!important;margin:1em;padding:0!important;width:-webkit-calc(100% - 2em)!important;width:calc(100% - 2em)!important}}.ui.cards>.card{font-size:1em}.ui.checkbox{position:relative;display:inline-block;height:17px;font-size:1rem;line-height:15px;min-width:17px;-webkit-backface-visibility:hidden;backface-visibility:hidden;outline:0;vertical-align:middle}.ui.checkbox input{position:absolute;top:0;left:0;opacity:0!important;outline:0;z-index:-1}.ui.checkbox .box{cursor:pointer}.ui.checkbox .box,.ui.checkbox label{display:block;padding-left:1.75em;outline:0}.ui.checkbox label{font-size:1em}.ui.checkbox .box:before,.ui.checkbox label:before{position:absolute;line-height:1;width:17px;height:17px;top:0;left:0;content:'';background:#fff;border-radius:.25em;-webkit-transition:background-color .3s ease,border .3s ease,box-shadow .3s ease;transition:background-color .3s ease,border .3s ease,box-shadow .3s ease;border:1px solid #d4d4d5}.ui.checkbox .box:after,.ui.checkbox label:after{position:absolute;top:0;left:0;line-height:17px;width:17px;height:17px;text-align:center;opacity:0;color:rgba(0,0,0,.8);-webkit-transition:all .1s ease;transition:all .1s ease}.ui.checkbox label,.ui.checkbox+label{cursor:pointer;color:rgba(0,0,0,.8);-webkit-transition:color .2s ease;transition:color .2s ease;-webkit-user-select:none;-moz-user-select:none;-ms-user-select:none;user-select:none}.ui.checkbox+label{vertical-align:middle}.ui.checkbox .box:hover::before,.ui.checkbox label:hover::before{background:#fff;border:1px solid rgba(39,41,43,.3)}.ui.checkbox label:hover,.ui.checkbox+label:hover{color:rgba(0,0,0,.8)}.ui.checkbox .box:active::before,.ui.checkbox label:active::before{background:#f5f5f5;border:1px solid solid}.ui.checkbox input:active~label{color:rgba(0,0,0,.8)}.ui.checkbox input:focus~.box:before,.ui.checkbox input:focus~label:before{background:#f5f5f5;border:1px solid solid}.ui.checkbox input:focus~label{color:rgba(0,0,0,.8)}.ui.checkbox input:checked~.box:after,.ui.checkbox input:checked~label:after{opacity:1}.ui.read-only.checkbox,.ui.read-only.checkbox label{cursor:default}.ui.checkbox input[disabled]~.box:after,.ui.checkbox input[disabled]~label,.ui.disabled.checkbox .box:after,.ui.disabled.checkbox label{cursor:default;opacity:.5;color:#000}.ui.radio.checkbox{height:14px}.ui.radio.checkbox .box:before,.ui.radio.checkbox label:before{width:14px;height:14px;border-radius:500rem;top:1px;left:0;-webkit-transform:none;-ms-transform:none;transform:none}.ui.radio.checkbox .box:after,.ui.radio.checkbox label:after{border:none;line-height:14px;top:1px;left:0;font-size:9px;width:14px;height:14px;border-radius:500rem;-webkit-transform:scale(.42857143);-ms-transform:scale(.42857143);transform:scale(.42857143);background-color:rgba(0,0,0,.8)}.ui.slider.checkbox{cursor:pointer;height:1.25rem}.ui.slider.checkbox .box,.ui.slider.checkbox label{padding-left:4.5rem;line-height:1rem;color:rgba(0,0,0,.4)}.ui.slider.checkbox .box:before,.ui.slider.checkbox label:before{cursor:pointer;display:block;position:absolute;content:'';top:.4rem;left:0;z-index:1;border:none!important;background-color:rgba(0,0,0,.05);width:3.5rem;height:.25rem;-webkit-transform:none;-ms-transform:none;transform:none;border-radius:500rem;-webkit-transition:background .3s ease;transition:background .3s ease}.ui.slider.checkbox .box:after,.ui.slider.checkbox label:after{background:-webkit-linear-gradient(transparent,rgba(0,0,0,.05)) #fff;background:linear-gradient(transparent,rgba(0,0,0,.05)) #fff;position:absolute;content:'';opacity:1;z-index:2;border:none;box-shadow:0 1px 2px 0 rgba(0,0,0,.05),0 0 0 1px rgba(39,41,43,.15)inset;width:1.5rem;height:1.5rem;top:-.25rem;left:0;-webkit-transform:none;-ms-transform:none;transform:none;border-radius:500rem;-webkit-transition:left .3s ease 0s;transition:left .3s ease 0s}.ui.slider.checkbox input:focus~.box:before,.ui.slider.checkbox input:focus~label:before{background-color:rgba(0,0,0,.1);border:none}.ui.slider.checkbox .box:hover,.ui.slider.checkbox label:hover{color:rgba(0,0,0,.8)}.ui.slider.checkbox .box:hover::before,.ui.slider.checkbox label:hover::before{background:rgba(0,0,0,.1)}.ui.slider.checkbox input:checked~.box,.ui.slider.checkbox input:checked~label{color:rgba(0,0,0,.8)}.ui.slider.checkbox input:checked~.box:before,.ui.slider.checkbox input:checked~label:before{background-color:rgba(0,0,0,.1)}.ui.slider.checkbox input:checked~.box:after,.ui.slider.checkbox input:checked~label:after{left:2rem}.ui.toggle.checkbox{cursor:pointer;height:1.5rem}.ui.toggle.checkbox .box,.ui.toggle.checkbox label{height:1.5rem;padding-left:4.5rem;line-height:1.5rem;color:rgba(0,0,0,.8)}.ui.toggle.checkbox .box:before,.ui.toggle.checkbox label:before{cursor:pointer;display:block;position:absolute;content:'';top:0;z-index:1;border:none;background-color:rgba(0,0,0,.05);width:3.5rem;height:1.5rem;border-radius:500rem}.ui.toggle.checkbox .box:after,.ui.toggle.checkbox label:after{background:-webkit-linear-gradient(transparent,rgba(0,0,0,.05)) #fff;background:linear-gradient(transparent,rgba(0,0,0,.05)) #fff;position:absolute;content:'';opacity:1;z-index:2;border:none;box-shadow:0 1px 2px 0 rgba(0,0,0,.05),0 0 0 1px rgba(39,41,43,.15)inset;width:1.5rem;height:1.5rem;top:0;left:0;border-radius:500rem;-webkit-transition:background .3s ease 0s,left .3s ease 0s;transition:background .3s ease 0s,left .3s ease 0s}.ui.toggle.checkbox input~.box:after,.ui.toggle.checkbox input~label:after{left:-.05rem}.ui.toggle.checkbox .box:hover::before,.ui.toggle.checkbox input:focus~.box:before,.ui.toggle.checkbox input:focus~label:before,.ui.toggle.checkbox label:hover::before{background-color:rgba(0,0,0,.1);border:none}.ui.toggle.checkbox input:checked~.box,.ui.toggle.checkbox input:checked~label{color:#5bbd72}.ui.toggle.checkbox input:checked~.box:before,.ui.toggle.checkbox input:checked~label:before{background-color:#5bbd72}.ui.toggle.checkbox input:checked~.box:after,.ui.toggle.checkbox input:checked~label:after{left:2.05rem}.ui.fitted.checkbox .box,.ui.fitted.checkbox label{padding-left:0!important}.ui.fitted.slider.checkbox,.ui.fitted.toggle.checkbox{width:3.5rem}@font-face{font-family:Checkbox;src:url(data:application/x-font-ttf;charset=utf-8;base64,AAEAAAAOAIAAAwBgT1MvMj3hSQEAAADsAAAAVmNtYXDQEhm3AAABRAAAAUpjdnQgBkn/lAAABuwAAAAcZnBnbYoKeDsAAAcIAAAJkWdhc3AAAAAQAAAG5AAAAAhnbHlm32cEdgAAApAAAAC2aGVhZAErPHsAAANIAAAANmhoZWEHUwNNAAADgAAAACRobXR4CykAAAAAA6QAAAAMbG9jYQA4AFsAAAOwAAAACG1heHAApgm8AAADuAAAACBuYW1lzJ0aHAAAA9gAAALNcG9zdK69QJgAAAaoAAAAO3ByZXCSoZr/AAAQnAAAAFYAAQO4AZAABQAIAnoCvAAAAIwCegK8AAAB4AAxAQIAAAIABQMAAAAAAAAAAAAAAAAAAAAAAAAAAAAAUGZFZABA6ADoAQNS/2oAWgMLAE8AAAABAAAAAAAAAAAAAwAAAAMAAAAcAAEAAAAAAEQAAwABAAAAHAAEACgAAAAGAAQAAQACAADoAf//AAAAAOgA//8AABgBAAEAAAAAAAAAAAEGAAAAAAAAAAAAAAAAAAAAAAAAAAAAAAAAAAAAAAAAAAAAAAAAAAAAAAAAAAAAAAAAAAAAAAAAAAAAAAAAAAAAAAAAAAAAAAAAAAAAAAAAAAAAAAAAAAAAAAAAAAAAAAAAAAAAAAAAAAAAAAAAAAAAAAAAAAAAAAAAAAAAAAAAAAAAAAAAAAAAAAAAAAAAAAAAAAAAAAAAAAAAAAAAAAAAAAAAAAAAAAAAAAAAAAAAAAAAAAAAAAAAAAAAAAAAAAAAAAAAAAAAAAAAAAAAAAAAAAAAAAAAAAAAAAAAAAAAAAAAAAAAAAAAAAAAAAAAAAAAAAAAAAAAAAAAAAAAAAAAAAAAAAAAAQAAAAADpAKYABUAHEAZDwEAAQFCAAIBAmoAAQABagAAAGEUFxQDEisBFAcBBiInASY0PwE2Mh8BATYyHwEWA6QP/iAQLBD+6g8PTBAsEKQBbhAsEEwPAhYWEP4gDw8BFhAsEEwQEKUBbxAQTBAAAAH//f+xA18DCwAMABJADwABAQpDAAAACwBEFRMCESsBFA4BIi4CPgEyHgEDWXLG6MhuBnq89Lp+AV51xHR0xOrEdHTEAAAAAAEAAAABAADDeRpdXw889QALA+gAAAAAzzWYjQAAAADPNWBN//3/sQOkAwsAAAAIAAIAAAAAAAAAAQAAA1L/agBaA+gAAP/3A6QAAQAAAAAAAAAAAAAAAAAAAAMD6AAAA+gAAANZAAAAAAAAADgAWwABAAAAAwAWAAEAAAAAAAIABgATAG4AAAAtCZEAAAAAAAAAEgDeAAEAAAAAAAAANQAAAAEAAAAAAAEACAA1AAEAAAAAAAIABwA9AAEAAAAAAAMACABEAAEAAAAAAAQACABMAAEAAAAAAAUACwBUAAEAAAAAAAYACABfAAEAAAAAAAoAKwBnAAEAAAAAAAsAEwCSAAMAAQQJAAAAagClAAMAAQQJAAEAEAEPAAMAAQQJAAIADgEfAAMAAQQJAAMAEAEtAAMAAQQJAAQAEAE9AAMAAQQJAAUAFgFNAAMAAQQJAAYAEAFjAAMAAQQJAAoAVgFzAAMAAQQJAAsAJgHJQ29weXJpZ2h0IChDKSAyMDE0IGJ5IG9yaWdpbmFsIGF1dGhvcnMgQCBmb250ZWxsby5jb21mb250ZWxsb1JlZ3VsYXJmb250ZWxsb2ZvbnRlbGxvVmVyc2lvbiAxLjBmb250ZWxsb0dlbmVyYXRlZCBieSBzdmcydHRmIGZyb20gRm9udGVsbG8gcHJvamVjdC5odHRwOi8vZm9udGVsbG8uY29tAEMAbwBwAHkAcgBpAGcAaAB0ACAAKABDACkAIAAyADAAMQA0ACAAYgB5ACAAbwByAGkAZwBpAG4AYQBsACAAYQB1AHQAaABvAHIAcwAgAEAAIABmAG8AbgB0AGUAbABsAG8ALgBjAG8AbQBmAG8AbgB0AGUAbABsAG8AUgBlAGcAdQBsAGEAcgBmAG8AbgB0AGUAbABsAG8AZgBvAG4AdABlAGwAbABvAFYAZQByAHMAaQBvAG4AIAAxAC4AMABmAG8AbgB0AGUAbABsAG8ARwBlAG4AZQByAGEAdABlAGQAIABiAHkAIABzAHYAZwAyAHQAdABmACAAZgByAG8AbQAgAEYAbwBuAHQAZQBsAGwAbwAgAHAAcgBvAGoAZQBjAHQALgBoAHQAdABwADoALwAvAGYAbwBuAHQAZQBsAGwAbwAuAGMAbwBtAAAAAAIAAAAAAAAACgAAAAAAAAAAAAAAAAAAAAAAAAAAAAAAAwAAAQIBAwljaGVja21hcmsGY2lyY2xlAAAAAAEAAf//AA8AAAAAAAAAAAAAAAAAAAAAADIAMgML/7EDC/+xsAAssCBgZi2wASwgZCCwwFCwBCZasARFW1ghIyEbilggsFBQWCGwQFkbILA4UFghsDhZWSCwCkVhZLAoUFghsApFILAwUFghsDBZGyCwwFBYIGYgiophILAKUFhgGyCwIFBYIbAKYBsgsDZQWCGwNmAbYFlZWRuwACtZWSOwAFBYZVlZLbACLCBFILAEJWFkILAFQ1BYsAUjQrAGI0IbISFZsAFgLbADLCMhIyEgZLEFYkIgsAYjQrIKAAIqISCwBkMgiiCKsAArsTAFJYpRWGBQG2FSWVgjWSEgsEBTWLAAKxshsEBZI7AAUFhlWS2wBCywB0MrsgACAENgQi2wBSywByNCIyCwACNCYbCAYrABYLAEKi2wBiwgIEUgsAJFY7ABRWJgRLABYC2wBywgIEUgsAArI7ECBCVgIEWKI2EgZCCwIFBYIbAAG7AwUFiwIBuwQFlZI7AAUFhlWbADJSNhRESwAWAtsAgssQUFRbABYUQtsAkssAFgICCwCUNKsABQWCCwCSNCWbAKQ0qwAFJYILAKI0JZLbAKLCC4BABiILgEAGOKI2GwC0NgIIpgILALI0IjLbALLEtUWLEHAURZJLANZSN4LbAMLEtRWEtTWLEHAURZGyFZJLATZSN4LbANLLEADENVWLEMDEOwAWFCsAorWbAAQ7ACJUKxCQIlQrEKAiVCsAEWIyCwAyVQWLEBAENgsAQlQoqKIIojYbAJKiEjsAFhIIojYbAJKiEbsQEAQ2CwAiVCsAIlYbAJKiFZsAlDR7AKQ0dgsIBiILACRWOwAUViYLEAABMjRLABQ7AAPrIBAQFDYEItsA4ssQAFRVRYALAMI0IgYLABYbUNDQEACwBCQopgsQ0FK7BtKxsiWS2wDyyxAA4rLbAQLLEBDistsBEssQIOKy2wEiyxAw4rLbATLLEEDistsBQssQUOKy2wFSyxBg4rLbAWLLEHDistsBcssQgOKy2wGCyxCQ4rLbAZLLAIK7EABUVUWACwDCNCIGCwAWG1DQ0BAAsAQkKKYLENBSuwbSsbIlktsBossQAZKy2wGyyxARkrLbAcLLECGSstsB0ssQMZKy2wHiyxBBkrLbAfLLEFGSstsCAssQYZKy2wISyxBxkrLbAiLLEIGSstsCMssQkZKy2wJCwgPLABYC2wJSwgYLANYCBDI7ABYEOwAiVhsAFgsCQqIS2wJiywJSuwJSotsCcsICBHICCwAkVjsAFFYmAjYTgjIIpVWCBHICCwAkVjsAFFYmAjYTgbIVktsCgssQAFRVRYALABFrAnKrABFTAbIlktsCkssAgrsQAFRVRYALABFrAnKrABFTAbIlktsCosIDWwAWAtsCssALADRWOwAUVisAArsAJFY7ABRWKwACuwABa0AAAAAABEPiM4sSoBFSotsCwsIDwgRyCwAkVjsAFFYmCwAENhOC2wLSwuFzwtsC4sIDwgRyCwAkVjsAFFYmCwAENhsAFDYzgtsC8ssQIAFiUgLiBHsAAjQrACJUmKikcjRyNhIFhiGyFZsAEjQrIuAQEVFCotsDAssAAWsAQlsAQlRyNHI2GwBkUrZYouIyAgPIo4LbAxLLAAFrAEJbAEJSAuRyNHI2EgsAQjQrAGRSsgsGBQWCCwQFFYswIgAyAbswImAxpZQkIjILAIQyCKI0cjRyNhI0ZgsARDsIBiYCCwACsgiophILACQ2BkI7ADQ2FkUFiwAkNhG7ADQ2BZsAMlsIBiYSMgILAEJiNGYTgbI7AIQ0awAiWwCENHI0cjYWAgsARDsIBiYCMgsAArI7AEQ2CwACuwBSVhsAUlsIBisAQmYSCwBCVgZCOwAyVgZFBYIRsjIVkjICCwBCYjRmE4WS2wMiywABYgICCwBSYgLkcjRyNhIzw4LbAzLLAAFiCwCCNCICAgRiNHsAArI2E4LbA0LLAAFrADJbACJUcjRyNhsABUWC4gPCMhG7ACJbACJUcjRyNhILAFJbAEJUcjRyNhsAYlsAUlSbACJWGwAUVjIyBYYhshWWOwAUViYCMuIyAgPIo4IyFZLbA1LLAAFiCwCEMgLkcjRyNhIGCwIGBmsIBiIyAgPIo4LbA2LCMgLkawAiVGUlggPFkusSYBFCstsDcsIyAuRrACJUZQWCA8WS6xJgEUKy2wOCwjIC5GsAIlRlJYIDxZIyAuRrACJUZQWCA8WS6xJgEUKy2wOSywMCsjIC5GsAIlRlJYIDxZLrEmARQrLbA6LLAxK4ogIDywBCNCijgjIC5GsAIlRlJYIDxZLrEmARQrsARDLrAmKy2wOyywABawBCWwBCYgLkcjRyNhsAZFKyMgPCAuIzixJgEUKy2wPCyxCAQlQrAAFrAEJbAEJSAuRyNHI2EgsAQjQrAGRSsgsGBQWCCwQFFYswIgAyAbswImAxpZQkIjIEewBEOwgGJgILAAKyCKimEgsAJDYGQjsANDYWRQWLACQ2EbsANDYFmwAyWwgGJhsAIlRmE4IyA8IzgbISAgRiNHsAArI2E4IVmxJgEUKy2wPSywMCsusSYBFCstsD4ssDErISMgIDywBCNCIzixJgEUK7AEQy6wJistsD8ssAAVIEewACNCsgABARUUEy6wLCotsEAssAAVIEewACNCsgABARUUEy6wLCotsEEssQABFBOwLSotsEIssC8qLbBDLLAAFkUjIC4gRoojYTixJgEUKy2wRCywCCNCsEMrLbBFLLIAADwrLbBGLLIAATwrLbBHLLIBADwrLbBILLIBATwrLbBJLLIAAD0rLbBKLLIAAT0rLbBLLLIBAD0rLbBMLLIBAT0rLbBNLLIAADkrLbBOLLIAATkrLbBPLLIBADkrLbBQLLIBATkrLbBRLLIAADsrLbBSLLIAATsrLbBTLLIBADsrLbBULLIBATsrLbBVLLIAAD4rLbBWLLIAAT4rLbBXLLIBAD4rLbBYLLIBAT4rLbBZLLIAADorLbBaLLIAATorLbBbLLIBADorLbBcLLIBATorLbBdLLAyKy6xJgEUKy2wXiywMiuwNistsF8ssDIrsDcrLbBgLLAAFrAyK7A4Ky2wYSywMysusSYBFCstsGIssDMrsDYrLbBjLLAzK7A3Ky2wZCywMyuwOCstsGUssDQrLrEmARQrLbBmLLA0K7A2Ky2wZyywNCuwNystsGgssDQrsDgrLbBpLLA1Ky6xJgEUKy2waiywNSuwNistsGsssDUrsDcrLbBsLLA1K7A4Ky2wbSwrsAhlsAMkUHiwARUwLQAAAEu4AMhSWLEBAY5ZuQgACABjILABI0SwAyNwsgQoCUVSRLIKAgcqsQYBRLEkAYhRWLBAiFixBgNEsSYBiFFYuAQAiFixBgFEWVlZWbgB/4WwBI2xBQBEAAA=) format('truetype'),url(data:application/font-woff;charset=utf-8;base64,d09GRgABAAAAAAoUAA4AAAAAEPQAAQAAAAAAAAAAAAAAAAAAAAAAAAAAAABPUy8yAAABRAAAAEQAAABWPeFJAWNtYXAAAAGIAAAAOgAAAUrQEhm3Y3Z0IAAAAcQAAAAUAAAAHAZJ/5RmcGdtAAAB2AAABPkAAAmRigp4O2dhc3AAAAbUAAAACAAAAAgAAAAQZ2x5ZgAABtwAAACuAAAAtt9nBHZoZWFkAAAHjAAAADUAAAA2ASs8e2hoZWEAAAfEAAAAIAAAACQHUwNNaG10eAAAB+QAAAAMAAAADAspAABsb2NhAAAH8AAAAAgAAAAIADgAW21heHAAAAf4AAAAIAAAACAApgm8bmFtZQAACBgAAAF3AAACzcydGhxwb3N0AAAJkAAAACoAAAA7rr1AmHByZXAAAAm8AAAAVgAAAFaSoZr/eJxjYGTewTiBgZWBg6mKaQ8DA0MPhGZ8wGDIyMTAwMTAysyAFQSkuaYwOLxgeMHIHPQ/iyGKmZvBHyjMCJIDAPe9C2B4nGNgYGBmgGAZBkYGEHAB8hjBfBYGDSDNBqQZGZgYGF4w/v8PUvCCAURLMELVAwEjG8OIBwBk5AavAAB4nGNgQANGDEbM3P83gjAAELQD4XicnVXZdtNWFJU8ZHASOmSgoA7X3DhQ68qEKRgwaSrFdiEdHAitBB2kDHTkncc+62uOQrtWH/m07n09JLR0rbYsls++R1tn2DrnRhwjKn0aiGvUoZKXA6msPZZK90lc13Uvj5UMBnFdthJPSZuonSRKat3sUC7xWOsqWSdYJ+PlIFZPVZ5noAziFB5lSUQbRBuplyZJ4onjJ4kWZxAfJUkgJaMQp9LIUEI1GsRS1aFM6dCr1xNx00DKRqMedVhU90PFJ8c1p9SsA0YqVznCFevVRr4bpwMve5DEOsGzrYcxHnisfpQqkIqR6cg/dkpOlIaBVHHUoVbi6DCTX/eRTCrNQKaMYkWl7oG43f102xYxPXQ6vi5KlUaqurnOKJrt0fGogygP2cbppNzQ2fbw5RlTVKtdcbPtQGYNXErJbHSfRAAdJlLj6QFONZwCqRn1R8XZ588BEslclKo8VTKHegOZMzt7cTHtbiersnCknwcyb3Z2452HQ6dXh3/R+hdM4cxHj+Jifj5C+lBqfiJOJKVGWMzyp4YfcVcgQrkxiAsXyuBThDl0RdrZZl3jtTH2hs/5SqlhPQna6KP4fgr9TiQrHGdRo/VInM1j13Wt3GdQS7W7Fzsyr0OVIu7vCwuuM+eEYZ4WC1VfnvneBTT/Bohn/EDeNIVL+5YpSrRvm6JMu2iKCu0SVKVdNsUU7YoppmnPmmKG9h1TzNKeMzLj/8vc55H7HN7xkJv2XeSmfQ+5ad9HbtoPkJtWITdtHblpLyA3rUZu2lWjOnYEGgZpF1IVQdA0svph3Fab9UDWjDR8aWDyLmLI+upER521tcofxX914gsHcmmip7siF5viLq/bFj483e6rj5pG3bDV+MaR8jAeRnocmtBZ+c3hv+1N3S6a7jKqMugBFUwKwABl7UAC0zrbCaT1mqf48gdgXIZ4zkpDtVSfO4am7+V5X/exOfG+x+3GLrdcd3kJWdYNcmP28N9SZKrrH+UtrVQnR6wrJ49VaxhDKrwour6SlHu0tRu/KKmy8l6U1srnk5CbPYMbQlu27mGwI0xpyiUeXlOlKD3UUo6yQyxvKco84JSLC1qGxLgOdQ9qa8TpoXoYGwshhqG0vRBwSCldFd+0ynfxHqtr2Oj4xRXh6XpyEhGf4ir7UfBU10b96A7avGbdMoMpVaqn+4xPsa/b9lFZaaSOsxe3VAfXNOsaORXTT+Rr4HRvOGjdAz1UfDRBI1U1x+jGKGM0ljXl3wR0MVZ+w2jVYvs93E+dpFWsuUuY7JsT9+C0u/0q+7WcW0bW/dcGvW3kip8jMb8tCvw7B2K3ZA3UO5OBGAvIWdAYxhYmdxiug23EbfY/Jqf/34aFRXJXOxq7eerD1ZNRJXfZ8rjLTXZZ16M2R9VOGvsIjS0PN+bY4XIstsRgQbb+wf8x7gF3aVEC4NDIZZiI2nShnurh6h6rsW04VxIBds2x43QAegAuQd8cu9bzCYD13CPnLsB9cgh2yCH4lByCz8i5BfA5OQRfkEMwIIdgl5w7AA/IIXhIDsEeOQSPyNkE+JIcgq/IIYjJIUjIuQ3wmByCJ+QQfE0OwTdGrk5k/pYH2QD6zqKbQKmdGhzaOGRGrk3Y+zxY9oFFZB9aROqRkesT6lMeLPV7i0j9wSJSfzRyY0L9iQdL/dkiUn+xiNRnxpeZIymvDp7zjg7+BJfqrV4AAAAAAQAB//8AD3icY2BkAALmJUwzGEQZZBwk+RkZGBmdGJgYmbIYgMwsoGSiiLgIs5A2owg7I5uSOqOaiT2jmZE8I5gQY17C/09BQEfg3yt+fh8gvYQxD0j68DOJiQn8U+DnZxQDcQUEljLmCwBpBgbG/3//b2SOZ+Zm4GEQcuAH2sblDLSEm8FFVJhJEGgLH6OSHpMdo5EcI3Nk0bEXJ/LYqvZ82VXHGFd6pKTkyCsQwQAAq+QkqAAAeJxjYGRgYADiw5VSsfH8Nl8ZuJlfAEUYzpvO6IXQCb7///7fyLyEmRvI5WBgAokCAFb/DJAAAAB4nGNgZGBgDvqfxRDF/IKB4f935iUMQBEUwAwAi5YFpgPoAAAD6AAAA1kAAAAAAAAAOABbAAEAAAADABYAAQAAAAAAAgAGABMAbgAAAC0JkQAAAAB4nHWQy2rCQBSG//HSi0JbWui2sypKabxgN4IgWHTTbqS4LTHGJBIzMhkFX6Pv0IfpS/RZ+puMpShNmMx3vjlz5mQAXOMbAvnzxJGzwBmjnAs4Rc9ykf7Zcon8YrmMKt4sn9C/W67gAYHlKm7wwQqidM5ogU/LAlfi0nIBF+LOcpH+0XKJ3LNcxq14tXxC71muYCJSy1Xci6+BWm11FIRG1gZ12W62OnK6lYoqStxYumsTKp3KvpyrxPhxrBxPLfc89oN17Op9uJ8nvk4jlciW09yrkZ/42jX+bFc93QRtY+ZyrtVSDm2GXGm18D3jhMasuo3G3/MwgMIKW2hEvKoQBhI12jrnNppooUOaMkMyM8+KkMBFTONizR1htpIy7nPMGSW0PjNisgOP3+WRH5MC7o9ZRR+tHsYT0u6MKPOSfTns7jBrREqyTDezs9/eU2x4WpvWcNeuS511JTE8qCF5H7u1BY1H72S3Ymi7aPD95/9+AN1fhEsAeJxjYGKAAC4G7ICZgYGRiZGZMzkjNTk7N7Eomy05syg5J5WBAQBE1QZBAABLuADIUlixAQGOWbkIAAgAYyCwASNEsAMjcLIEKAlFUkSyCgIHKrEGAUSxJAGIUViwQIhYsQYDRLEmAYhRWLgEAIhYsQYBRFlZWVm4Af+FsASNsQUARAAA) format('woff')}.ui.checkbox .box:after,.ui.checkbox .box:before,.ui.checkbox label:after,.ui.checkbox label:before{font-family:Checkbox}.ui.checkbox .box:after,.ui.checkbox label:after{content:'\e800'}.ui.comments{margin:1.5em 0;max-width:650px}.ui.comments:first-child{margin-top:0}.ui.comments:last-child{margin-bottom:0}.ui.comments .comment{position:relative;background:0 0;margin:.5em 0 0;padding:.5em 0 0;border:none;border-top:none;line-height:1.2}.ui.comments .comment:first-child{margin-top:0;padding-top:0}.ui.comments .comment .comments{margin:0 0 .5em .5em;padding:1em 0 1em 1em}.ui.comments .comment .comments:before{position:absolute;top:0;left:0}.ui.comments .comment .comments .comment{border:none;border-top:none;background:0 0}.ui.comments .comment .avatar{display:block;width:2.5em;height:auto;float:left;margin:.2em 0 0}.ui.comments .comment .avatar img,.ui.comments .comment img.avatar{display:block;margin:0 auto;width:100%;height:100%;border-radius:.25rem}.ui.comments .comment>.content{display:block}.ui.comments .comment>.avatar~.content{margin-left:3.5em}.ui.comments .comment .author{font-size:1em;color:rgba(0,0,0,.8);font-weight:700}.ui.comments .comment a.author{cursor:pointer}.ui.comments .comment a.author:hover{color:#00b2f3}.ui.comments .comment .metadata{display:inline-block;margin-left:.5em;color:rgba(0,0,0,.4);font-size:.875em}.ui.comments .comment .metadata>*{display:inline-block;margin:0 .5em 0 0}.ui.comments .comment .metadata>:last-child{margin-right:0}.ui.comments .comment .text{margin:.25em 0 .5em;font-size:1em;word-wrap:break-word;color:rgba(0,0,0,.8);line-height:1.3}.ui.comments .comment .actions{font-size:.875em}.ui.comments .comment .actions a{cursor:pointer;display:inline-block;margin:0 .75em 0 0;color:rgba(0,0,0,.4)}.ui.comments .comment .actions a:last-child{margin-right:0}.ui.comments .comment .actions a.active,.ui.comments .comment .actions a:hover{color:rgba(0,0,0,.8)}.ui.comments>.reply.form{margin-top:1em}.ui.comments .comment .reply.form{width:100%;margin-top:1em}.ui.comments .reply.form textarea{font-size:1em;height:12em}.ui.collapsed.comments,.ui.comments .collapsed.comment,.ui.comments .collapsed.comments{display:none}.ui.threaded.comments .comment .comments{margin:-1.5em 0 -1em 1.25em;padding:3em 0 2em 2.25em;box-shadow:-1px 0 0 rgba(39,41,43,.15)}.ui.minimal.comments .comment .actions{opacity:0;position:absolute;top:0;right:0;left:auto;-webkit-transition:opacity .2s ease;transition:opacity .2s ease;-webkit-transition-delay:.1s;transition-delay:.1s}.ui.minimal.comments .comment>.content:hover>.actions{opacity:1}.ui.small.comments{font-size:.9em}.ui.comments{font-size:1em}.ui.large.comments{font-size:1.1em}.ui.huge.comments{font-size:1.2em}.dimmable{position:relative}.ui.dimmer{display:none;position:absolute;top:0!important;left:0!important;width:100%;height:100%;text-align:center;vertical-align:middle;background:rgba(0,0,0,.85);opacity:0;line-height:1;-webkit-animation-fill-mode:both;animation-fill-mode:both;-webkit-animation-duration:.5s;animation-duration:.5s;-webkit-transition:background-color .5s linear;transition:background-color .5s linear;-webkit-user-select:none;-moz-user-select:none;-ms-user-select:none;user-select:none;will-change:opacity;z-index:1000}.ui.dimmer>.content{width:100%;height:100%;display:table;-webkit-user-select:text;-moz-user-select:text;-ms-user-select:text;user-select:text}.ui.dimmer>.content>div{display:table-cell;vertical-align:middle;color:#fff}.ui.segment>.ui.dimmer{border-radius:inherit!important}.animating.dimmable:not(body),.dimmed.dimmable:not(body){overflow:hidden}.dimmed.dimmable>.ui.animating.dimmer,.dimmed.dimmable>.ui.visible.dimmer,.ui.active.dimmer{display:block;opacity:1}.ui.disabled.dimmer{width:0!important;height:0!important}.ui.page.dimmer{position:fixed;-webkit-transform-style:'';transform-style:'';-webkit-perspective:2000px;perspective:2000px;-webkit-transform-origin:center center;-ms-transform-origin:center center;transform-origin:center center}body.animating.in.dimmable,body.dimmed.dimmable{overflow:hidden}body.dimmable>.dimmer{position:fixed}.ui.dimmer>.top.aligned.content>*{vertical-align:top}.ui.dimmer>.bottom.aligned.content>*{vertical-align:bottom}.ui.inverted.dimmer{background:rgba(255,255,255,.85)}.ui.inverted.dimmer>.content>*{color:#fff}.ui.simple.dimmer{display:block;overflow:hidden;opacity:1;width:0;height:0;z-index:-100;background-color:transparent}.dimmed.dimmable>.ui.simple.dimmer{overflow:visible;opacity:1;width:100%;height:100%;background:rgba(0,0,0,.85);z-index:1}.ui.simple.inverted.dimmer{background:rgba(255,255,255,0)}.dimmed.dimmable>.ui.simple.inverted.dimmer{background:rgba(255,255,255,.85)}.ui.divider{margin:1rem 0;line-height:1;height:0;font-weight:700;text-transform:uppercase;letter-spacing:.05em;color:rgba(0,0,0,.85);-webkit-user-select:none;-moz-user-select:none;-ms-user-select:none;user-select:none;-webkit-tap-highlight-color:transparent}.ui.divider:not(.vertical):not(.horizontal){border-top:1px solid rgba(0,0,0,.1);border-bottom:1px solid rgba(255,255,255,.2)}.ui.grid>.ui.divider{font-size:1rem}.ui.horizontal.divider{position:relative;height:auto;margin:'';overflow:hidden;line-height:1;text-align:center}.ui.horizontal.divider:after,.ui.horizontal.divider:before{position:absolute;content:'';z-index:3;width:50%;top:50%;height:0;border-top:1px solid rgba(0,0,0,.1);border-bottom:1px solid rgba(255,255,255,.2)}.ui.horizontal.divider:before{margin-left:-webkit-calc(-50% - 1em);margin-left:calc(-50% - 1em)}.ui.horizontal.divider:after{margin-left:1em}.ui.vertical.divider{position:absolute;z-index:2;top:50%;left:50%;margin:0;padding:0;width:auto;height:50%;line-height:0;text-align:center;-webkit-transform:translateX(-50%);-ms-transform:translateX(-50%);transform:translateX(-50%)}.ui.vertical.divider:after,.ui.vertical.divider:before{position:absolute;left:50%;content:'';z-index:3;border-left:1px solid rgba(0,0,0,.1);border-right:1px solid rgba(255,255,255,.2);width:0;height:-webkit-calc(100% - 1rem);height:calc(100% - 1rem)}.ui.vertical.divider:before{top:-100%}.ui.vertical.divider:after{top:auto;bottom:0}@media only screen and (max-width:767px){.ui.grid .stackable.row .ui.vertical.divider,.ui.stackable.grid .ui.vertical.divider{position:relative;margin:1rem 0;left:50%;height:auto;overflow:hidden;line-height:1;text-align:center}.ui.grid .stackable.row .ui.vertical.divider:after,.ui.grid .stackable.row .ui.vertical.divider:before,.ui.stackable.grid .ui.vertical.divider:after,.ui.stackable.grid .ui.vertical.divider:before{position:absolute;left:auto;content:'';z-index:3;width:50%;top:50%;height:0;border-top:1px solid rgba(0,0,0,.1);border-bottom:1px solid rgba(255,255,255,.2)}.ui.grid .stackable.row .ui.vertical.divider:before,.ui.stackable.grid .ui.vertical.divider:before{margin-left:-51%}.ui.grid .stackable.row .ui.vertical.divider:after,.ui.stackable.grid .ui.vertical.divider:after{margin-left:1em}}.ui.divider>.icon{margin:0;font-size:1rem;height:1em;vertical-align:middle}.ui.hidden.divider{border-color:transparent!important}.ui.divider.inverted,.ui.horizontal.inverted.divider,.ui.vertical.inverted.divider{color:#fff}.ui.divider.inverted,.ui.divider.inverted:after,.ui.divider.inverted:before{border-top-color:rgba(0,0,0,.15)!important;border-bottom-color:rgba(255,255,255,.15)!important;border-left-color:rgba(0,0,0,.15)!important;border-right-color:rgba(255,255,255,.15)!important}.ui.fitted.divider{margin:0}.ui.clearing.divider{clear:both}.ui.section.divider{margin-top:2rem;margin-bottom:2rem}.ui.divider{font-size:1rem}.ui.dropdown{cursor:pointer;position:relative;display:inline-block;line-height:1em;tap-highlight-color:transparent;outline:0;text-align:left;-webkit-transition:border-radius .1s ease,width .2s ease;transition:border-radius .1s ease,width .2s ease}.ui.dropdown .menu{cursor:auto;position:absolute;display:none;outline:0;top:100%;margin:0;padding:0;background:#fff;min-width:100%;white-space:nowrap;font-size:1rem;text-shadow:none;text-align:left;box-shadow:0 1px 4px 0 rgba(0,0,0,.15);border:1px solid rgba(39,41,43,.15);border-radius:0 0 .2857rem .2857rem;-webkit-transition:opacity .2s ease;transition:opacity .2s ease;z-index:11;will-change:transform,opacity}.ui.dropdown>input[type=hidden],.ui.dropdown>select{display:none!important}.ui.dropdown>.dropdown.icon{margin:0 0 0 1em}.ui.dropdown .menu>.item .dropdown.icon{width:auto;float:right;margin:.2em 0 0 .75em}.ui.dropdown>.text{display:inline-block;-webkit-transition:color .2s ease;transition:color .2s ease}.ui.dropdown .menu>.item{position:relative;cursor:pointer;display:block;border:none;height:auto;border-top:none;line-height:1.2em;color:rgba(0,0,0,.8);padding:.65rem 1.25rem!important;font-size:1rem;text-transform:none;font-weight:400;box-shadow:none;-webkit-touch-callout:none}.ui.dropdown .menu>.item:first-child{border-top:none}.ui.dropdown .menu .item>[class*="right floated"],.ui.dropdown>.text>[class*="right floated"]{float:right;margin-right:0;margin-left:1em}.ui.dropdown .menu .item>[class*="left floated"],.ui.dropdown>.text>[class*="left floated"]{float:right;margin-left:0;margin-right:1em}.ui.dropdown .menu .item>.flag.floated,.ui.dropdown .menu .item>.icon.floated,.ui.dropdown .menu .item>.image.floated,.ui.dropdown .menu .item>img.floated{margin-top:.2em}.ui.dropdown .menu>.header{margin:1rem 0 .75rem;padding:0 1.25rem;color:rgba(0,0,0,.85);font-size:.8em;font-weight:700;text-transform:uppercase}.ui.dropdown .menu>.divider{border-top:1px solid rgba(0,0,0,.05);height:0;margin:.5em 0}.ui.dropdown .menu>.input{margin:.75rem 1.25rem;min-width:200px}.ui.dropdown .menu>.header+.input{margin-top:0}.ui.dropdown .menu>.input:not(.transparent) input{padding:.5em 1em}.ui.dropdown .menu>.input:not(.transparent) .button,.ui.dropdown .menu>.input:not(.transparent) .icon,.ui.dropdown .menu>.input:not(.transparent) .label{padding-top:.5em;padding-bottom:.5em}.ui.dropdown .menu>.item>.description,.ui.dropdown>.text>.description{margin:0 0 0 1em;color:rgba(0,0,0,.4)}.ui.dropdown .menu .menu{top:0!important;left:100%!important;right:auto!important;margin:0 0 0 -.5em!important;border-radius:0 .2857rem .2857rem 0!important;z-index:21!important}.ui.dropdown .menu .menu:after{display:none}.ui.dropdown>.text>.flag,.ui.dropdown>.text>.icon,.ui.dropdown>.text>.image,.ui.dropdown>.text>.label,.ui.dropdown>.text>img{margin-top:0}.ui.dropdown .menu>.item>.flag,.ui.dropdown .menu>.item>.icon,.ui.dropdown .menu>.item>.image,.ui.dropdown .menu>.item>.label,.ui.dropdown .menu>.item>img{margin-top:.2em}.ui.dropdown .menu>.item>.flag,.ui.dropdown .menu>.item>.icon,.ui.dropdown .menu>.item>.image,.ui.dropdown .menu>.item>.label,.ui.dropdown .menu>.item>img,.ui.dropdown>.text>.flag,.ui.dropdown>.text>.icon,.ui.dropdown>.text>.image,.ui.dropdown>.text>.label,.ui.dropdown>.text>img{margin-left:0;margin-right:.75em}.ui.dropdown .menu>.item>.image,.ui.dropdown .menu>.item>img,.ui.dropdown>.text>.image,.ui.dropdown>.text>img{display:inline-block;vertical-align:middle;width:auto;max-height:2.5em}.ui.dropdown .ui.menu>.item:before,.ui.menu .ui.dropdown .menu>.item:before{display:none}.ui.menu .ui.dropdown .menu .active.item{border-left:none}.ui.buttons>.ui.dropdown:last-child .menu,.ui.menu .right.dropdown.item .menu,.ui.menu .right.menu .dropdown:last-child .menu{left:auto;right:0}.ui.dropdown.icon.button>.dropdown.icon{margin:0}.ui.dropdown.button:not(.pointing):not(.floating).active,.ui.dropdown.button:not(.pointing):not(.floating).visible{border-bottom-left-radius:0;border-bottom-right-radius:0}.ui.selection.dropdown{cursor:pointer;word-wrap:break-word;white-space:normal;outline:0;-webkit-transform:rotateZ(0deg);transform:rotateZ(0deg);min-width:180px;background:#fff;display:inline-block;padding:.8em 1.1em;color:rgba(0,0,0,.8);box-shadow:none;border:1px solid rgba(39,41,43,.15);border-radius:.2857rem;-webkit-transition:border-radius .1s ease,width .2s ease,box-shadow .2s ease,border .2s ease;transition:border-radius .1s ease,width .2s ease,box-shadow .2s ease,border .2s ease}.ui.selection.dropdown.active,.ui.selection.dropdown.visible{z-index:10}select.ui.dropdown{height:38px;padding:0;margin:0;visibility:hidden}.ui.selection.dropdown>.text{margin-right:2em}.ui.selection.dropdown>.delete.icon,.ui.selection.dropdown>.dropdown.icon,.ui.selection.dropdown>.search.icon{position:absolute;top:auto;margin:0;width:auto;right:1.1em;-webkit-transition:opacity .2s ease;transition:opacity .2s ease}.ui.selection.dropdown>.dropdown.icon,.ui.selection.dropdown>.search.icon{opacity:.8}.ui.compact.selection.dropdown{min-width:0}.ui.selection.dropdown>.delete.icon{opacity:.6}.ui.selection.dropdown>.delete.icon:hover{opacity:1}.ui.selection.dropdown .menu{overflow-x:hidden;overflow-y:auto;-webkit-backface-visibility:hidden;backface-visibility:hidden;-webkit-overflow-scrolling:touch;border-top:none!important;width:auto;margin:0 -1px;min-width:-webkit-calc(100% + 2px);min-width:calc(100% + 2px);outline:0;box-shadow:0 2px 4px 0 rgba(0,0,0,.08);-webkit-transition:box-shadow .2s ease,border .2s ease;transition:box-shadow .2s ease,border .2s ease}.ui.selection.dropdown .menu:after,.ui.selection.dropdown .menu:before{display:none}@media only screen and (max-width:767px){.ui.selection.dropdown .menu{max-height:7.7142rem}}@media only screen and (min-width:768px){.ui.selection.dropdown .menu{max-height:10.2856rem}}@media only screen and (min-width:992px){.ui.selection.dropdown .menu{max-height:15.4284rem}}@media only screen and (min-width:1920px){.ui.selection.dropdown .menu{max-height:20.5712rem}}.ui.selection.dropdown .menu>.item{border-top:1px solid rgba(0,0,0,.05);padding-left:1.1em!important;padding-right:-webkit-calc(2.1em)!important;padding-right:calc(2.1em)!important;white-space:normal;word-wrap:normal}.ui.selection.dropdown:hover{border-color:rgba(39,41,43,.3);box-shadow:0 0 2px 0 rgba(0,0,0,.05)}.ui.selection.visible.dropdown:hover{border-color:rgba(39,41,43,.3);box-shadow:0 0 4px 0 rgba(0,0,0,.08)}.ui.selection.visible.dropdown:hover .menu{border:1px solid rgba(39,41,43,.3);box-shadow:0 4px 6px 0 rgba(0,0,0,.08)}.ui.selection.dropdown.visible{border-color:rgba(39,41,43,.15);box-shadow:0 0 4px 0 rgba(0,0,0,.08)}.ui.visible.selection.dropdown>.dropdown.icon{opacity:1}.ui.selection.active.dropdown>.text:not(.default),.ui.selection.visible.dropdown>.text:not(.default){font-weight:400;color:rgba(0,0,0,.8)}.ui.active.selection.dropdown,.ui.visible.selection.dropdown{border-bottom-left-radius:0!important;border-bottom-right-radius:0!important}.ui.search.dropdown{min-width:''}.ui.search.dropdown>input.search{background:0 0;border:none;cursor:pointer;position:absolute;border-radius:0!important;top:0;left:0;width:100%;outline:0;-webkit-tap-highlight-color:rgba(255,255,255,0);padding:inherit}.ui.search.selection.dropdown>input.search{line-height:1.2em}.ui.search.dropdown.active>input.search,.ui.search.dropdown.visible>input.search{cursor:auto}.ui.active.search.dropdown>input.search:focus+.text{color:rgba(0,0,0,.4)!important}.ui.search.dropdown .menu{overflow-x:hidden;overflow-y:auto;-webkit-backface-visibility:hidden;backface-visibility:hidden;-webkit-overflow-scrolling:touch}@media only screen and (max-width:767px){.ui.search.dropdown .menu{max-height:7.7142rem}}@media only screen and (min-width:768px){.ui.search.dropdown .menu{max-height:10.2856rem}}@media only screen and (min-width:992px){.ui.search.dropdown .menu{max-height:15.4284rem}}@media only screen and (min-width:1920px){.ui.search.dropdown .menu{max-height:20.5712rem}}.ui.inline.dropdown{cursor:pointer;display:inline-block;color:inherit}.ui.inline.dropdown .dropdown.icon{margin:0 .5em 0 .25em;vertical-align:top}.ui.inline.dropdown>.text{font-weight:700}.ui.inline.dropdown .menu{cursor:auto;margin-top:.25em;border-radius:.2857rem}.ui.dropdown .menu>.item:hover{background:rgba(0,0,0,.05);color:rgba(0,0,0,.8);z-index:12}.ui.dropdown .menu .active.item{background:0 0;font-weight:700;color:rgba(0,0,0,.8);box-shadow:none;z-index:12}.ui.default.dropdown>.text,.ui.dropdown>.default.text{color:rgba(179,179,179,.7)}.ui.default.dropdown:hover>.text,.ui.dropdown:hover>.default.text{color:rgba(140,140,140,.7)}.ui.loading.dropdown>.text{-webkit-transition:none;transition:none}.ui.dropdown>.loading.menu{display:block;visibility:hidden;z-index:-1}.ui.dropdown .menu .selected.item,.ui.dropdown.selected{background:rgba(0,0,0,.03);color:rgba(0,0,0,.8)}.ui.dropdown>.filtered.text{visibility:hidden}.ui.dropdown .filtered.item{display:none}.ui.dropdown.error,.ui.dropdown.error>.default.text,.ui.dropdown.error>.text{color:#a94442}.ui.selection.dropdown.error{background:#fff0f0;border-color:#dbb1b1}.ui.dropdown.error>.menu,.ui.dropdown.error>.menu .menu,.ui.selection.dropdown.error:hover{border-color:#dbb1b1}.ui.dropdown.error>.menu>.item{color:#d95c5c}.ui.dropdown.error>.menu>.item:hover{background-color:#fff2f2}.ui.dropdown.error>.menu .active.item{background-color:#fdcfcf}.ui.dropdown .menu{left:0}.ui.dropdown .menu .right.menu,.ui.dropdown .right.menu>.menu{left:100%!important;right:auto!important}.ui.dropdown .menu .left.menu,.ui.dropdown>.left.menu .menu{left:auto!important;right:100%!important}.ui.dropdown .item .left.dropdown.icon,.ui.dropdown .left.menu .item .dropdown.icon{width:auto;float:left;margin:.2em .75em 0 0}.ui.simple.dropdown .menu:after,.ui.simple.dropdown .menu:before{display:none}.ui.simple.dropdown .menu{position:absolute;display:block;overflow:hidden;top:-9999px!important;opacity:0;width:0;height:0;-webkit-transition:opacity .2s ease;transition:opacity .2s ease}.ui.simple.active.dropdown,.ui.simple.dropdown:hover{border-bottom-left-radius:0!important;border-bottom-right-radius:0!important}.ui.simple.active.dropdown>.menu,.ui.simple.dropdown:hover>.menu{overflow:visible;width:auto;height:auto;top:100%!important;opacity:1}.ui.simple.dropdown:hover>.menu>.item:hover>.menu,.ui.simple.dropdown>.menu>.item:active>.menu{overflow:visible;width:auto;height:auto;top:0!important;left:100%!important;opacity:1}.ui.simple.disabled.dropdown:hover .menu{display:none;height:0;width:0;overflow:hidden}.ui.simple.visible.dropdown>.menu{display:block}.ui.fluid.dropdown{display:block;width:100%;min-width:0}.ui.fluid.dropdown>.dropdown.icon{float:right}.ui.floating.dropdown .menu{left:0;right:auto;box-shadow:0 2px 5px 0 rgba(0,0,0,.15);border-radius:.2857rem}.ui.floating.dropdown>.menu{margin-top:.5em!important}.ui.pointing.dropdown>.menu{top:100%;margin-top:.75em;border-radius:.2857rem}.ui.pointing.dropdown>.menu:after{display:block;position:absolute;pointer-events:none;content:'';visibility:visible;-webkit-transform:rotate(45deg);-ms-transform:rotate(45deg);transform:rotate(45deg);width:.5em;height:.5em;box-shadow:-1px -1px 0 1px rgba(0,0,0,.1);background:#fff;z-index:2;top:-.25em;left:50%;margin:0 0 0 -.25em}.ui.top.left.pointing.dropdown>.menu{top:100%;bottom:auto;left:0;right:auto;margin:1em 0 0}.ui.top.left.pointing.dropdown>.menu:after{top:-.25em;left:1em;right:auto;margin:0;-webkit-transform:rotate(45deg);-ms-transform:rotate(45deg);transform:rotate(45deg)}.ui.top.right.pointing.dropdown>.menu{top:100%;bottom:auto;right:0;left:auto;margin:1em 0 0}.ui.top.right.pointing.dropdown>.menu:after{top:-.25em;left:auto;right:1em;margin:0;-webkit-transform:rotate(45deg);-ms-transform:rotate(45deg);transform:rotate(45deg)}.ui.left.pointing.dropdown>.menu{top:0;left:100%;right:auto;margin:0 0 0 1em}.ui.left.pointing.dropdown>.menu:after{top:1em;left:-.25em;margin:0;-webkit-transform:rotate(-45deg);-ms-transform:rotate(-45deg);transform:rotate(-45deg)}.ui.right.pointing.dropdown>.menu{top:0;left:auto;right:100%;margin:0 1em 0 0}.ui.right.pointing.dropdown>.menu:after{top:1em;left:auto;right:-.25em;margin:0;-webkit-transform:rotate(135deg);-ms-transform:rotate(135deg);transform:rotate(135deg)}.ui.bottom.pointing.dropdown>.menu{top:auto;bottom:100%;left:0;right:auto;margin:0 0 1em}.ui.bottom.pointing.dropdown>.menu:after{top:auto;bottom:-.25em;right:auto;margin:0;-webkit-transform:rotate(-135deg);-ms-transform:rotate(-135deg);transform:rotate(-135deg)}.ui.bottom.pointing.dropdown>.menu .menu{top:auto!important;bottom:0!important}.ui.bottom.left.pointing.dropdown>.menu{left:0;right:auto}.ui.bottom.left.pointing.dropdown>.menu:after{left:1em;right:auto}.ui.bottom.right.pointing.dropdown>.menu{right:0;left:auto}.ui.bottom.right.pointing.dropdown>.menu:after{left:auto;right:1em}@font-face{font-family:Dropdown;src:url(data:application/x-font-ttf;charset=utf-8;base64,AAEAAAALAIAAAwAwT1MvMggjB5AAAAC8AAAAYGNtYXAPfuIIAAABHAAAAExnYXNwAAAAEAAAAWgAAAAIZ2x5Zjo82LgAAAFwAAABVGhlYWQAQ88bAAACxAAAADZoaGVhAwcB6QAAAvwAAAAkaG10eAS4ABIAAAMgAAAAIGxvY2EBNgDeAAADQAAAABJtYXhwAAoAFgAAA1QAAAAgbmFtZVcZpu4AAAN0AAABRXBvc3QAAwAAAAAEvAAAACAAAwIAAZAABQAAAUwBZgAAAEcBTAFmAAAA9QAZAIQAAAAAAAAAAAAAAAAAAAABEAAAAAAAAAAAAAAAAAAAAABAAADw2gHg/+D/4AHgACAAAAABAAAAAAAAAAAAAAAgAAAAAAACAAAAAwAAABQAAwABAAAAFAAEADgAAAAKAAgAAgACAAEAIPDa//3//wAAAAAAIPDX//3//wAB/+MPLQADAAEAAAAAAAAAAAAAAAEAAf//AA8AAQAAAAAAAAAAAAIAADc5AQAAAAABAAAAAAAAAAAAAgAANzkBAAAAAAEAAAAAAAAAAAACAAA3OQEAAAAAAQAAAIABJQElABMAABM0NzY3BTYXFhUUDwEGJwYvASY1AAUGBwEACAUGBoAFCAcGgAUBEgcGBQEBAQcECQYHfwYBAQZ/BwYAAQAAAG4BJQESABMAADc0PwE2MzIfARYVFAcGIyEiJyY1AAWABgcIBYAGBgUI/wAHBgWABwaABQWABgcHBgUFBgcAAAABABIASQC3AW4AEwAANzQ/ATYXNhcWHQEUBwYnBi8BJjUSBoAFCAcFBgYFBwgFgAbbBwZ/BwEBBwQJ/wgEBwEBB38GBgAAAAABAAAASQClAW4AEwAANxE0NzYzMh8BFhUUDwEGIyInJjUABQYHCAWABgaABQgHBgVbAQAIBQYGgAUIBwWABgYFBwAAAAEAAAABAADZuaKOXw889QALAgAAAAAA0ABHWAAAAADQAEdYAAAAAAElAW4AAAAIAAIAAAAAAAAAAQAAAeD/4AAAAgAAAAAAASUAAQAAAAAAAAAAAAAAAAAAAAgAAAAAAAAAAAAAAAABAAAAASUAAAElAAAAtwASALcAAAAAAAAACgAUAB4AQgBkAIgAqgAAAAEAAAAIABQAAQAAAAAAAgAAAAAAAAAAAAAAAAAAAAAAAAAOAK4AAQAAAAAAAQAOAAAAAQAAAAAAAgAOAEcAAQAAAAAAAwAOACQAAQAAAAAABAAOAFUAAQAAAAAABQAWAA4AAQAAAAAABgAHADIAAQAAAAAACgA0AGMAAwABBAkAAQAOAAAAAwABBAkAAgAOAEcAAwABBAkAAwAOACQAAwABBAkABAAOAFUAAwABBAkABQAWAA4AAwABBAkABgAOADkAAwABBAkACgA0AGMAaQBjAG8AbQBvAG8AbgBWAGUAcgBzAGkAbwBuACAAMQAuADAAaQBjAG8AbQBvAG8Abmljb21vb24AaQBjAG8AbQBvAG8AbgBSAGUAZwB1AGwAYQByAGkAYwBvAG0AbwBvAG4ARgBvAG4AdAAgAGcAZQBuAGUAcgBhAHQAZQBkACAAYgB5ACAASQBjAG8ATQBvAG8AbgAuAAAAAAMAAAAAAAAAAAAAAAAAAAAAAAAAAAAAAAAAAAAAAAA=) format('truetype'),url(data:application/font-woff;charset=utf-8;base64,d09GRk9UVE8AAAVwAAoAAAAABSgAAQAAAAAAAAAAAAAAAAAAAAAAAAAAAABDRkYgAAAA9AAAAdkAAAHZLDXE/09TLzIAAALQAAAAYAAAAGAIIweQY21hcAAAAzAAAABMAAAATA9+4ghnYXNwAAADfAAAAAgAAAAIAAAAEGhlYWQAAAOEAAAANgAAADYAQ88baGhlYQAAA7wAAAAkAAAAJAMHAelobXR4AAAD4AAAACAAAAAgBLgAEm1heHAAAAQAAAAABgAAAAYACFAAbmFtZQAABAgAAAFFAAABRVcZpu5wb3N0AAAFUAAAACAAAAAgAAMAAAEABAQAAQEBCGljb21vb24AAQIAAQA6+BwC+BsD+BgEHgoAGVP/i4seCgAZU/+LiwwHi2v4lPh0BR0AAACIDx0AAACNER0AAAAJHQAAAdASAAkBAQgPERMWGyAlKmljb21vb25pY29tb29udTB1MXUyMHVGMEQ3dUYwRDh1RjBEOXVGMERBAAACAYkABgAIAgABAAQABwAKAA0AVgCfAOgBL/yUDvyUDvyUDvuUDvtvi/emFYuQjZCOjo+Pj42Qiwj3lIsFkIuQiY6Hj4iNhouGi4aJh4eHCPsU+xQFiIiGiYaLhouHjYeOCPsU9xQFiI+Jj4uQCA77b4v3FBWLkI2Pjo8I9xT3FAWPjo+NkIuQi5CJjogI9xT7FAWPh42Hi4aLhomHh4eIiIaJhosI+5SLBYaLh42HjoiPiY+LkAgO+92d928Vi5CNkI+OCPcU9xQFjo+QjZCLkIuPiY6Hj4iNhouGCIv7lAWLhomHh4iIh4eJhouGi4aNiI8I+xT3FAWHjomPi5AIDvvdi+YVi/eUBYuQjZCOjo+Pj42Qi5CLkImOhwj3FPsUBY+IjYaLhouGiYeHiAj7FPsUBYiHhomGi4aLh42Hj4iOiY+LkAgO+JQU+JQViwwKAAAAAAMCAAGQAAUAAAFMAWYAAABHAUwBZgAAAPUAGQCEAAAAAAAAAAAAAAAAAAAAARAAAAAAAAAAAAAAAAAAAAAAQAAA8NoB4P/g/+AB4AAgAAAAAQAAAAAAAAAAAAAAIAAAAAAAAgAAAAMAAAAUAAMAAQAAABQABAA4AAAACgAIAAIAAgABACDw2v/9//8AAAAAACDw1//9//8AAf/jDy0AAwABAAAAAAAAAAAAAAABAAH//wAPAAEAAAABAAA5emozXw889QALAgAAAAAA0ABHWAAAAADQAEdYAAAAAAElAW4AAAAIAAIAAAAAAAAAAQAAAeD/4AAAAgAAAAAAASUAAQAAAAAAAAAAAAAAAAAAAAgAAAAAAAAAAAAAAAABAAAAASUAAAElAAAAtwASALcAAAAAUAAACAAAAAAADgCuAAEAAAAAAAEADgAAAAEAAAAAAAIADgBHAAEAAAAAAAMADgAkAAEAAAAAAAQADgBVAAEAAAAAAAUAFgAOAAEAAAAAAAYABwAyAAEAAAAAAAoANABjAAMAAQQJAAEADgAAAAMAAQQJAAIADgBHAAMAAQQJAAMADgAkAAMAAQQJAAQADgBVAAMAAQQJAAUAFgAOAAMAAQQJAAYADgA5AAMAAQQJAAoANABjAGkAYwBvAG0AbwBvAG4AVgBlAHIAcwBpAG8AbgAgADEALgAwAGkAYwBvAG0AbwBvAG5pY29tb29uAGkAYwBvAG0AbwBvAG4AUgBlAGcAdQBsAGEAcgBpAGMAbwBtAG8AbwBuAEYAbwBuAHQAIABnAGUAbgBlAHIAYQB0AGUAZAAgAGIAeQAgAEkAYwBvAE0AbwBvAG4ALgAAAAADAAAAAAAAAAAAAAAAAAAAAAAAAAAAAAAAAAAAAAAA) format('woff');font-weight:400;font-style:normal}.ui.dropdown>.dropdown.icon{font-family:Dropdown;line-height:1;height:1em;-webkit-backface-visibility:hidden;backface-visibility:hidden;font-weight:400;font-style:normal;text-align:center;width:auto}.ui.dropdown>.dropdown.icon:before{content:'\f0d7'}.ui.dropdown .menu .item .dropdown.icon:before{content:'\f0da'}.ui.dropdown .item .left.dropdown.icon:before,.ui.dropdown .left.menu .item .dropdown.icon:before{content:"\f0d9"}.ui.vertical.menu .dropdown.item>.dropdown.icon:before{content:"\f0da"}.ui.feed{margin:1em 0}.ui.feed:first-child,.ui.feed:last-child{margin-top:0}.ui.feed>.event{display:table;width:100%;padding:.5rem 0;margin:0;background:0 0;border-top:none}.ui.feed>.event:first-child{border-top:0;padding-top:0}.ui.feed>.event:last-child{padding-bottom:0}.ui.feed>.event>.label{display:table-cell;width:2.5em;height:2.5em;vertical-align:top;text-align:left}.ui.feed>.event>.label .icon{opacity:1;font-size:1.5em;width:100%;padding:.25em;background:0 0;border:none;border-radius:none;color:rgba(0,0,0,.6)}.ui.feed>.event>.label img{width:100%;height:auto;border-radius:500rem}.ui.feed>.event>.label+.content{padding:.5em 0 .5em 1.25em}.ui.feed>.event>.content{display:table-cell;vertical-align:top;text-align:left;word-wrap:break-word}.ui.feed>.event:last-child>.content{padding-bottom:0}.ui.feed>.event>.content a{cursor:pointer}.ui.feed>.event>.content .date{margin:-.5rem 0 0;padding:0;font-weight:400;font-size:1em;font-style:normal;color:rgba(0,0,0,.4)}.ui.feed>.event>.content .summary{margin:0;font-size:1em;font-weight:700;color:rgba(0,0,0,.8)}.ui.feed>.event>.content .summary img{display:inline-block;width:auto;height:2em;margin:-.25em .25em 0 0;border-radius:.25em;vertical-align:middle}.ui.feed>.event>.content .user{display:inline-block;font-weight:700;margin-right:0;vertical-align:baseline}.ui.feed>.event>.content .user img{margin:-.25em .25em 0 0;width:auto;height:2em;vertical-align:middle}.ui.feed>.event>.content .summary>.date{display:inline-block;float:none;font-weight:400;font-size:.875em;font-style:normal;margin:0 0 0 .5em;padding:0;color:rgba(0,0,0,.4)}.ui.feed>.event>.content .extra{margin:.5em 0 0;background:0 0;padding:0;color:rgba(0,0,0,.8)}.ui.feed>.event>.content .extra.images img{display:inline-block;margin:0 .25em 0 0;width:6em}.ui.feed>.event>.content .extra.text{padding:.5em 1em;border-left:3px solid rgba(0,0,0,.2);font-size:1em;max-width:500px;line-height:1.33}.ui.feed>.event>.content .meta{display:inline-block;font-size:.875em;margin:.5em 0 0;background:0 0;border:none;border-radius:0;box-shadow:none;padding:0;color:rgba(0,0,0,.6)}.ui.feed>.event>.content .meta>*{position:relative;margin-left:.75em}.ui.feed>.event>.content .meta>:after{content:'';color:rgba(0,0,0,.2);top:0;left:-1em;opacity:1;position:absolute;vertical-align:top}.ui.feed>.event>.content .meta .like{color:'';-webkit-transition:.2s color ease;transition:.2s color ease}.ui.feed>.event>.content .meta .like:hover .icon{color:#ff2733}.ui.feed>.event>.content .meta .active.like .icon{color:#ef404a}.ui.feed>.event>.content .meta>:first-child{margin-left:0}.ui.feed>.event>.content .meta>:first-child::after{display:none}.ui.feed>.event>.content .meta a,.ui.feed>.event>.content .meta>.icon{cursor:pointer;opacity:1;color:rgba(0,0,0,.5);-webkit-transition:color .2s ease;transition:color .2s ease}.ui.feed>.event>.content .meta a:hover,.ui.feed>.event>.content .meta a:hover .icon,.ui.feed>.event>.content .meta>.icon:hover{color:rgba(0,0,0,.8)}.ui.small.feed{font-size:.9em}.ui.feed{font-size:1em}.ui.large.feed{font-size:1.1em}i.flag:not(.icon){display:inline-block;width:16px;height:11px;line-height:11px;vertical-align:baseline;margin:0 .5em 0 0;text-decoration:inherit;speak:none;font-smoothing:antialiased;-webkit-backface-visibility:hidden;backface-visibility:hidden}i.flag:not(.icon):before{display:inline-block;content:'';background:url(themes/default/assets/images/flags.png) no-repeat;width:16px;height:11px}i.flag.ad:before,i.flag.andorra:before{background-position:0 0}i.flag.ae:before,i.flag.uae:before,i.flag.united.arab.emirates:before{background-position:0 -26px}i.flag.af:before,i.flag.afghanistan:before{background-position:0 -52px}i.flag.ag:before,i.flag.antigua:before{background-position:0 -78px}i.flag.ai:before,i.flag.anguilla:before{background-position:0 -104px}i.flag.al:before,i.flag.albania:before{background-position:0 -130px}i.flag.am:before,i.flag.armenia:before{background-position:0 -156px}i.flag.an:before,i.flag.netherlands.antilles:before{background-position:0 -182px}i.flag.angola:before,i.flag.ao:before{background-position:0 -208px}i.flag.ar:before,i.flag.argentina:before{background-position:0 -234px}i.flag.american.samoa:before,i.flag.as:before{background-position:0 -260px}i.flag.at:before,i.flag.austria:before{background-position:0 -286px}i.flag.au:before,i.flag.australia:before{background-position:0 -312px}i.flag.aruba:before,i.flag.aw:before{background-position:0 -338px}i.flag.aland.islands:before,i.flag.ax:before{background-position:0 -364px}i.flag.az:before,i.flag.azerbaijan:before{background-position:0 -390px}i.flag.ba:before,i.flag.bosnia:before{background-position:0 -416px}i.flag.barbados:before,i.flag.bb:before{background-position:0 -442px}i.flag.bangladesh:before,i.flag.bd:before{background-position:0 -468px}i.flag.be:before,i.flag.belgium:before{background-position:0 -494px}i.flag.bf:before,i.flag.burkina.faso:before{background-position:0 -520px}i.flag.bg:before,i.flag.bulgaria:before{background-position:0 -546px}i.flag.bahrain:before,i.flag.bh:before{background-position:0 -572px}i.flag.bi:before,i.flag.burundi:before{background-position:0 -598px}i.flag.benin:before,i.flag.bj:before{background-position:0 -624px}i.flag.bermuda:before,i.flag.bm:before{background-position:0 -650px}i.flag.bn:before,i.flag.brunei:before{background-position:0 -676px}i.flag.bo:before,i.flag.bolivia:before{background-position:0 -702px}i.flag.br:before,i.flag.brazil:before{background-position:0 -728px}i.flag.bahamas:before,i.flag.bs:before{background-position:0 -754px}i.flag.bhutan:before,i.flag.bt:before{background-position:0 -780px}i.flag.bouvet.island:before,i.flag.bv:before{background-position:0 -806px}i.flag.botswana:before,i.flag.bw:before{background-position:0 -832px}i.flag.belarus:before,i.flag.by:before{background-position:0 -858px}i.flag.belize:before,i.flag.bz:before{background-position:0 -884px}i.flag.ca:before,i.flag.canada:before{background-position:0 -910px}i.flag.cc:before,i.flag.cocos.islands:before{background-position:0 -962px}i.flag.cd:before,i.flag.congo:before{background-position:0 -988px}i.flag.central.african.republic:before,i.flag.cf:before{background-position:0 -1014px}i.flag.cg:before,i.flag.congo.brazzaville:before{background-position:0 -1040px}i.flag.ch:before,i.flag.switzerland:before{background-position:0 -1066px}i.flag.ci:before,i.flag.cote.divoire:before{background-position:0 -1092px}i.flag.ck:before,i.flag.cook.islands:before{background-position:0 -1118px}i.flag.chile:before,i.flag.cl:before{background-position:0 -1144px}i.flag.cameroon:before,i.flag.cm:before{background-position:0 -1170px}i.flag.china:before,i.flag.cn:before{background-position:0 -1196px}i.flag.co:before,i.flag.colombia:before{background-position:0 -1222px}i.flag.costa.rica:before,i.flag.cr:before{background-position:0 -1248px}i.flag.cs:before,i.flag.serbia:before{background-position:0 -1274px}i.flag.cu:before,i.flag.cuba:before{background-position:0 -1300px}i.flag.cape.verde:before,i.flag.cv:before{background-position:0 -1326px}i.flag.christmas.island:before,i.flag.cx:before{background-position:0 -1352px}i.flag.cy:before,i.flag.cyprus:before{background-position:0 -1378px}i.flag.cz:before,i.flag.czech.republic:before{background-position:0 -1404px}i.flag.de:before,i.flag.germany:before{background-position:0 -1430px}i.flag.dj:before,i.flag.djibouti:before{background-position:0 -1456px}i.flag.denmark:before,i.flag.dk:before{background-position:0 -1482px}i.flag.dm:before,i.flag.dominica:before{background-position:0 -1508px}i.flag.do:before,i.flag.dominican.republic:before{background-position:0 -1534px}i.flag.algeria:before,i.flag.dz:before{background-position:0 -1560px}i.flag.ec:before,i.flag.ecuador:before{background-position:0 -1586px}i.flag.ee:before,i.flag.estonia:before{background-position:0 -1612px}i.flag.eg:before,i.flag.egypt:before{background-position:0 -1638px}i.flag.eh:before,i.flag.western.sahara:before{background-position:0 -1664px}i.flag.er:before,i.flag.eritrea:before{background-position:0 -1716px}i.flag.es:before,i.flag.spain:before{background-position:0 -1742px}i.flag.et:before,i.flag.ethiopia:before{background-position:0 -1768px}i.flag.eu:before,i.flag.european.union:before{background-position:0 -1794px}i.flag.fi:before,i.flag.finland:before{background-position:0 -1846px}i.flag.fiji:before,i.flag.fj:before{background-position:0 -1872px}i.flag.falkland.islands:before,i.flag.fk:before{background-position:0 -1898px}i.flag.fm:before,i.flag.micronesia:before{background-position:0 -1924px}i.flag.faroe.islands:before,i.flag.fo:before{background-position:0 -1950px}i.flag.fr:before,i.flag.france:before{background-position:0 -1976px}i.flag.ga:before,i.flag.gabon:before{background-position:-36px 0}i.flag.england:before,i.flag.gb:before,i.flag.united.kingdom:before{background-position:-36px -26px}i.flag.gd:before,i.flag.grenada:before{background-position:-36px -52px}i.flag.ge:before,i.flag.georgia:before{background-position:-36px -78px}i.flag.french.guiana:before,i.flag.gf:before{background-position:-36px -104px}i.flag.gh:before,i.flag.ghana:before{background-position:-36px -130px}i.flag.gi:before,i.flag.gibraltar:before{background-position:-36px -156px}i.flag.gl:before,i.flag.greenland:before{background-position:-36px -182px}i.flag.gambia:before,i.flag.gm:before{background-position:-36px -208px}i.flag.gn:before,i.flag.guinea:before{background-position:-36px -234px}i.flag.gp:before,i.flag.guadeloupe:before{background-position:-36px -260px}i.flag.equatorial.guinea:before,i.flag.gq:before{background-position:-36px -286px}i.flag.gr:before,i.flag.greece:before{background-position:-36px -312px}i.flag.gs:before,i.flag.sandwich.islands:before{background-position:-36px -338px}i.flag.gt:before,i.flag.guatemala:before{background-position:-36px -364px}i.flag.gu:before,i.flag.guam:before{background-position:-36px -390px}i.flag.guinea-bissau:before,i.flag.gw:before{background-position:-36px -416px}i.flag.guyana:before,i.flag.gy:before{background-position:-36px -442px}i.flag.hk:before,i.flag.hong.kong:before{background-position:-36px -468px}i.flag.heard.island:before,i.flag.hm:before{background-position:-36px -494px}i.flag.hn:before,i.flag.honduras:before{background-position:-36px -520px}i.flag.croatia:before,i.flag.hr:before{background-position:-36px -546px}i.flag.haiti:before,i.flag.ht:before{background-position:-36px -572px}i.flag.hu:before,i.flag.hungary:before{background-position:-36px -598px}i.flag.id:before,i.flag.indonesia:before{background-position:-36px -624px}i.flag.ie:before,i.flag.ireland:before{background-position:-36px -650px}i.flag.il:before,i.flag.israel:before{background-position:-36px -676px}i.flag.in:before,i.flag.india:before{background-position:-36px -702px}i.flag.indian.ocean.territory:before,i.flag.io:before{background-position:-36px -728px}i.flag.iq:before,i.flag.iraq:before{background-position:-36px -754px}i.flag.ir:before,i.flag.iran:before{background-position:-36px -780px}i.flag.iceland:before,i.flag.is:before{background-position:-36px -806px}i.flag.it:before,i.flag.italy:before{background-position:-36px -832px}i.flag.jamaica:before,i.flag.jm:before{background-position:-36px -858px}i.flag.jo:before,i.flag.jordan:before{background-position:-36px -884px}i.flag.japan:before,i.flag.jp:before{background-position:-36px -910px}i.flag.ke:before,i.flag.kenya:before{background-position:-36px -936px}i.flag.kg:before,i.flag.kyrgyzstan:before{background-position:-36px -962px}i.flag.cambodia:before,i.flag.kh:before{background-position:-36px -988px}i.flag.ki:before,i.flag.kiribati:before{background-position:-36px -1014px}i.flag.comoros:before,i.flag.km:before{background-position:-36px -1040px}i.flag.kn:before,i.flag.saint.kitts.and.nevis:before{background-position:-36px -1066px}i.flag.kp:before,i.flag.north.korea:before{background-position:-36px -1092px}i.flag.kr:before,i.flag.south.korea:before{background-position:-36px -1118px}i.flag.kuwait:before,i.flag.kw:before{background-position:-36px -1144px}i.flag.cayman.islands:before,i.flag.ky:before{background-position:-36px -1170px}i.flag.kazakhstan:before,i.flag.kz:before{background-position:-36px -1196px}i.flag.la:before,i.flag.laos:before{background-position:-36px -1222px}i.flag.lb:before,i.flag.lebanon:before{background-position:-36px -1248px}i.flag.lc:before,i.flag.saint.lucia:before{background-position:-36px -1274px}i.flag.li:before,i.flag.liechtenstein:before{background-position:-36px -1300px}i.flag.lk:before,i.flag.sri.lanka:before{background-position:-36px -1326px}i.flag.liberia:before,i.flag.lr:before{background-position:-36px -1352px}i.flag.lesotho:before,i.flag.ls:before{background-position:-36px -1378px}i.flag.lithuania:before,i.flag.lt:before{background-position:-36px -1404px}i.flag.lu:before,i.flag.luxembourg:before{background-position:-36px -1430px}i.flag.latvia:before,i.flag.lv:before{background-position:-36px -1456px}i.flag.libya:before,i.flag.ly:before{background-position:-36px -1482px}i.flag.ma:before,i.flag.morocco:before{background-position:-36px -1508px}i.flag.mc:before,i.flag.monaco:before{background-position:-36px -1534px}i.flag.md:before,i.flag.moldova:before{background-position:-36px -1560px}i.flag.me:before,i.flag.montenegro:before{background-position:-36px -1586px}i.flag.madagascar:before,i.flag.mg:before{background-position:-36px -1613px}i.flag.marshall.islands:before,i.flag.mh:before{background-position:-36px -1639px}i.flag.macedonia:before,i.flag.mk:before{background-position:-36px -1665px}i.flag.mali:before,i.flag.ml:before{background-position:-36px -1691px}i.flag.burma:before,i.flag.mm:before,i.flag.myanmar:before{background-position:-36px -1717px}i.flag.mn:before,i.flag.mongolia:before{background-position:-36px -1743px}i.flag.macau:before,i.flag.mo:before{background-position:-36px -1769px}i.flag.mp:before,i.flag.northern.mariana.islands:before{background-position:-36px -1795px}i.flag.martinique:before,i.flag.mq:before{background-position:-36px -1821px}i.flag.mauritania:before,i.flag.mr:before{background-position:-36px -1847px}i.flag.montserrat:before,i.flag.ms:before{background-position:-36px -1873px}i.flag.malta:before,i.flag.mt:before{background-position:-36px -1899px}i.flag.mauritius:before,i.flag.mu:before{background-position:-36px -1925px}i.flag.maldives:before,i.flag.mv:before{background-position:-36px -1951px}i.flag.malawi:before,i.flag.mw:before{background-position:-36px -1977px}i.flag.mexico:before,i.flag.mx:before{background-position:-72px 0}i.flag.malaysia:before,i.flag.my:before{background-position:-72px -26px}i.flag.mozambique:before,i.flag.mz:before{background-position:-72px -52px}i.flag.na:before,i.flag.namibia:before{background-position:-72px -78px}i.flag.nc:before,i.flag.new.caledonia:before{background-position:-72px -104px}i.flag.ne:before,i.flag.niger:before{background-position:-72px -130px}i.flag.nf:before,i.flag.norfolk.island:before{background-position:-72px -156px}i.flag.ng:before,i.flag.nigeria:before{background-position:-72px -182px}i.flag.ni:before,i.flag.nicaragua:before{background-position:-72px -208px}i.flag.netherlands:before,i.flag.nl:before{background-position:-72px -234px}i.flag.no:before,i.flag.norway:before{background-position:-72px -260px}i.flag.nepal:before,i.flag.np:before{background-position:-72px -286px}i.flag.nauru:before,i.flag.nr:before{background-position:-72px -312px}i.flag.niue:before,i.flag.nu:before{background-position:-72px -338px}i.flag.new.zealand:before,i.flag.nz:before{background-position:-72px -364px}i.flag.om:before,i.flag.oman:before{background-position:-72px -390px}i.flag.pa:before,i.flag.panama:before{background-position:-72px -416px}i.flag.pe:before,i.flag.peru:before{background-position:-72px -442px}i.flag.french.polynesia:before,i.flag.pf:before{background-position:-72px -468px}i.flag.new.guinea:before,i.flag.pg:before{background-position:-72px -494px}i.flag.ph:before,i.flag.philippines:before{background-position:-72px -520px}i.flag.pakistan:before,i.flag.pk:before{background-position:-72px -546px}i.flag.pl:before,i.flag.poland:before{background-position:-72px -572px}i.flag.pm:before,i.flag.saint.pierre:before{background-position:-72px -598px}i.flag.pitcairn.islands:before,i.flag.pn:before{background-position:-72px -624px}i.flag.pr:before,i.flag.puerto.rico:before{background-position:-72px -650px}i.flag.palestine:before,i.flag.ps:before{background-position:-72px -676px}i.flag.portugal:before,i.flag.pt:before{background-position:-72px -702px}i.flag.palau:before,i.flag.pw:before{background-position:-72px -728px}i.flag.paraguay:before,i.flag.py:before{background-position:-72px -754px}i.flag.qa:before,i.flag.qatar:before{background-position:-72px -780px}i.flag.re:before,i.flag.reunion:before{background-position:-72px -806px}i.flag.ro:before,i.flag.romania:before{background-position:-72px -832px}i.flag.rs:before,i.flag.serbia:before{background-position:-72px -858px}i.flag.ru:before,i.flag.russia:before{background-position:-72px -884px}i.flag.rw:before,i.flag.rwanda:before{background-position:-72px -910px}i.flag.sa:before,i.flag.saudi.arabia:before{background-position:-72px -936px}i.flag.sb:before,i.flag.solomon.islands:before{background-position:-72px -962px}i.flag.sc:before,i.flag.seychelles:before{background-position:-72px -988px}i.flag.sd:before,i.flag.sudan:before{background-position:-72px -1040px}i.flag.se:before,i.flag.sweden:before{background-position:-72px -1066px}i.flag.sg:before,i.flag.singapore:before{background-position:-72px -1092px}i.flag.saint.helena:before,i.flag.sh:before{background-position:-72px -1118px}i.flag.si:before,i.flag.slovenia:before{background-position:-72px -1144px}i.flag.jan.mayen:before,i.flag.sj:before,i.flag.svalbard:before{background-position:-72px -1170px}i.flag.sk:before,i.flag.slovakia:before{background-position:-72px -1196px}i.flag.sierra.leone:before,i.flag.sl:before{background-position:-72px -1222px}i.flag.san.marino:before,i.flag.sm:before{background-position:-72px -1248px}i.flag.senegal:before,i.flag.sn:before{background-position:-72px -1274px}i.flag.so:before,i.flag.somalia:before{background-position:-72px -1300px}i.flag.sr:before,i.flag.suriname:before{background-position:-72px -1326px}i.flag.sao.tome:before,i.flag.st:before{background-position:-72px -1352px}i.flag.el.salvador:before,i.flag.sv:before{background-position:-72px -1378px}i.flag.sy:before,i.flag.syria:before{background-position:-72px -1404px}i.flag.swaziland:before,i.flag.sz:before{background-position:-72px -1430px}i.flag.caicos.islands:before,i.flag.tc:before{background-position:-72px -1456px}i.flag.chad:before,i.flag.td:before{background-position:-72px -1482px}i.flag.french.territories:before,i.flag.tf:before{background-position:-72px -1508px}i.flag.tg:before,i.flag.togo:before{background-position:-72px -1534px}i.flag.th:before,i.flag.thailand:before{background-position:-72px -1560px}i.flag.tajikistan:before,i.flag.tj:before{background-position:-72px -1586px}i.flag.tk:before,i.flag.tokelau:before{background-position:-72px -1612px}i.flag.timorleste:before,i.flag.tl:before{background-position:-72px -1638px}i.flag.tm:before,i.flag.turkmenistan:before{background-position:-72px -1664px}i.flag.tn:before,i.flag.tunisia:before{background-position:-72px -1690px}i.flag.to:before,i.flag.tonga:before{background-position:-72px -1716px}i.flag.tr:before,i.flag.turkey:before{background-position:-72px -1742px}i.flag.trinidad:before,i.flag.tt:before{background-position:-72px -1768px}i.flag.tuvalu:before,i.flag.tv:before{background-position:-72px -1794px}i.flag.taiwan:before,i.flag.tw:before{background-position:-72px -1820px}i.flag.tanzania:before,i.flag.tz:before{background-position:-72px -1846px}i.flag.ua:before,i.flag.ukraine:before{background-position:-72px -1872px}i.flag.ug:before,i.flag.uganda:before{background-position:-72px -1898px}i.flag.um:before,i.flag.us.minor.islands:before{background-position:-72px -1924px}i.flag.america:before,i.flag.united.states:before,i.flag.us:before{background-position:-72px -1950px}i.flag.uruguay:before,i.flag.uy:before{background-position:-72px -1976px}i.flag.uz:before,i.flag.uzbekistan:before{background-position:-108px 0}i.flag.va:before,i.flag.vatican.city:before{background-position:-108px -26px}i.flag.saint.vincent:before,i.flag.vc:before{background-position:-108px -52px}i.flag.ve:before,i.flag.venezuela:before{background-position:-108px -78px}i.flag.british.virgin.islands:before,i.flag.vg:before{background-position:-108px -104px}i.flag.us.virgin.islands:before,i.flag.vi:before{background-position:-108px -130px}i.flag.vietnam:before,i.flag.vn:before{background-position:-108px -156px}i.flag.vanuatu:before,i.flag.vu:before{background-position:-108px -182px}i.flag.wallis.and.futuna:before,i.flag.wf:before{background-position:-108px -234px}i.flag.samoa:before,i.flag.ws:before{background-position:-108px -260px}i.flag.ye:before,i.flag.yemen:before{background-position:-108px -286px}i.flag.mayotte:before,i.flag.yt:before{background-position:-108px -312px}i.flag.south.africa:before,i.flag.za:before{background-position:-108px -338px}i.flag.zambia:before,i.flag.zm:before{background-position:-108px -364px}i.flag.zimbabwe:before,i.flag.zw:before{background-position:-108px -390px}.ui.form{position:relative;max-width:100%}.ui.form>p{margin:1em 0}.ui.form .field,.ui.form .fields .field{clear:both;margin:0 0 1em}.ui.form .field:last-child,.ui.form .fields:last-child{margin-bottom:0}.ui.form .field>label{display:block;font-size:.9285em}.ui.form .field>label,.ui.form .grouped.fields>label{margin:0 0 .2857rem;color:rgba(0,0,0,.8);font-weight:700;text-transform:none}.ui.form .inline.fields>label{display:inline-block;vertical-align:middle;margin:0 1em 0 0;color:rgba(0,0,0,.8);font-size:.9285em;font-weight:700;text-transform:none}.ui.form .ui.input,.ui.form input[type=date],.ui.form input[type=datetime-local],.ui.form input[type=email],.ui.form input[type=number],.ui.form input[type=password],.ui.form input[type=tel],.ui.form input[type=text],.ui.form input[type=url]{width:100%;vertical-align:top}.ui.form textarea{width:100%}.ui.form input[type=date],.ui.form input[type=datetime-local],.ui.form input[type=email],.ui.form input[type=number],.ui.form input[type=password],.ui.form input[type=tel],.ui.form input[type=text],.ui.form input[type=url]{line-height:1.2142em;padding:.67861em 1em}.ui.form input[type=date],.ui.form input[type=datetime-local],.ui.form input[type=email],.ui.form input[type=number],.ui.form input[type=password],.ui.form input[type=tel],.ui.form input[type=text],.ui.form input[type=url],.ui.form textarea,.ui.textarea{margin:0;-webkit-appearance:none;-webkit-tap-highlight-color:rgba(255,255,255,0);background:#fff;border:1px solid rgba(39,41,43,.15);outline:0;color:rgba(0,0,0,.8);border-radius:.2857rem;box-shadow:0 0 transparent inset;-webkit-transition:background-color .2s ease,color .2s ease,box-shadow .2s ease,border-color .2s ease;transition:background-color .2s ease,color .2s ease,box-shadow .2s ease,border-color .2s ease;font-size:1em}.ui.form textarea,.ui.textarea{padding:.78571em 1em;height:12em;min-height:8em;max-height:24em;line-height:1.2857;resize:vertical}.ui.form input[type=checkbox],.ui.form textarea{vertical-align:top}.ui.form input.attached{width:auto}.ui.form select{display:block;height:auto;width:100%;background:#fff;border:1px solid rgba(39,41,43,.15);border-radius:.2857rem;box-shadow:0 0 transparent inset;padding:.62em 1em;color:rgba(0,0,0,.8);-webkit-transition:background-color .2s ease,color .2s ease,box-shadow .2s ease,border-color .2s ease;transition:background-color .2s ease,color .2s ease,box-shadow .2s ease,border-color .2s ease}.ui.form .field>.selection.dropdown{width:100%}.ui.form .field>.selection.dropdown>.dropdown.icon{float:right}.ui.form .inline.field>.selection.dropdown{width:auto}.ui.form .inline.field>.selection.dropdown>.dropdown.icon{float:none}.ui.form .divider{clear:both;margin:1em 0}.ui.form .error.message,.ui.form .info.message,.ui.form .success.message,.ui.form .warning.message{display:none}.ui.form .message:first-child{margin-top:0}.ui.form .field .prompt.label{white-space:nowrap}.ui.form .inline.field .prompt{margin:0 0 0 1em}.ui.form .inline.field .prompt:before{margin-top:-.3em;bottom:auto;right:auto;top:50%;left:0}.ui.form ::-webkit-input-placeholder{color:rgba(140,140,140,.8)}.ui.form ::-moz-placeholder{color:rgba(140,140,140,.8)}.ui.form :focus::-webkit-input-placeholder{color:rgba(89,89,89,.8)}.ui.form :focus::-moz-placeholder{color:rgba(89,89,89,.8)}.ui.form .error ::-webkit-input-placeholder{color:#e38585}.ui.form .error ::-moz-placeholder{color:#e38585}.ui.form .error :focus::-webkit-input-placeholder{color:#de7171}.ui.form .error :focus::-moz-placeholder{color:#de7171}.ui.form input[type=date]:focus,.ui.form input[type=datetime-local]:focus,.ui.form input[type=email]:focus,.ui.form input[type=number]:focus,.ui.form input[type=password]:focus,.ui.form input[type=tel]:focus,.ui.form input[type=text]:focus,.ui.form input[type=url]:focus,.ui.form textarea:focus{color:rgba(0,0,0,.85);border-color:rgba(39,41,43,.3);border-radius:0 .2857rem .2857rem 0;background:#fff;box-shadow:1px 0 0 0 rgba(39,41,43,.3)inset}.ui.form textarea:focus{-webkit-appearance:none}.ui.form.error .error.message,.ui.form.success .success.message,.ui.form.warning .warning.message{display:block}.ui.form .field.error .input,.ui.form .field.error label,.ui.form .fields.error .field .input,.ui.form .fields.error .field label{color:#d95c5c}.ui.form .field.error .corner.label,.ui.form .fields.error .field .corner.label{border-color:#d95c5c;color:#fff}.ui.form .field.error input[type=date],.ui.form .field.error input[type=datetime-local],.ui.form .field.error input[type=email],.ui.form .field.error input[type=number],.ui.form .field.error input[type=password],.ui.form .field.error input[type=tel],.ui.form .field.error input[type=text],.ui.form .field.error input[type=url],.ui.form .field.error textarea,.ui.form .fields.error .field input[type=date],.ui.form .fields.error .field input[type=datetime-local],.ui.form .fields.error .field input[type=email],.ui.form .fields.error .field input[type=number],.ui.form .fields.error .field input[type=password],.ui.form .fields.error .field input[type=tel],.ui.form .fields.error .field input[type=text],.ui.form .fields.error .field input[type=url],.ui.form .fields.error .field textarea{background:#fff0f0;border-color:#dbb1b1;color:#d95c5c;border-radius:0 .2857rem .2857rem 0;box-shadow:2px 0 0 0 #d95c5c inset}.ui.form .field.error input[type=date]:focus,.ui.form .field.error input[type=datetime-local]:focus,.ui.form .field.error input[type=email]:focus,.ui.form .field.error input[type=number]:focus,.ui.form .field.error input[type=password]:focus,.ui.form .field.error input[type=tel]:focus,.ui.form .field.error input[type=text]:focus,.ui.form .field.error input[type=url]:focus,.ui.form .field.error textarea:focus{background:#fff0f0;border-color:#dbb1b1;color:#dc6868;-webkit-appearance:none;box-shadow:2px 0 0 0 #dc6868 inset}.ui.form .field.error .ui.dropdown,.ui.form .field.error .ui.dropdown .item,.ui.form .field.error .ui.dropdown .text,.ui.form .fields.error .field .ui.dropdown,.ui.form .fields.error .field .ui.dropdown .item{background:#fff0f0;color:#d95c5c}.ui.form .field.error .ui.dropdown,.ui.form .field.error .ui.dropdown:hover,.ui.form .fields.error .field .ui.dropdown,.ui.form .fields.error .field .ui.dropdown:hover{border-color:#dbb1b1!important}.ui.form .field.error .ui.dropdown:hover .menu,.ui.form .fields.error .field .ui.dropdown:hover .menu{border-color:#dbb1b1}.ui.form .field.error .ui.dropdown .menu .item:hover,.ui.form .fields.error .field .ui.dropdown .menu .item:hover{background-color:#fff2f2}.ui.form .field.error .ui.dropdown .menu .active.item,.ui.form .fields.error .field .ui.dropdown .menu .active.item{background-color:#fdcfcf!important}.ui.form .field.error .checkbox:not(.toggle):not(.slider) .box,.ui.form .field.error .checkbox:not(.toggle):not(.slider) label,.ui.form .fields.error .field .checkbox:not(.toggle):not(.slider) .box,.ui.form .fields.error .field .checkbox:not(.toggle):not(.slider) label{color:#d95c5c}.ui.form .field.error .checkbox:not(.toggle):not(.slider) .box:before,.ui.form .field.error .checkbox:not(.toggle):not(.slider) label:before,.ui.form .fields.error .field .checkbox:not(.toggle):not(.slider) .box:before,.ui.form .fields.error .field .checkbox:not(.toggle):not(.slider) label:before{background:#fff0f0;border-color:#dbb1b1}.ui.form .field.error .checkbox .box:after,.ui.form .field.error .checkbox label:after,.ui.form .fields.error .field .checkbox .box:after,.ui.form .fields.error .field .checkbox label:after{color:#d95c5c}.ui.form .field :disabled,.ui.form .field.disabled,.ui.form .field.disabled label{opacity:.5}.ui.form .field.disabled :disabled{opacity:1}.ui.loading.form{position:relative;cursor:default;point-events:none;text-shadow:none!important;color:transparent!important;-webkit-transition:all 0s linear;transition:all 0s linear;z-index:100}.ui.loading.form:before{position:absolute;content:'';top:0;left:0;background:rgba(255,255,255,.8);width:100%;height:100%;z-index:100}.ui.loading.form:after{position:absolute;content:'';top:50%;left:50%;margin:-1.5em 0 0 -1.5em;width:3em;height:3em;-webkit-animation:form-spin .6s linear;animation:form-spin .6s linear;-webkit-animation-iteration-count:infinite;animation-iteration-count:infinite;border-radius:500rem;border-color:#aaa rgba(0,0,0,.1) rgba(0,0,0,.1);border-style:solid;border-width:.2em;box-shadow:0 0 0 1px transparent;visibility:visible;z-index:101}@-webkit-keyframes form-spin{from{-webkit-transform:rotate(0deg);transform:rotate(0deg)}to{-webkit-transform:rotate(360deg);transform:rotate(360deg)}}@keyframes form-spin{from{-webkit-transform:rotate(0deg);transform:rotate(0deg)}to{-webkit-transform:rotate(360deg);transform:rotate(360deg)}}.ui.form .required.field>.checkbox:after,.ui.form .required.field>label:after,.ui.form .required.fields>.field>.checkbox:after,.ui.form .required.fields>.field>label:after{margin:-.2em 0 0 .2em;content:'*';color:#d95c5c}.ui.form .required.field>label:after,.ui.form .required.fields>.field>label:after{display:inline-block;vertical-align:top}.ui.form .required.field>.checkbox:after,.ui.form .required.fields>.field>.checkbox:after{position:absolute;top:0;left:100%}.ui.form .inverted.segment .ui.checkbox .box,.ui.form .inverted.segment .ui.checkbox label,.ui.form .inverted.segment label,.ui.inverted.form .ui.checkbox .box,.ui.inverted.form .ui.checkbox label,.ui.inverted.form label{color:#fff}.ui.form .grouped.fields{margin:0 0 1em}.ui.form .grouped.fields:last-child{margin-bottom:0}.ui.form .grouped.fields>label{font-size:.9285em}.ui.form .grouped.fields .field{display:block;float:none;margin:.5em 0;padding:0}.ui.form .fields{clear:both}.ui.form .fields:after{content:' ';display:block;clear:both;visibility:hidden;line-height:0;height:0}.ui.form .fields>.field{clear:none;float:left;padding-left:.5em;padding-right:.5em}.ui.form .fields>.field:first-child{border-left:none;box-shadow:none}.ui.form .two.fields>.field,.ui.form .two.fields>.fields{width:50%}.ui.form .three.fields>.field,.ui.form .three.fields>.fields{width:33.33333333%}.ui.form .four.fields>.field,.ui.form .four.fields>.fields{width:25%}.ui.form .five.fields>.field,.ui.form .five.fields>.fields{width:20%}.ui.form .six.fields>.field,.ui.form .six.fields>.fields{width:16.66666667%}.ui.form .seven.fields>.field,.ui.form .seven.fields>.fields{width:14.28571429%}.ui.form .eight.fields>.field,.ui.form .eight.fields>.fields{width:12.5%}.ui.form .nine.fields>.field,.ui.form .nine.fields>.fields{width:11.11111111%}.ui.form .ten.fields>.field,.ui.form .ten.fields>.fields{width:10%}@media only screen and (max-width:767px){.ui.form .five.fields>.field,.ui.form .five.fields>.fields,.ui.form .four.fields>.field,.ui.form .four.fields>.fields,.ui.form .three.fields>.field,.ui.form .three.fields>.fields,.ui.form .two.fields>.field,.ui.form .two.fields>.fields{width:100%!important;margin:0 0 1em;padding-left:0;padding-right:0}}.ui.form .fields .field:first-child{padding-left:0}.ui.form .fields .field:last-child{padding-right:0}.ui.form .fields .wide.field{width:6.25%;padding-left:.5em;padding-right:.5em}.ui.form .fields .wide.field:first-child{padding-left:0}.ui.form .fields .wide.field:last-child{padding-right:0}.ui.form .one.wide.field{width:6.25%!important}.ui.form .two.wide.field{width:12.5%!important}.ui.form .three.wide.field{width:18.75%!important}.ui.form .four.wide.field{width:25%!important}.ui.form .five.wide.field{width:31.25%!important}.ui.form .six.wide.field{width:37.5%!important}.ui.form .seven.wide.field{width:43.75%!important}.ui.form .eight.wide.field{width:50%!important}.ui.form .nine.wide.field{width:56.25%!important}.ui.form .ten.wide.field{width:62.5%!important}.ui.form .eleven.wide.field{width:68.75%!important}.ui.form .twelve.wide.field{width:75%!important}.ui.form .thirteen.wide.field{width:81.25%!important}.ui.form .fourteen.wide.field{width:87.5%!important}.ui.form .fifteen.wide.field{width:93.75%!important}.ui.form .sixteen.wide.field{width:100%!important}@media only screen and (max-width:767px){.ui.form .fields>.eight.wide.field,.ui.form .fields>.eleven.wide.field,.ui.form .fields>.fifteen.wide.field,.ui.form .fields>.five.wide.field,.ui.form .fields>.four.wide.field,.ui.form .fields>.fourteen.wide.field,.ui.form .fields>.nine.wide.field,.ui.form .fields>.seven.wide.field,.ui.form .fields>.six.wide.field,.ui.form .fields>.sixteen.wide.field,.ui.form .fields>.ten.wide.field,.ui.form .fields>.thirteen.wide.field,.ui.form .fields>.three.wide.field,.ui.form .fields>.twelve.wide.field,.ui.form .fields>.two.wide.field,.ui.form .five.fields>.field,.ui.form .five.fields>.fields,.ui.form .four.fields>.field,.ui.form .four.fields>.fields,.ui.form .three.fields>.field,.ui.form .three.fields>.fields,.ui.form .two.fields>.field,.ui.form .two.fields>.fields{width:100%!important;padding-left:0;padding-right:0}}.ui.form .inline.fields{margin:0 0 1em}.ui.form .inline.fields .field{display:inline-block;float:none;margin:0 1em 0 0;padding:0}.ui.form .inline.field>input{display:inline-block;width:auto;margin-top:0;margin-bottom:0;vertical-align:middle}.ui.form .inline.field>label,.ui.form .inline.field>p{font-size:.9285em}.ui.form .inline.field>label,.ui.form .inline.field>p,.ui.form .inline.fields .field>input,.ui.form .inline.fields .field>label,.ui.form .inline.fields .field>p{display:inline-block;width:auto;margin-top:0;margin-bottom:0;vertical-align:middle}.ui.form .inline.fields .field>label,.ui.form .inline.fields .field>p,.ui.form .inline.field>input,.ui.form .inline.fields .field>input{font-size:.9285em}.ui.form .inline.fields .field>.ui.checkbox label{padding-left:1.75em}.ui.form .inline.field>:first-child,.ui.form .inline.fields .field>:first-child{margin:0 .2857rem 0 0}.ui.form .inline.field>:only-child,.ui.form .inline.fields .field>:only-child{margin:0}.ui.small.form{font-size:.875em}.ui.form{font-size:auto}.ui.large.form{font-size:1.125em}.ui.huge.form{font-size:1.2em}.ui.grid{display:block;text-align:left;font-size:0;padding:0}.ui.grid:after,.ui.grid>.row:after{content:'';display:block;height:0;clear:both;visibility:hidden}.ui.grid{margin:-1rem}.ui.relaxed.grid{margin-left:-1.5rem;margin-right:-1.5rem}.ui[class*="very relaxed"].grid{margin-left:-2.5rem;margin-right:-2.5rem}.ui.grid+.grid{margin-top:1rem}.ui.grid>.column:not(.row),.ui.grid>.row>.column{position:relative;display:inline-block;text-align:left;font-size:1rem;width:6.25%;padding-left:1rem;padding-right:1rem;vertical-align:top}.ui.grid>*{padding-left:1rem;padding-right:1rem}.ui.grid>.row{position:relative;display:block;width:auto!important;padding:1rem 0;font-size:0}.ui.grid>.column:not(.row){padding-top:1rem;padding-bottom:1rem}.ui.grid>.row>.column{margin-top:0;margin-bottom:0}.ui.grid>.row>.column>img,.ui.grid>.row>img{max-width:100%}.ui.grid .row+.ui.divider{margin:1rem}.ui.grid>.column:last-child>.horizontal.segment,.ui.grid>.row>.column:last-child>.horizontal.segment{box-shadow:none}.ui.page.grid{padding-left:8%;padding-right:8%;width:auto}.ui.grid>.ui.grid:first-child{margin-top:0}.ui.grid>.ui.grid:last-child{margin-bottom:0}@media only screen and (max-width:767px){.ui.page.grid{width:auto;padding-left:0;padding-right:0;margin-left:0;margin-right:0}}@media only screen and (min-width:768px){.ui.page.grid{width:auto;margin-left:0;margin-right:0;padding-left:4em;padding-right:4em}}@media only screen and (min-width:992px){.ui.page.grid{width:auto;margin-left:0;margin-right:0;padding-left:8%;padding-right:8%}}@media only screen and (min-width:1400px){.ui.page.grid{width:auto;margin-left:0;margin-right:0;padding-left:15%;padding-right:15%}}@media only screen and (min-width:1920px){.ui.page.grid{width:auto;margin-left:0;margin-right:0;padding-left:23%;padding-right:23%}}.ui.grid>.column:only-child,.ui.grid>.row>.column:only-child,.ui[class*="one column"].grid>.column,.ui[class*="one column"].grid>.row>.column{width:100%}.ui[class*="two column"].grid>.column,.ui[class*="two column"].grid>.row>.column{width:50%}.ui[class*="three column"].grid>.column,.ui[class*="three column"].grid>.row>.column{width:33.33333333%}.ui[class*="four column"].grid>.column,.ui[class*="four column"].grid>.row>.column{width:25%}.ui[class*="five column"].grid>.column,.ui[class*="five column"].grid>.row>.column{width:20%}.ui[class*="six column"].grid>.column,.ui[class*="six column"].grid>.row>.column{width:16.66666667%}.ui[class*="seven column"].grid>.column,.ui[class*="seven column"].grid>.row>.column{width:14.28571429%}.ui[class*="eight column"].grid>.column,.ui[class*="eight column"].grid>.row>.column{width:12.5%}.ui[class*="nine column"].grid>.column,.ui[class*="nine column"].grid>.row>.column{width:11.11111111%}.ui[class*="ten column"].grid>.column,.ui[class*="ten column"].grid>.row>.column{width:10%}.ui[class*="eleven column"].grid>.column,.ui[class*="eleven column"].grid>.row>.column{width:9.09090909%}.ui[class*="twelve column"].grid>.column,.ui[class*="twelve column"].grid>.row>.column{width:8.33333333%}.ui[class*="thirteen column"].grid>.column,.ui[class*="thirteen column"].grid>.row>.column{width:7.69230769%}.ui[class*="fourteen column"].grid>.column,.ui[class*="fourteen column"].grid>.row>.column{width:7.14285714%}.ui[class*="fifteen column"].grid>.column,.ui[class*="fifteen column"].grid>.row>.column{width:6.66666667%}.ui[class*="sixteen column"].grid>.column,.ui[class*="sixteen column"].grid>.row>.column{width:6.25%}.ui.grid>[class*="one column"].row>.column{width:100%!important}.ui.grid>[class*="two column"].row>.column{width:50%!important}.ui.grid>[class*="three column"].row>.column{width:33.33333333%!important}.ui.grid>[class*="four column"].row>.column{width:25%!important}.ui.grid>[class*="five column"].row>.column{width:20%!important}.ui.grid>[class*="six column"].row>.column{width:16.66666667%!important}.ui.grid>[class*="seven column"].row>.column{width:14.28571429%!important}.ui.grid>[class*="eight column"].row>.column{width:12.5%!important}.ui.grid>[class*="nine column"].row>.column{width:11.11111111%!important}.ui.grid>[class*="ten column"].row>.column{width:10%!important}.ui.grid>[class*="eleven column"].row>.column{width:9.09090909%!important}.ui.grid>[class*="twelve column"].row>.column{width:8.33333333%!important}.ui.grid>[class*="thirteen column"].row>.column{width:7.69230769%!important}.ui.grid>[class*="fourteen column"].row>.column{width:7.14285714%!important}.ui.grid>[class*="fifteen column"].row>.column{width:6.66666667%!important}.ui.column.grid>[class*="one wide"].column,.ui.grid>.column.row>[class*="one wide"].column,.ui.grid>.row>[class*="one wide"].column,.ui.grid>[class*="sixteen column"].row>.column,.ui.grid>[class*="one wide"].column{width:6.25%!important}.ui.column.grid>[class*="two wide"].column,.ui.grid>.column.row>[class*="two wide"].column,.ui.grid>.row>[class*="two wide"].column,.ui.grid>[class*="two wide"].column{width:12.5%!important}.ui.column.grid>[class*="three wide"].column,.ui.grid>.column.row>[class*="three wide"].column,.ui.grid>.row>[class*="three wide"].column,.ui.grid>[class*="three wide"].column{width:18.75%!important}.ui.column.grid>[class*="four wide"].column,.ui.grid>.column.row>[class*="four wide"].column,.ui.grid>.row>[class*="four wide"].column,.ui.grid>[class*="four wide"].column{width:25%!important}.ui.column.grid>[class*="five wide"].column,.ui.grid>.column.row>[class*="five wide"].column,.ui.grid>.row>[class*="five wide"].column,.ui.grid>[class*="five wide"].column{width:31.25%!important}.ui.column.grid>[class*="six wide"].column,.ui.grid>.column.row>[class*="six wide"].column,.ui.grid>.row>[class*="six wide"].column,.ui.grid>[class*="six wide"].column{width:37.5%!important}.ui.column.grid>[class*="seven wide"].column,.ui.grid>.column.row>[class*="seven wide"].column,.ui.grid>.row>[class*="seven wide"].column,.ui.grid>[class*="seven wide"].column{width:43.75%!important}.ui.column.grid>[class*="eight wide"].column,.ui.grid>.column.row>[class*="eight wide"].column,.ui.grid>.row>[class*="eight wide"].column,.ui.grid>[class*="eight wide"].column{width:50%!important}.ui.column.grid>[class*="nine wide"].column,.ui.grid>.column.row>[class*="nine wide"].column,.ui.grid>.row>[class*="nine wide"].column,.ui.grid>[class*="nine wide"].column{width:56.25%!important}.ui.column.grid>[class*="ten wide"].column,.ui.grid>.column.row>[class*="ten wide"].column,.ui.grid>.row>[class*="ten wide"].column,.ui.grid>[class*="ten wide"].column{width:62.5%!important}.ui.column.grid>[class*="eleven wide"].column,.ui.grid>.column.row>[class*="eleven wide"].column,.ui.grid>.row>[class*="eleven wide"].column,.ui.grid>[class*="eleven wide"].column{width:68.75%!important}.ui.column.grid>[class*="twelve wide"].column,.ui.grid>.column.row>[class*="twelve wide"].column,.ui.grid>.row>[class*="twelve wide"].column,.ui.grid>[class*="twelve wide"].column{width:75%!important}.ui.column.grid>[class*="thirteen wide"].column,.ui.grid>.column.row>[class*="thirteen wide"].column,.ui.grid>.row>[class*="thirteen wide"].column,.ui.grid>[class*="thirteen wide"].column{width:81.25%!important}.ui.column.grid>[class*="fourteen wide"].column,.ui.grid>.column.row>[class*="fourteen wide"].column,.ui.grid>.row>[class*="fourteen wide"].column,.ui.grid>[class*="fourteen wide"].column{width:87.5%!important}.ui.column.grid>[class*="fifteen wide"].column,.ui.grid>.column.row>[class*="fifteen wide"].column,.ui.grid>.row>[class*="fifteen wide"].column,.ui.grid>[class*="fifteen wide"].column{width:93.75%!important}.ui.column.grid>[class*="sixteen wide"].column,.ui.grid>.column.row>[class*="sixteen wide"].column,.ui.grid>.row>[class*="sixteen wide"].column,.ui.grid>[class*="sixteen wide"].column{width:100%!important}@media only screen and (min-width:320px) and (max-width:767px){.ui.column.grid>[class*="one wide mobile"].column,.ui.grid>.column.row>[class*="one wide mobile"].column,.ui.grid>.row>[class*="one wide mobile"].column,.ui.grid>[class*="one wide mobile"].column{width:6.25%!important}.ui.column.grid>[class*="two wide mobile"].column,.ui.grid>.column.row>[class*="two wide mobile"].column,.ui.grid>.row>[class*="two wide mobile"].column,.ui.grid>[class*="two wide mobile"].column{width:12.5%!important}.ui.column.grid>[class*="three wide mobile"].column,.ui.grid>.column.row>[class*="three wide mobile"].column,.ui.grid>.row>[class*="three wide mobile"].column,.ui.grid>[class*="three wide mobile"].column{width:18.75%!important}.ui.column.grid>[class*="four wide mobile"].column,.ui.grid>.column.row>[class*="four wide mobile"].column,.ui.grid>.row>[class*="four wide mobile"].column,.ui.grid>[class*="four wide mobile"].column{width:25%!important}.ui.column.grid>[class*="five wide mobile"].column,.ui.grid>.column.row>[class*="five wide mobile"].column,.ui.grid>.row>[class*="five wide mobile"].column,.ui.grid>[class*="five wide mobile"].column{width:31.25%!important}.ui.column.grid>[class*="six wide mobile"].column,.ui.grid>.column.row>[class*="six wide mobile"].column,.ui.grid>.row>[class*="six wide mobile"].column,.ui.grid>[class*="six wide mobile"].column{width:37.5%!important}.ui.column.grid>[class*="seven wide mobile"].column,.ui.grid>.column.row>[class*="seven wide mobile"].column,.ui.grid>.row>[class*="seven wide mobile"].column,.ui.grid>[class*="seven wide mobile"].column{width:43.75%!important}.ui.column.grid>[class*="eight wide mobile"].column,.ui.grid>.column.row>[class*="eight wide mobile"].column,.ui.grid>.row>[class*="eight wide mobile"].column,.ui.grid>[class*="eight wide mobile"].column{width:50%!important}.ui.column.grid>[class*="nine wide mobile"].column,.ui.grid>.column.row>[class*="nine wide mobile"].column,.ui.grid>.row>[class*="nine wide mobile"].column,.ui.grid>[class*="nine wide mobile"].column{width:56.25%!important}.ui.column.grid>[class*="ten wide mobile"].column,.ui.grid>.column.row>[class*="ten wide mobile"].column,.ui.grid>.row>[class*="ten wide mobile"].column,.ui.grid>[class*="ten wide mobile"].column{width:62.5%!important}.ui.column.grid>[class*="eleven wide mobile"].column,.ui.grid>.column.row>[class*="eleven wide mobile"].column,.ui.grid>.row>[class*="eleven wide mobile"].column,.ui.grid>[class*="eleven wide mobile"].column{width:68.75%!important}.ui.column.grid>[class*="twelve wide mobile"].column,.ui.grid>.column.row>[class*="twelve wide mobile"].column,.ui.grid>.row>[class*="twelve wide mobile"].column,.ui.grid>[class*="twelve wide mobile"].column{width:75%!important}.ui.column.grid>[class*="thirteen wide mobile"].column,.ui.grid>.column.row>[class*="thirteen wide mobile"].column,.ui.grid>.row>[class*="thirteen wide mobile"].column,.ui.grid>[class*="thirteen wide mobile"].column{width:81.25%!important}.ui.column.grid>[class*="fourteen wide mobile"].column,.ui.grid>.column.row>[class*="fourteen wide mobile"].column,.ui.grid>.row>[class*="fourteen wide mobile"].column,.ui.grid>[class*="fourteen wide mobile"].column{width:87.5%!important}.ui.column.grid>[class*="fifteen wide mobile"].column,.ui.grid>.column.row>[class*="fifteen wide mobile"].column,.ui.grid>.row>[class*="fifteen wide mobile"].column,.ui.grid>[class*="fifteen wide mobile"].column{width:93.75%!important}.ui.column.grid>[class*="sixteen wide mobile"].column,.ui.grid>.column.row>[class*="sixteen wide mobile"].column,.ui.grid>.row>[class*="sixteen wide mobile"].column,.ui.grid>[class*="sixteen wide mobile"].column{width:100%!important}}@media only screen and (min-width:768px) and (max-width:991px){.ui.column.grid>[class*="one wide tablet"].column,.ui.grid>.column.row>[class*="one wide tablet"].column,.ui.grid>.row>[class*="one wide tablet"].column,.ui.grid>[class*="one wide tablet"].column{width:6.25%!important}.ui.column.grid>[class*="two wide tablet"].column,.ui.grid>.column.row>[class*="two wide tablet"].column,.ui.grid>.row>[class*="two wide tablet"].column,.ui.grid>[class*="two wide tablet"].column{width:12.5%!important}.ui.column.grid>[class*="three wide tablet"].column,.ui.grid>.column.row>[class*="three wide tablet"].column,.ui.grid>.row>[class*="three wide tablet"].column,.ui.grid>[class*="three wide tablet"].column{width:18.75%!important}.ui.column.grid>[class*="four wide tablet"].column,.ui.grid>.column.row>[class*="four wide tablet"].column,.ui.grid>.row>[class*="four wide tablet"].column,.ui.grid>[class*="four wide tablet"].column{width:25%!important}.ui.column.grid>[class*="five wide tablet"].column,.ui.grid>.column.row>[class*="five wide tablet"].column,.ui.grid>.row>[class*="five wide tablet"].column,.ui.grid>[class*="five wide tablet"].column{width:31.25%!important}.ui.column.grid>[class*="six wide tablet"].column,.ui.grid>.column.row>[class*="six wide tablet"].column,.ui.grid>.row>[class*="six wide tablet"].column,.ui.grid>[class*="six wide tablet"].column{width:37.5%!important}.ui.column.grid>[class*="seven wide tablet"].column,.ui.grid>.column.row>[class*="seven wide tablet"].column,.ui.grid>.row>[class*="seven wide tablet"].column,.ui.grid>[class*="seven wide tablet"].column{width:43.75%!important}.ui.column.grid>[class*="eight wide tablet"].column,.ui.grid>.column.row>[class*="eight wide tablet"].column,.ui.grid>.row>[class*="eight wide tablet"].column,.ui.grid>[class*="eight wide tablet"].column{width:50%!important}.ui.column.grid>[class*="nine wide tablet"].column,.ui.grid>.column.row>[class*="nine wide tablet"].column,.ui.grid>.row>[class*="nine wide tablet"].column,.ui.grid>[class*="nine wide tablet"].column{width:56.25%!important}.ui.column.grid>[class*="ten wide tablet"].column,.ui.grid>.column.row>[class*="ten wide tablet"].column,.ui.grid>.row>[class*="ten wide tablet"].column,.ui.grid>[class*="ten wide tablet"].column{width:62.5%!important}.ui.column.grid>[class*="eleven wide tablet"].column,.ui.grid>.column.row>[class*="eleven wide tablet"].column,.ui.grid>.row>[class*="eleven wide tablet"].column,.ui.grid>[class*="eleven wide tablet"].column{width:68.75%!important}.ui.column.grid>[class*="twelve wide tablet"].column,.ui.grid>.column.row>[class*="twelve wide tablet"].column,.ui.grid>.row>[class*="twelve wide tablet"].column,.ui.grid>[class*="twelve wide tablet"].column{width:75%!important}.ui.column.grid>[class*="thirteen wide tablet"].column,.ui.grid>.column.row>[class*="thirteen wide tablet"].column,.ui.grid>.row>[class*="thirteen wide tablet"].column,.ui.grid>[class*="thirteen wide tablet"].column{width:81.25%!important}.ui.column.grid>[class*="fourteen wide tablet"].column,.ui.grid>.column.row>[class*="fourteen wide tablet"].column,.ui.grid>.row>[class*="fourteen wide tablet"].column,.ui.grid>[class*="fourteen wide tablet"].column{width:87.5%!important}.ui.column.grid>[class*="fifteen wide tablet"].column,.ui.grid>.column.row>[class*="fifteen wide tablet"].column,.ui.grid>.row>[class*="fifteen wide tablet"].column,.ui.grid>[class*="fifteen wide tablet"].column{width:93.75%!important}.ui.column.grid>[class*="sixteen wide tablet"].column,.ui.grid>.column.row>[class*="sixteen wide tablet"].column,.ui.grid>.row>[class*="sixteen wide tablet"].column,.ui.grid>[class*="sixteen wide tablet"].column{width:100%!important}}@media only screen and (min-width:992px){.ui.column.grid>[class*="one wide computer"].column,.ui.grid>.column.row>[class*="one wide computer"].column,.ui.grid>.row>[class*="one wide computer"].column,.ui.grid>[class*="one wide computer"].column{width:6.25%!important}.ui.column.grid>[class*="two wide computer"].column,.ui.grid>.column.row>[class*="two wide computer"].column,.ui.grid>.row>[class*="two wide computer"].column,.ui.grid>[class*="two wide computer"].column{width:12.5%!important}.ui.column.grid>[class*="three wide computer"].column,.ui.grid>.column.row>[class*="three wide computer"].column,.ui.grid>.row>[class*="three wide computer"].column,.ui.grid>[class*="three wide computer"].column{width:18.75%!important}.ui.column.grid>[class*="four wide computer"].column,.ui.grid>.column.row>[class*="four wide computer"].column,.ui.grid>.row>[class*="four wide computer"].column,.ui.grid>[class*="four wide computer"].column{width:25%!important}.ui.column.grid>[class*="five wide computer"].column,.ui.grid>.column.row>[class*="five wide computer"].column,.ui.grid>.row>[class*="five wide computer"].column,.ui.grid>[class*="five wide computer"].column{width:31.25%!important}.ui.column.grid>[class*="six wide computer"].column,.ui.grid>.column.row>[class*="six wide computer"].column,.ui.grid>.row>[class*="six wide computer"].column,.ui.grid>[class*="six wide computer"].column{width:37.5%!important}.ui.column.grid>[class*="seven wide computer"].column,.ui.grid>.column.row>[class*="seven wide computer"].column,.ui.grid>.row>[class*="seven wide computer"].column,.ui.grid>[class*="seven wide computer"].column{width:43.75%!important}.ui.column.grid>[class*="eight wide computer"].column,.ui.grid>.column.row>[class*="eight wide computer"].column,.ui.grid>.row>[class*="eight wide computer"].column,.ui.grid>[class*="eight wide computer"].column{width:50%!important}.ui.column.grid>[class*="nine wide computer"].column,.ui.grid>.column.row>[class*="nine wide computer"].column,.ui.grid>.row>[class*="nine wide computer"].column,.ui.grid>[class*="nine wide computer"].column{width:56.25%!important}.ui.column.grid>[class*="ten wide computer"].column,.ui.grid>.column.row>[class*="ten wide computer"].column,.ui.grid>.row>[class*="ten wide computer"].column,.ui.grid>[class*="ten wide computer"].column{width:62.5%!important}.ui.column.grid>[class*="eleven wide computer"].column,.ui.grid>.column.row>[class*="eleven wide computer"].column,.ui.grid>.row>[class*="eleven wide computer"].column,.ui.grid>[class*="eleven wide computer"].column{width:68.75%!important}.ui.column.grid>[class*="twelve wide computer"].column,.ui.grid>.column.row>[class*="twelve wide computer"].column,.ui.grid>.row>[class*="twelve wide computer"].column,.ui.grid>[class*="twelve wide computer"].column{width:75%!important}.ui.column.grid>[class*="thirteen wide computer"].column,.ui.grid>.column.row>[class*="thirteen wide computer"].column,.ui.grid>.row>[class*="thirteen wide computer"].column,.ui.grid>[class*="thirteen wide computer"].column{width:81.25%!important}.ui.column.grid>[class*="fourteen wide computer"].column,.ui.grid>.column.row>[class*="fourteen wide computer"].column,.ui.grid>.row>[class*="fourteen wide computer"].column,.ui.grid>[class*="fourteen wide computer"].column{width:87.5%!important}.ui.column.grid>[class*="fifteen wide computer"].column,.ui.grid>.column.row>[class*="fifteen wide computer"].column,.ui.grid>.row>[class*="fifteen wide computer"].column,.ui.grid>[class*="fifteen wide computer"].column{width:93.75%!important}.ui.column.grid>[class*="sixteen wide computer"].column,.ui.grid>.column.row>[class*="sixteen wide computer"].column,.ui.grid>.row>[class*="sixteen wide computer"].column,.ui.grid>[class*="sixteen wide computer"].column{width:100%!important}}@media only screen and (min-width:1400px) and (max-width:1919px){.ui.column.grid>[class*="one wide large screen"].column,.ui.grid>.column.row>[class*="one wide large screen"].column,.ui.grid>.row>[class*="one wide large screen"].column,.ui.grid>[class*="one wide large screen"].column{width:6.25%!important}.ui.column.grid>[class*="two wide large screen"].column,.ui.grid>.column.row>[class*="two wide large screen"].column,.ui.grid>.row>[class*="two wide large screen"].column,.ui.grid>[class*="two wide large screen"].column{width:12.5%!important}.ui.column.grid>[class*="three wide large screen"].column,.ui.grid>.column.row>[class*="three wide large screen"].column,.ui.grid>.row>[class*="three wide large screen"].column,.ui.grid>[class*="three wide large screen"].column{width:18.75%!important}.ui.column.grid>[class*="four wide large screen"].column,.ui.grid>.column.row>[class*="four wide large screen"].column,.ui.grid>.row>[class*="four wide large screen"].column,.ui.grid>[class*="four wide large screen"].column{width:25%!important}.ui.column.grid>[class*="five wide large screen"].column,.ui.grid>.column.row>[class*="five wide large screen"].column,.ui.grid>.row>[class*="five wide large screen"].column,.ui.grid>[class*="five wide large screen"].column{width:31.25%!important}.ui.column.grid>[class*="six wide large screen"].column,.ui.grid>.column.row>[class*="six wide large screen"].column,.ui.grid>.row>[class*="six wide large screen"].column,.ui.grid>[class*="six wide large screen"].column{width:37.5%!important}.ui.column.grid>[class*="seven wide large screen"].column,.ui.grid>.column.row>[class*="seven wide large screen"].column,.ui.grid>.row>[class*="seven wide large screen"].column,.ui.grid>[class*="seven wide large screen"].column{width:43.75%!important}.ui.column.grid>[class*="eight wide large screen"].column,.ui.grid>.column.row>[class*="eight wide large screen"].column,.ui.grid>.row>[class*="eight wide large screen"].column,.ui.grid>[class*="eight wide large screen"].column{width:50%!important}.ui.column.grid>[class*="nine wide large screen"].column,.ui.grid>.column.row>[class*="nine wide large screen"].column,.ui.grid>.row>[class*="nine wide large screen"].column,.ui.grid>[class*="nine wide large screen"].column{width:56.25%!important}.ui.column.grid>[class*="ten wide large screen"].column,.ui.grid>.column.row>[class*="ten wide large screen"].column,.ui.grid>.row>[class*="ten wide large screen"].column,.ui.grid>[class*="ten wide large screen"].column{width:62.5%!important}.ui.column.grid>[class*="eleven wide large screen"].column,.ui.grid>.column.row>[class*="eleven wide large screen"].column,.ui.grid>.row>[class*="eleven wide large screen"].column,.ui.grid>[class*="eleven wide large screen"].column{width:68.75%!important}.ui.column.grid>[class*="twelve wide large screen"].column,.ui.grid>.column.row>[class*="twelve wide large screen"].column,.ui.grid>.row>[class*="twelve wide large screen"].column,.ui.grid>[class*="twelve wide large screen"].column{width:75%!important}.ui.column.grid>[class*="thirteen wide large screen"].column,.ui.grid>.column.row>[class*="thirteen wide large screen"].column,.ui.grid>.row>[class*="thirteen wide large screen"].column,.ui.grid>[class*="thirteen wide large screen"].column{width:81.25%!important}.ui.column.grid>[class*="fourteen wide large screen"].column,.ui.grid>.column.row>[class*="fourteen wide large screen"].column,.ui.grid>.row>[class*="fourteen wide large screen"].column,.ui.grid>[class*="fourteen wide large screen"].column{width:87.5%!important}.ui.column.grid>[class*="fifteen wide large screen"].column,.ui.grid>.column.row>[class*="fifteen wide large screen"].column,.ui.grid>.row>[class*="fifteen wide large screen"].column,.ui.grid>[class*="fifteen wide large screen"].column{width:93.75%!important}.ui.column.grid>[class*="sixteen wide large screen"].column,.ui.grid>.column.row>[class*="sixteen wide large screen"].column,.ui.grid>.row>[class*="sixteen wide large screen"].column,.ui.grid>[class*="sixteen wide large screen"].column{width:100%!important}}@media only screen and (min-width:1920px){.ui.column.grid>[class*="one wide widescreen"].column,.ui.grid>.column.row>[class*="one wide widescreen"].column,.ui.grid>.row>[class*="one wide widescreen"].column,.ui.grid>[class*="one wide widescreen"].column{width:6.25%!important}.ui.column.grid>[class*="two wide widescreen"].column,.ui.grid>.column.row>[class*="two wide widescreen"].column,.ui.grid>.row>[class*="two wide widescreen"].column,.ui.grid>[class*="two wide widescreen"].column{width:12.5%!important}.ui.column.grid>[class*="three wide widescreen"].column,.ui.grid>.column.row>[class*="three wide widescreen"].column,.ui.grid>.row>[class*="three wide widescreen"].column,.ui.grid>[class*="three wide widescreen"].column{width:18.75%!important}.ui.column.grid>[class*="four wide widescreen"].column,.ui.grid>.column.row>[class*="four wide widescreen"].column,.ui.grid>.row>[class*="four wide widescreen"].column,.ui.grid>[class*="four wide widescreen"].column{width:25%!important}.ui.column.grid>[class*="five wide widescreen"].column,.ui.grid>.column.row>[class*="five wide widescreen"].column,.ui.grid>.row>[class*="five wide widescreen"].column,.ui.grid>[class*="five wide widescreen"].column{width:31.25%!important}.ui.column.grid>[class*="six wide widescreen"].column,.ui.grid>.column.row>[class*="six wide widescreen"].column,.ui.grid>.row>[class*="six wide widescreen"].column,.ui.grid>[class*="six wide widescreen"].column{width:37.5%!important}.ui.column.grid>[class*="seven wide widescreen"].column,.ui.grid>.column.row>[class*="seven wide widescreen"].column,.ui.grid>.row>[class*="seven wide widescreen"].column,.ui.grid>[class*="seven wide widescreen"].column{width:43.75%!important}.ui.column.grid>[class*="eight wide widescreen"].column,.ui.grid>.column.row>[class*="eight wide widescreen"].column,.ui.grid>.row>[class*="eight wide widescreen"].column,.ui.grid>[class*="eight wide widescreen"].column{width:50%!important}.ui.column.grid>[class*="nine wide widescreen"].column,.ui.grid>.column.row>[class*="nine wide widescreen"].column,.ui.grid>.row>[class*="nine wide widescreen"].column,.ui.grid>[class*="nine wide widescreen"].column{width:56.25%!important}.ui.column.grid>[class*="ten wide widescreen"].column,.ui.grid>.column.row>[class*="ten wide widescreen"].column,.ui.grid>.row>[class*="ten wide widescreen"].column,.ui.grid>[class*="ten wide widescreen"].column{width:62.5%!important}.ui.column.grid>[class*="eleven wide widescreen"].column,.ui.grid>.column.row>[class*="eleven wide widescreen"].column,.ui.grid>.row>[class*="eleven wide widescreen"].column,.ui.grid>[class*="eleven wide widescreen"].column{width:68.75%!important}.ui.column.grid>[class*="twelve wide widescreen"].column,.ui.grid>.column.row>[class*="twelve wide widescreen"].column,.ui.grid>.row>[class*="twelve wide widescreen"].column,.ui.grid>[class*="twelve wide widescreen"].column{width:75%!important}.ui.column.grid>[class*="thirteen wide widescreen"].column,.ui.grid>.column.row>[class*="thirteen wide widescreen"].column,.ui.grid>.row>[class*="thirteen wide widescreen"].column,.ui.grid>[class*="thirteen wide widescreen"].column{width:81.25%!important}.ui.column.grid>[class*="fourteen wide widescreen"].column,.ui.grid>.column.row>[class*="fourteen wide widescreen"].column,.ui.grid>.row>[class*="fourteen wide widescreen"].column,.ui.grid>[class*="fourteen wide widescreen"].column{width:87.5%!important}.ui.column.grid>[class*="fifteen wide widescreen"].column,.ui.grid>.column.row>[class*="fifteen wide widescreen"].column,.ui.grid>.row>[class*="fifteen wide widescreen"].column,.ui.grid>[class*="fifteen wide widescreen"].column{width:93.75%!important}.ui.column.grid>[class*="sixteen wide widescreen"].column,.ui.grid>.column.row>[class*="sixteen wide widescreen"].column,.ui.grid>.row>[class*="sixteen wide widescreen"].column,.ui.grid>[class*="sixteen wide widescreen"].column{width:100%!important}}.ui.centered.grid,.ui.centered.grid>.row,.ui.grid .centered.row{text-align:center}.ui.centered.grid>.column:not(.aligned),.ui.centered.grid>.row>.column:not(.aligned),.ui.grid .centered.row>.column:not(.aligned){text-align:left}.ui.grid>.centered.column,.ui.grid>.row>.centered.column{display:block;margin-left:auto;margin-right:auto}.ui.grid>.relaxed.row>.column,.ui.relaxed.grid>.column:not(.row),.ui.relaxed.grid>.row>.column{padding-left:1.5rem;padding-right:1.5rem}.ui.grid>[class*="very relaxed"].row>.column,.ui[class*="very relaxed"].grid>.column:not(.row),.ui[class*="very relaxed"].grid>.row>.column{padding-left:2.5rem;padding-right:2.5rem}.ui.grid .relaxed.row+.ui.divider,.ui.relaxed.grid .row+.ui.divider{margin-left:1.5rem;margin-right:1.5rem}.ui.grid [class*="very relaxed"].row+.ui.divider,.ui[class*="very relaxed"].grid .row+.ui.divider{margin-left:2.5rem;margin-right:2.5rem}.ui.padded.grid:not(.vertically):not(.horizontally){margin:0!important}[class*="horizontally padded"].ui.grid{margin-left:0!important;margin-right:0!important}[class*="vertically padded"].ui.grid{margin-top:0!important;margin-bottom:0!important}.ui.grid [class*="left floated"].column{float:left}.ui.grid [class*="right floated"].column{float:right}.ui.divided.grid:not([class*="vertically divided"])>.column:not(.row),.ui.divided.grid:not([class*="vertically divided"])>.row>.column{box-shadow:-1px 0 0 0 rgba(39,41,43,.15)}.ui[class*="vertically divided"].grid>.column:not(.row),.ui[class*="vertically divided"].grid>.row>.column{margin-top:1rem;margin-bottom:1rem;padding-top:0;padding-bottom:0}.ui[class*="vertically divided"].grid>.row{margin-top:0;margin-bottom:0;padding-top:0;padding-bottom:0}.ui.divided.grid:not([class*="vertically divided"])>.column:first-child,.ui.divided.grid:not([class*="vertically divided"])>.row>.column:first-child{box-shadow:none}.ui.grid>.divided.row>.column{box-shadow:-1px 0 0 0 rgba(39,41,43,.15)}.ui.grid>.divided.row>.column:first-child{box-shadow:none}.ui[class*="vertically divided"].grid>.row{position:relative}.ui[class*="vertically divided"].grid>.row:before{position:absolute;content:"";top:0;left:0;width:-webkit-calc(100% - 2rem);width:calc(100% - 2rem);height:1px;margin:0 1rem;box-shadow:0 -1px 0 0 rgba(39,41,43,.15)}.ui.padded.divided.grid:not(.vertically):not(.horizontally),[class*="horizontally padded"].ui.divided.grid{width:100%}.ui[class*="vertically divided"].grid>.row:first-child:before{box-shadow:none}.ui.inverted.divided.grid:not([class*="vertically divided"])>.column:not(.row),.ui.inverted.divided.grid:not([class*="vertically divided"])>.row>.column{box-shadow:-1px 0 0 0 rgba(255,255,255,.2)}.ui.inverted.divided.grid:not([class*="vertically divided"])>.column:not(.row):first-child,.ui.inverted.divided.grid:not([class*="vertically divided"])>.row>.column:first-child{box-shadow:none}.ui.inverted[class*="vertically divided"].grid>.row:before{box-shadow:0 -1px 0 0 rgba(255,255,255,.2)}.ui.relaxed[class*="vertically divided"].grid>.row:before{margin-left:1.5rem;margin-right:1.5rem;width:-webkit-calc(100% - 3rem);width:calc(100% - 3rem)}.ui[class*="very relaxed"][class*="vertically divided"].grid>.row:before{margin-left:5rem;margin-right:5rem;width:-webkit-calc(100% - 5rem);width:calc(100% - 5rem)}.ui.celled.grid{display:table;table-layout:fixed;width:100%;margin:1em 0;box-shadow:0 0 0 1px #d4d4d5}.ui.celled.grid>.column.row,.ui.celled.grid>.column.row:first-child,.ui.celled.grid>.row{display:table;table-layout:fixed;width:100%!important;margin:0;padding:0;box-shadow:0 -1px 0 0 #d4d4d5}.ui.celled.grid>.column:not(.row),.ui.celled.grid>.row>.column{display:table-cell;box-shadow:-1px 0 0 0 #d4d4d5}.ui.celled.grid>.column:first-child,.ui.celled.grid>.row>.column:first-child,.ui.celled.page.grid{box-shadow:none}.ui.celled.grid>.column:not(.row),.ui.celled.grid>.row>.column{padding:.75em}.ui.relaxed.celled.grid>.column:not(.row),.ui.relaxed.celled.grid>.row>.column{padding:1em}.ui[class*="very relaxed"].celled.grid>.column:not(.row),.ui[class*="very relaxed"].celled.grid>.row>.column{padding:2em}.ui[class*="internally celled"].grid,.ui[class*="internally celled"].grid>.row:first-child,.ui[class*="internally celled"].grid>.row>.column:first-child{box-shadow:none}.ui.grid>[class*="left aligned"].aligned.row>.column,.ui[class*="left aligned"].grid,.ui[class*="left aligned"].grid>.column,.ui[class*="left aligned"].grid>.row>.column{text-align:left}.ui.grid [class*="left aligned"].column{text-align:left!important}.ui.grid>[class*="center aligned"].aligned.row>.column,.ui[class*="center aligned"].grid,.ui[class*="center aligned"].grid>.column,.ui[class*="center aligned"].grid>.row>.column{text-align:center}.ui.grid [class*="center aligned"].column{text-align:center!important}.ui.grid>[class*="right aligned"].aligned.row>.column,.ui[class*="right aligned"].grid,.ui[class*="right aligned"].grid>.column,.ui[class*="right aligned"].grid>.row>.column{text-align:right}.ui.grid [class*="right aligned"].column{text-align:right!important}.ui.grid>.justified.row>.column,.ui.justified.grid,.ui.justified.grid>.column,.ui.justified.grid>.row>.column{text-align:justify;-webkit-hyphens:auto;-moz-hyphens:auto;-ms-hyphens:auto;hyphens:auto}.ui.grid .justified.column{text-align:justify!important;-webkit-hyphens:auto!important;-moz-hyphens:auto!important;-ms-hyphens:auto!important;hyphens:auto!important}.ui.grid>[class*="top aligned"].aligned.row>.column,.ui[class*="top aligned"].grid,.ui[class*="top aligned"].grid>.column,.ui[class*="top aligned"].grid>.row>.column{vertical-align:top}.ui.grid [class*="top aligned"].column{vertical-align:top!important}.ui.grid>[class*="middle aligned"].aligned.row>.column,.ui[class*="center aligned"].grid,.ui[class*="middle aligned"].grid>.column,.ui[class*="middle aligned"].grid>.row>.column{vertical-align:middle}.ui.grid [class*="middle aligned"].column{vertical-align:middle!important}.ui.grid>[class*="bottom aligned"].aligned.row>.column,.ui[class*="bottom aligned"].grid,.ui[class*="bottom aligned"].grid>.column,.ui[class*="bottom aligned"].grid>.row>.column{vertical-align:bottom}.ui.grid [class*="bottom aligned"].column{vertical-align:bottom!important}.ui.grid .white.column,.ui.grid>.white.row{background-color:#fff!important;color:rgba(0,0,0,.8)}.ui.grid>.row>.white.column{margin-top:-1rem;margin-bottom:-1rem;padding-top:1rem;padding-bottom:1rem}.ui.grid .black.column,.ui.grid>.black.row{background-color:#1b1c1d!important;color:#fff}.ui.grid>.row>.black.column{margin-top:-1rem;margin-bottom:-1rem;padding-top:1rem;padding-bottom:1rem}.ui.grid .blue.column,.ui.grid>.blue.row{background-color:#3b83c0!important;color:#fff}.ui.grid>.row>.blue.column{margin-top:-1rem;margin-bottom:-1rem;padding-top:1rem;padding-bottom:1rem}.ui.grid .green.column,.ui.grid>.green.row{background-color:#5bbd72!important;color:#fff}.ui.grid>.row>.green.column{margin-top:-1rem;margin-bottom:-1rem;padding-top:1rem;padding-bottom:1rem}.ui.grid .orange.column,.ui.grid>.orange.row{background-color:#e07b53!important;color:#fff}.ui.grid>.row>.orange.column{margin-top:-1rem;margin-bottom:-1rem;padding-top:1rem;padding-bottom:1rem}.ui.grid .pink.column,.ui.grid>.pink.row{background-color:#d9499a!important;color:#fff}.ui.grid>.row>.pink.column{margin-top:-1rem;margin-bottom:-1rem;padding-top:1rem;padding-bottom:1rem}.ui.grid .purple.column,.ui.grid>.purple.row{background-color:#564f8a!important;color:#fff}.ui.grid>.row>.purple.column{margin-top:-1rem;margin-bottom:-1rem;padding-top:1rem;padding-bottom:1rem}.ui.grid .red.column,.ui.grid>.red.row{background-color:#d95c5c!important;color:#fff}.ui.grid>.row>.red.column{margin-top:-1rem;margin-bottom:-1rem;padding-top:1rem;padding-bottom:1rem}.ui.grid .teal.column,.ui.grid>.teal.row{background-color:#00b5ad!important;color:#fff}.ui.grid>.row>.teal.column{margin-top:-1rem;margin-bottom:-1rem;padding-top:1rem;padding-bottom:1rem}.ui.grid .yellow.column,.ui.grid>.yellow.row{background-color:#f2c61f!important;color:#fff}.ui.grid>.row>.yellow.column{margin-top:-1rem;margin-bottom:-1rem;padding-top:1rem;padding-bottom:1rem}.ui[class*="equal height"].grid{display:table;table-layout:fixed}.ui[class*="equal height"].grid>.row,.ui[class*="equal height"].row{display:table;table-layout:fixed;width:100%!important}.ui.grid>[class*="equal height"].row>.column,.ui[class*="equal height"].grid>.column,.ui[class*="equal height"].grid>.row>.column{display:table-cell}@media only screen and (min-width:768px) and (max-width:991px){.ui.doubling.grid{width:100%!important}.ui.doubling.grid>.row,.ui.grid>.doubling.row{margin:0!important;padding:0!important}.ui.doubling.grid>.row>.column,.ui.grid>.doubling.row>.column{display:inline-block!important;padding-top:1rem!important;padding-bottom:1rem!important;margin:0}.ui.grid>[class*="two column"].doubling.row>.column,.ui[class*="two column"].doubling.grid>.column,.ui[class*="two column"].doubling.grid>.row>.column{width:100%!important}.ui.grid>[class*="three column"].doubling.row>.column,.ui.grid>[class*="four column"].doubling.row>.column,.ui[class*="three column"].doubling.grid>.column,.ui[class*="three column"].doubling.grid>.row>.column,.ui[class*="four column"].doubling.grid>.column,.ui[class*="four column"].doubling.grid>.row>.column{width:50%!important}.ui.grid>[class*="five column"].doubling.row>.column,.ui.grid>[class*="six column"].doubling.row>.column,.ui[class*="five column"].doubling.grid>.column,.ui[class*="five column"].doubling.grid>.row>.column,.ui[class*="six column"].doubling.grid>.column,.ui[class*="six column"].doubling.grid>.row>.column{width:33.33333333%!important}.ui.grid>[class*="eight column"].doubling.row>.column,.ui.grid>[class*="nine column"].doubling.row>.column,.ui[class*="eight column"].doubling.grid>.column,.ui[class*="eight column"].doubling.grid>.row>.column,.ui[class*="nine column"].doubling.grid>.column,.ui[class*="nine column"].doubling.grid>.row>.column{width:25%!important}.ui.grid>[class*="ten column"].doubling.row>.column,.ui[class*="ten column"].doubling.grid>.column,.ui[class*="ten column"].doubling.grid>.row>.column{width:20%!important}.ui.grid>[class*="twelve column"].doubling.row>.column,.ui[class*="twelve column"].doubling.grid>.column,.ui[class*="twelve column"].doubling.grid>.row>.column{width:16.66666667%!important}.ui.grid>[class*="fourteen column"].doubling.row>.column,.ui[class*="fourteen column"].doubling.grid>.column,.ui[class*="fourteen column"].doubling.grid>.row>.column{width:14.28571429%!important}.ui.grid>[class*="sixteen column"].doubling.row>.column,.ui[class*="sixteen column"].doubling.grid>.column,.ui[class*="sixteen column"].doubling.grid>.row>.column{width:12.5%!important}}@media only screen and (max-width:767px){.ui.doubling.grid{width:100%!important}.ui.doubling.grid>.row,.ui.grid>.doubling.row{display:block!important;margin:0!important;padding:0!important}.ui.doubling.grid>.row>.column,.ui.grid>.doubling.row>.column{display:inline-block!important;padding-top:1rem!important;padding-bottom:1rem!important;margin:0!important}.ui.grid>[class*="two column"].doubling:not(.stackable).row>.column,.ui[class*="two column"].doubling:not(.stackable).grid>.column,.ui[class*="two column"].doubling:not(.stackable).grid>.row>.column{width:100%!important}.ui.grid>[class*="three column"].doubling:not(.stackable).row>.column,.ui.grid>[class*="four column"].doubling:not(.stackable).row>.column,.ui.grid>[class*="five column"].doubling:not(.stackable).row>.column,.ui.grid>[class*="six column"].doubling:not(.stackable).row>.column,.ui.grid>[class*="seven column"].doubling:not(.stackable).row>.column,.ui.grid>[class*="eight column"].doubling:not(.stackable).row>.column,.ui[class*="three column"].doubling:not(.stackable).grid>.column,.ui[class*="three column"].doubling:not(.stackable).grid>.row>.column,.ui[class*="four column"].doubling:not(.stackable).grid>.column,.ui[class*="four column"].doubling:not(.stackable).grid>.row>.column,.ui[class*="five column"].doubling:not(.stackable).grid>.column,.ui[class*="five column"].doubling:not(.stackable).grid>.row>.column,.ui[class*="six column"].doubling:not(.stackable).grid>.column,.ui[class*="six column"].doubling:not(.stackable).grid>.row>.column,.ui[class*="seven column"].doubling:not(.stackable).grid>.column,.ui[class*="seven column"].doubling:not(.stackable).grid>.row>.column,.ui[class*="eight column"].doubling:not(.stackable).grid>.column,.ui[class*="eight column"].doubling:not(.stackable).grid>.row>.column{width:50%!important}.ui.grid>[class*="nine column"].doubling:not(.stackable).row>.column,.ui.grid>[class*="ten column"].doubling:not(.stackable).row>.column,.ui.grid>[class*="twelve column"].doubling:not(.stackable).row>.column,.ui[class*="nine column"].doubling:not(.stackable).grid>.column,.ui[class*="nine column"].doubling:not(.stackable).grid>.row>.column,.ui[class*="ten column"].doubling:not(.stackable).grid>.column,.ui[class*="ten column"].doubling:not(.stackable).grid>.row>.column,.ui[class*="twelve column"].doubling:not(.stackable).grid>.column,.ui[class*="twelve column"].doubling:not(.stackable).grid>.row>.column{width:33.33333333%!important}.ui.grid>[class*="fourteen column"].doubling:not(.stackable).row>.column,.ui.grid>[class*="sixteen column"].doubling:not(.stackable).row>.column,.ui[class*="fourteen column"].doubling:not(.stackable).grid>.column,.ui[class*="fourteen column"].doubling:not(.stackable).grid>.row>.column,.ui[class*="sixteen column"].doubling:not(.stackable).grid>.column,.ui[class*="sixteen column"].doubling:not(.stackable).grid>.row>.column{width:25%!important}}@media only screen and (max-width:767px){.ui.stackable.grid{display:block!important;width:auto;margin-left:-1rem;margin-right:-1rem;padding:0}.ui.stackable.grid>.column.grid>.column,.ui.stackable.grid>.column.row>.column,.ui.stackable.grid>.column:not(.row),.ui.stackable.grid>.row>.column,.ui.stackable.grid>.row>.wide.column,.ui.stackable.grid>.wide.column{display:block!important;width:auto!important;margin:0!important;padding:1rem 2rem!important;box-shadow:none!important}.ui.stackable.grid>.row{margin:0;padding:0}.ui.stackable.grid .column>.ui.stackable.grid{margin-left:-2rem;margin-right:-2rem}.ui.stackable.celled.grid>.column:not(.row),.ui.stackable.celled.grid>.row>.column,.ui.stackable.divided.grid>.column:not(.row),.ui.stackable.divided.grid>.row>.column{border-top:1px solid rgba(39,41,43,.15);box-shadow:none!important}.ui.inverted.stackable.celled.grid>.column:not(.row),.ui.inverted.stackable.celled.grid>.row>.column,.ui.inverted.stackable.divided.grid>.column:not(.row),.ui.inverted.stackable.divided.grid>.row>.column{border-top:1px solid rgba(255,255,255,.2)}.ui.stackable.celled.grid>.column:not(.row):first-child,.ui.stackable.celled.grid>.row:first-child>.column:first-child,.ui.stackable.divided.grid>.column:not(.row):first-child,.ui.stackable.divided.grid>.row:first-child>.column:first-child{border-top:none!important}.ui[class*="equal height"].stackable.page.grid{display:block!important;width:100%!important}.ui.stackable.grid .vertical.pointing.menu .item:after{display:none}}@media only screen and (max-width:767px){.ui.grid.grid.grid>.row>[class*="tablet only"].column:not(.mobile),.ui.grid.grid.grid>.row>[class*="computer only"].column:not(.mobile),.ui.grid.grid.grid>[class*="tablet only"].column:not(.mobile),.ui.grid.grid.grid>[class*="tablet only"].row:not(.mobile),.ui.grid.grid.grid>[class*="computer only"].column:not(.mobile),.ui.grid.grid.grid>[class*="computer only"].row:not(.mobile),.ui.tablet:not(.mobile).only.grid.grid.grid,.ui[class*="computer only"].grid.grid.grid:not(.mobile){display:none!important}}@media only screen and (min-width:768px) and (max-width:991px){.ui.grid.grid.grid>.row>[class*="computer only"].column:not(.tablet),.ui.grid.grid.grid>.row>[class*="mobile only"].column:not(.tablet),.ui.grid.grid.grid>[class*="computer only"].column:not(.tablet),.ui.grid.grid.grid>[class*="computer only"].row:not(.tablet),.ui.grid.grid.grid>[class*="mobile only"].column:not(.tablet),.ui.grid.grid.grid>[class*="mobile only"].row:not(.tablet),.ui[class*="computer only"].grid.grid.grid:not(.tablet),.ui[class*="mobile only"].grid.grid.grid:not(.tablet){display:none!important}}@media only screen and (min-width:992px){.ui.grid.grid.grid>.row>[class*="tablet only"].column:not(.computer),.ui.grid.grid.grid>.row>[class*="mobile only"].column:not(.computer),.ui.grid.grid.grid>[class*="tablet only"].column:not(.computer),.ui.grid.grid.grid>[class*="tablet only"].row:not(.computer),.ui.grid.grid.grid>[class*="mobile only"].column:not(.computer),.ui.grid.grid.grid>[class*="mobile only"].row:not(.computer),.ui[class*="tablet only"].grid.grid.grid:not(.computer),.ui[class*="mobile only"].grid.grid.grid:not(.computer){display:none!important}}.ui.header{border:none;margin:-webkit-calc(2rem - .165em)0 1rem;margin:calc(2rem - .165em)0 1rem;padding:0;font-family:Lato,'Helvetica Neue',Arial,Helvetica,sans-serif;font-weight:700;line-height:1.33em;text-transform:none;color:rgba(0,0,0,.8)}.ui.header .sub.header{font-size:1.0714rem;font-weight:400;margin:0;padding:0;line-height:1.2em;color:rgba(0,0,0,.5)}.ui.header:first-child{margin-top:-.165em}.ui.header:last-child{margin-bottom:0}.ui.header>.icon{display:table-cell;opacity:1;font-size:1.5em;padding-top:.165em;vertical-align:middle;padding-right:.5rem}.ui.header .icon:only-child{display:inline-block;padding:0;margin-right:.5rem;vertical-align:baseline}.ui.header .content{display:inline-block;vertical-align:top}.ui.header>.icon+.content{padding-left:.5rem;display:table-cell;vertical-align:middle}.ui.tiny.header{font-size:1em}.ui.small.header{font-size:1.071em}.ui.medium.header{font-size:1.285em}.ui.large.header{font-size:1.714em}.ui.huge.header{min-height:1em;font-size:2em}.ui.header .ui.label{margin:0 0 0 .5rem;vertical-align:middle}.ui.header+p{margin-top:0}h1.ui.header{font-size:2rem}h2.ui.header{font-size:1.714rem}h3.ui.header{font-size:1.28rem}h4.ui.header{font-size:1.071rem}h5.ui.header{font-size:1rem}.ui.icon.header{display:inline-block;text-align:center;margin:2rem 0 1rem}.ui.icon.header:after{content:'';display:block;height:0;clear:both;visibility:hidden}.ui.icon.header:first-child{margin-top:0}.ui.icon.header .icon{float:none;display:block;width:auto;height:auto;padding:0;font-size:3em;margin:0 auto .25rem;opacity:1}.ui.icon.header .content{display:block}.ui.icon.header .circular.icon,.ui.icon.header .square.icon{font-size:2em}.ui.block.icon.header .icon{margin-bottom:0}.ui.icon.header.aligned{margin-left:auto;margin-right:auto;display:block}.ui.disabled.header{opacity:.3}.ui.black.header,a.ui.black.header:hover{color:#1b1c1d!important}.ui.blue.header{color:#3b83c0!important}a.ui.blue.header:hover{color:#458ac6!important}.ui.green.header{color:#5bbd72!important}a.ui.green.header:hover{color:#66c17b!important}.ui.orange.header{color:#e07b53!important}a.ui.orange.header:hover{color:#e28560!important}.ui.pink.header{color:#d9499a!important}a.ui.pink.header:hover{color:#dc56a1!important}.ui.purple.header{color:#564f8a!important}a.ui.purple.header:hover{color:#5c5594!important}.ui.red.header{color:#d95c5c!important}a.ui.red.header:hover{color:#dc6868!important}.ui.teal.header{color:#00b5ad!important}a.ui.teal.header:hover{color:#00c4bc!important}.ui.yellow.header{color:#f2c61f!important}a.ui.yellow.header:hover{color:#f3ca2d!important}.ui.black.dividing.header{border-bottom:2px solid #1b1c1d}.ui.blue.dividing.header{border-bottom:2px solid #3b83c0}.ui.green.dividing.header{border-bottom:2px solid #5bbd72}.ui.orange.dividing.header{border-bottom:2px solid #e07b53}.ui.pink.dividing.header{border-bottom:2px solid #d9499a}.ui.purple.dividing.header{border-bottom:2px solid #564f8a}.ui.red.dividing.header{border-bottom:2px solid #d95c5c}.ui.teal.dividing.header{border-bottom:2px solid #00b5ad}.ui.yellow.dividing.header{border-bottom:2px solid #f2c61f}.ui.inverted.header{color:#fff}.ui.inverted.header .sub.header{color:rgba(255,255,255,.85)}.ui.inverted.attached.header,.ui.inverted.block.header{background:-webkit-linear-gradient(transparent,rgba(0,0,0,.05)) #333;background:linear-gradient(transparent,rgba(0,0,0,.05)) #333;box-shadow:none}.ui.inverted.black.header{color:#aaa!important}a.ui.inverted.black.header:hover{color:#b2b2b2!important}.ui.inverted.blue.header{color:#54c8ff!important}a.ui.inverted.blue.header:hover{color:#63cdff!important}.ui.inverted.green.header{color:#2ecc40!important}a.ui.inverted.green.header:hover{color:#37d249!important}.ui.inverted.orange.header{color:#ff851b!important}a.ui.inverted.orange.header:hover{color:#ff8d2a!important}.ui.inverted.pink.header{color:#ff8edf!important}a.ui.inverted.pink.header:hover{color:#ff9de3!important}.ui.inverted.purple.header{color:#cdc6ff!important}a.ui.inverted.purple.header:hover{color:#dad5ff!important}.ui.inverted.red.header{color:#ff695e!important}a.ui.inverted.red.header:hover{color:#ff776d!important}.ui.inverted.teal.header{color:#6dffff!important}a.ui.inverted.teal.header:hover{color:#7cffff!important}.ui.inverted.yellow.header{color:#ffe21f!important}a.ui.inverted.yellow.header:hover{color:#ffe42e!important}.ui.inverted.block.header{border-bottom:none}.ui.left.aligned.header{text-align:left}.ui.right.aligned.header{text-align:right}.ui.center.aligned.header,.ui.centered.header{text-align:center}.ui.justified.header{text-align:justify}.ui.justified.header:after{display:inline-block;content:'';width:100%}.ui.floated.header,.ui[class*="left floated"].header{float:left;margin-top:0;margin-right:.5em}.ui[class*="right floated"].header{float:right;margin-top:0;margin-left:.5em}.ui.fitted.header{padding:0}.ui.dividing.header{border-bottom:1px solid rgba(0,0,0,.1)}.ui.dividing.header,.ui.dividing.header .sub.header{padding-bottom:.25rem}.ui.dividing.header .icon{margin-bottom:0}.ui.inverted.dividing.header{border-bottom-color:rgba(255,255,255,.2)}.ui.block.header{background:#f0f0f0;padding:.75rem 1rem;box-shadow:none;border:1px solid #d4d4d5;border-radius:.3125rem}.ui.tiny.block.header{font-size:1em}.ui.small.block.header{font-size:1.071em}.ui.block.header:not(h1):not(h2):not(h3):not(h4):not(h5):not(h6){font-size:1.285em}.ui.large.block.header{font-size:1.714em}.ui.huge.block.header{font-size:2em}.ui.attached.header{background:#fff;padding:.75rem 1rem;margin-left:-1px;margin-right:-1px;box-shadow:none;border:1px solid #d4d4d5}.ui.attached.block.header{background:#f0f0f0}.ui.attached:not(.top):not(.bottom).header{margin-top:0;margin-bottom:0;border-top:none;border-bottom:none;border-radius:0}.ui.top.attached.header{margin-bottom:0;border-bottom:none;border-radius:.3125rem .3125rem 0 0}.ui.bottom.attached.header{margin-top:0;border-top:none;border-radius:0 0 .3125rem .3125rem}.ui.tiny.attached.header{font-size:.8571em}.ui.small.attached.header{font-size:.9285em}.ui.attached.header:not(h1):not(h2):not(h3):not(h4):not(h5):not(h6){font-size:1em}.ui.large.attached.header{font-size:1.0714em}.ui.huge.attached.header{font-size:1.1428em}.ui.header:not(h1):not(h2):not(h3):not(h4):not(h5):not(h6){font-size:1.285em}@font-face{font-family:Icons;src:url(themes/default/assets/fonts/icons.eot);src:url(themes/default/assets/fonts/icons.eot?#iefix) format('embedded-opentype'),url(themes/default/assets/fonts/icons.svg#icons) format('svg'),url(themes/default/assets/fonts/icons.woff) format('woff'),url(themes/default/assets/fonts/icons.ttf) format('truetype');font-style:normal;font-weight:400;font-variant:normal;text-decoration:inherit;text-transform:none}i.icon{display:inline-block;opacity:1;margin:0 .25rem 0 0;width:1.23em;height:.9em;font-family:Icons;font-style:normal;line-height:1;font-weight:400;text-decoration:inherit;text-align:center;speak:none;font-smoothing:antialiased;-moz-osx-font-smoothing:grayscale;-webkit-backface-visibility:hidden;backface-visibility:hidden}i.icon:before{background:none!important}i.icon.loading{height:1em;-webkit-animation:icon-loading 2s linear infinite;animation:icon-loading 2s linear infinite}@-webkit-keyframes icon-loading{from{-webkit-transform:rotate(0deg);transform:rotate(0deg)}to{-webkit-transform:rotate(360deg);transform:rotate(360deg)}}@keyframes icon-loading{from{-webkit-transform:rotate(0deg);transform:rotate(0deg)}to{-webkit-transform:rotate(360deg);transform:rotate(360deg)}}i.emphasized.icon,i.icon.active,i.icon.hover{opacity:1}i.disabled.icon{pointer-events:none;opacity:.3!important}i.link.icon{cursor:pointer;opacity:.8;-webkit-transition:opacity .2s ease;transition:opacity .2s ease}i.link.icon:hover{opacity:1!important}i.circular.icon{border-radius:500em!important;padding:.5em!important;box-shadow:0 0 0 .1em rgba(0,0,0,.1)inset;line-height:1!important;width:2em!important;height:2em!important}i.circular.inverted.icon{border:none;box-shadow:none}i.flipped.icon,i.horizontally.flipped.icon{-webkit-transform:scale(-1,1);-ms-transform:scale(-1,1);transform:scale(-1,1)}i.vertically.flipped.icon{-webkit-transform:scale(1,-1);-ms-transform:scale(1,-1);transform:scale(1,-1)}i.clockwise.rotated.icon,i.right.rotated.icon,i.rotated.icon{-webkit-transform:rotate(90deg);-ms-transform:rotate(90deg);transform:rotate(90deg)}i.counterclockwise.rotated.icon,i.left.rotated.icon{-webkit-transform:rotate(-90deg);-ms-transform:rotate(-90deg);transform:rotate(-90deg)}i.bordered.icon{width:2em;height:2em;padding:.55em .385em!important;box-shadow:0 0 0 .1em rgba(0,0,0,.1)inset;vertical-align:baseline}i.bordered.inverted.icon{border:none;box-shadow:none}i.white.icon{color:#fff!important}i.black.icon{color:#1b1c1d!important}i.blue.icon{color:#3b83c0!important}i.green.icon{color:#5bbd72!important}i.orange.icon{color:#e07b53!important}i.pink.icon{color:#d9499a!important}i.purple.icon{color:#564f8a!important}i.red.icon{color:#d95c5c!important}i.teal.icon{color:#00b5ad!important}i.yellow.icon{color:#f2c61f!important}i.inverted.icon{color:#fff}i.inverted.black.icon{color:#333!important}i.inverted.blue.icon{color:#54c8ff!important}i.inverted.green.icon{color:#2ecc40!important}i.inverted.orange.icon{color:#ff851b!important}i.inverted.pink.icon{color:#ff8edf!important}i.inverted.purple.icon{color:#cdc6ff!important}i.inverted.red.icon{color:#ff695e!important}i.inverted.teal.icon{color:#6dffff!important}i.inverted.yellow.icon{color:#ffe21f!important}i.inverted.bordered.icon,i.inverted.circular.icon{background-color:#222!important;color:#FFF!important}i.inverted.bordered.black.icon,i.inverted.circular.black.icon{background-color:#1b1c1d!important;color:#FFF!important}i.inverted.bordered.blue.icon,i.inverted.circular.blue.icon{background-color:#3b83c0!important;color:#FFF!important}i.inverted.bordered.green.icon,i.inverted.circular.green.icon{background-color:#5bbd72!important;color:#FFF!important}i.inverted.bordered.orange.icon,i.inverted.circular.orange.icon{background-color:#e07b53!important;color:#FFF!important}i.inverted.bordered.pink.icon,i.inverted.circular.pink.icon{background-color:#d9499a!important;color:#FFF!important}i.inverted.bordered.purple.icon,i.inverted.circular.purple.icon{background-color:#564f8a!important;color:#FFF!important}i.inverted.bordered.red.icon,i.inverted.circular.red.icon{background-color:#d95c5c!important;color:#FFF!important}i.inverted.bordered.teal.icon,i.inverted.circular.teal.icon{background-color:#00b5ad!important;color:#FFF!important}i.inverted.bordered.yellow.icon,i.inverted.circular.yellow.icon{background-color:#f2c61f!important;color:#FFF!important}i.small.icon{font-size:.875em}i.icon{font-size:1em}i.large.icon{font-size:1.5em;vertical-align:middle}i.big.icon{font-size:2em;vertical-align:middle}i.huge.icon{font-size:4em;vertical-align:middle}i.massive.icon{font-size:8em;vertical-align:middle}i.icon.search:before{content:"\f002"}i.icon.mail.outline:before{content:"\f003"}i.icon.external.link:before{content:"\f08e"}i.icon.wifi:before{content:"\f012"}i.icon.setting:before{content:"\f013"}i.icon.home:before{content:"\f015"}i.icon.inbox:before{content:"\f01c"}i.icon.browser:before{content:"\f022"}i.icon.tag:before{content:"\f02b"}i.icon.tags:before{content:"\f02c"}i.icon.calendar:before{content:"\f073"}i.icon.comment:before{content:"\f075"}i.icon.comments:before{content:"\f086"}i.icon.shop:before{content:"\f07a"}i.icon.settings:before{content:"\f085"}i.icon.trophy:before{content:"\f091"}i.icon.payment:before{content:"\f09d"}i.icon.feed:before{content:"\f09e"}i.icon.alarm.outline:before{content:"\f0a2"}i.icon.tasks:before{content:"\f0ae"}i.icon.cloud:before{content:"\f0c2"}i.icon.lab:before{content:"\f0c3"}i.icon.mail:before{content:"\f0e0"}i.icon.idea:before{content:"\f0eb"}i.icon.dashboard:before{content:"\f0e4"}i.icon.sitemap:before{content:"\f0e8"}i.icon.alarm:before{content:"\f0f3"}i.icon.terminal:before{content:"\f120"}i.icon.code:before{content:"\f121"}i.icon.protect:before{content:"\f132"}i.icon.calendar.outline:before{content:"\f133"}i.icon.ticket:before{content:"\f145"}i.icon.external.link.square:before{content:"\f14c"}i.icon.map:before{content:"\f14e"}i.icon.bug:before{content:"\f188"}i.icon.mail.square:before{content:"\f199"}i.icon.history:before{content:"\f1da"}i.icon.options:before{content:"\f1de"}i.icon.comment.outline:before{content:"\f0e5"}i.icon.comments.outline:before{content:"\f0e6"}i.icon.download:before{content:"\f019"}i.icon.repeat:before{content:"\f01e"}i.icon.refresh:before{content:"\f021"}i.icon.lock:before{content:"\f023"}i.icon.bookmark:before{content:"\f02e"}i.icon.print:before{content:"\f02f"}i.icon.write:before{content:"\f040"}i.icon.theme:before{content:"\f043"}i.icon.adjust:before{content:"\f042"}i.icon.edit:before{content:"\f044"}i.icon.external.share:before{content:"\f045"}i.icon.ban:before{content:"\f05e"}i.icon.mail.forward:before,i.icon.share:before{content:"\f064"}i.icon.expand:before{content:"\f065"}i.icon.compress:before{content:"\f066"}i.icon.unhide:before{content:"\f06e"}i.icon.hide:before{content:"\f070"}i.icon.random:before{content:"\f074"}i.icon.retweet:before{content:"\f079"}i.icon.sign.out:before{content:"\f08b"}i.icon.pin:before{content:"\f08d"}i.icon.sign.in:before{content:"\f090"}i.icon.upload:before{content:"\f093"}i.icon.call:before{content:"\f095"}i.icon.call.square:before{content:"\f098"}i.icon.remove.bookmark:before{content:"\f097"}i.icon.unlock:before{content:"\f09c"}i.icon.configure:before{content:"\f0ad"}i.icon.filter:before{content:"\f0b0"}i.icon.wizard:before{content:"\f0d0"}i.icon.undo:before{content:"\f0e2"}i.icon.exchange:before{content:"\f0ec"}i.icon.cloud.download:before{content:"\f0ed"}i.icon.cloud.upload:before{content:"\f0ee"}i.icon.reply:before{content:"\f112"}i.icon.reply.all:before{content:"\f122"}i.icon.erase:before{content:"\f12d"}i.icon.unlock.alternate:before{content:"\f13e"}i.icon.archive:before{content:"\f187"}i.icon.translate:before{content:"\f1ab"}i.icon.recycle:before{content:"\f1b8"}i.icon.send:before{content:"\f1d8"}i.icon.send.outline:before{content:"\f1d9"}i.icon.share.alternate:before{content:"\f1e0"}i.icon.share.alternate.square:before{content:"\f1e1"}i.icon.wait:before{content:"\f017"}i.icon.write.square:before{content:"\f14b"}i.icon.share.square:before{content:"\f14d"}i.icon.help.circle:before{content:"\f059"}i.icon.info.circle:before{content:"\f05a"}i.icon.warning:before{content:"\f12a"}i.icon.warning.circle:before{content:"\f06a"}i.icon.warning.sign:before{content:"\f071"}i.icon.help:before{content:"\f128"}i.icon.info:before{content:"\f129"}i.icon.announcement:before{content:"\f0a1"}i.icon.users:before{content:"\f0c0"}i.icon.doctor:before{content:"\f0f0"}i.icon.female:before{content:"\f182"}i.icon.male:before{content:"\f183"}i.icon.child:before{content:"\f1ae"}i.icon.user:before{content:"\f007"}i.icon.handicap:before{content:"\f193"}i.icon.student:before{content:"\f19d"}i.icon.grid.layout:before{content:"\f00a"}i.icon.list.layout:before{content:"\f00b"}i.icon.block.layout:before{content:"\f009"}i.icon.zoom:before{content:"\f00e"}i.icon.zoom.out:before{content:"\f010"}i.icon.resize.vertical:before{content:"\f07d"}i.icon.resize.horizontal:before{content:"\f07e"}i.icon.maximize:before{content:"\f0b2"}i.icon.crop:before{content:"\f125"}i.icon.cocktail:before{content:"\f000"}i.icon.road:before{content:"\f018"}i.icon.flag:before{content:"\f024"}i.icon.book:before{content:"\f02d"}i.icon.gift:before{content:"\f06b"}i.icon.leaf:before{content:"\f06c"}i.icon.fire:before{content:"\f06d"}i.icon.magnet:before{content:"\f076"}i.icon.legal:before{content:"\f0e3"}i.icon.lemon:before{content:"\f094"}i.icon.world:before{content:"\f0ac"}i.icon.travel:before{content:"\f0b1"}i.icon.shipping:before{content:"\f0d1"}i.icon.money:before{content:"\f0d6"}i.icon.rain:before{content:"\f0e9"}i.icon.treatment:before{content:"\f0f1"}i.icon.bar:before{content:"\f0fc"}i.icon.flag.outline:before{content:"\f11d"}i.icon.flag.checkered:before{content:"\f11e"}i.icon.puzzle:before{content:"\f12e"}i.icon.fire.extinguisher:before{content:"\f134"}i.icon.rocket:before{content:"\f135"}i.icon.anchor:before{content:"\f13d"}i.icon.bullseye:before{content:"\f140"}i.icon.sun:before{content:"\f185"}i.icon.moon:before{content:"\f186"}i.icon.fax:before{content:"\f1ac"}i.icon.life.ring:before{content:"\f1cd"}i.icon.bomb:before{content:"\f1e2"}i.icon.crosshairs:before{content:"\f05b"}i.icon.asterisk:before{content:"\f069"}i.icon.certificate:before{content:"\f0a3"}i.icon.circle:before{content:"\f111"}i.icon.quote.left:before{content:"\f10d"}i.icon.quote.right:before{content:"\f10e"}i.icon.ellipsis.horizontal:before{content:"\f141"}i.icon.ellipsis.vertical:before{content:"\f142"}i.icon.cube:before{content:"\f1b2"}i.icon.cubes:before{content:"\f1b3"}i.icon.circle.notched:before{content:"\f1ce"}i.icon.circle.thin:before{content:"\f1db"}i.icon.checkmark:before{content:"\f00c"}i.icon.checkmark.box:before{content:"\f046"}i.icon.move:before{content:"\f047"}i.icon.add.circle:before{content:"\f055"}i.icon.remove.circle:before{content:"\f057"}i.icon.check.circle:before{content:"\f058"}i.icon.remove.circle.outline:before{content:"\f05c"}i.icon.check.circle.outline:before{content:"\f05d"}i.icon.plus:before{content:"\f067"}i.icon.minus:before{content:"\f068"}i.icon.add.square:before{content:"\f0fe"}i.icon.radio:before{content:"\f10c"}i.icon.selected.radio:before{content:"\f192"}i.icon.minus.square:before{content:"\f146"}i.icon.minus.square.outline:before{content:"\f147"}i.icon.check.square:before{content:"\f14a"}i.icon.plus.square.outline:before{content:"\f196"}i.icon.film:before{content:"\f008"}i.icon.sound:before{content:"\f025"}i.icon.photo:before{content:"\f030"}i.icon.bar.chart:before{content:"\f080"}i.icon.camera.retro:before{content:"\f083"}i.icon.arrow.circle.outline.down:before{content:"\f01a"}i.icon.arrow.circle.outline.up:before{content:"\f01b"}i.icon.chevron.left:before{content:"\f053"}i.icon.chevron.right:before{content:"\f054"}i.icon.arrow.left:before{content:"\f060"}i.icon.arrow.right:before{content:"\f061"}i.icon.arrow.up:before{content:"\f062"}i.icon.arrow.down:before{content:"\f063"}i.icon.chevron.up:before{content:"\f077"}i.icon.chevron.down:before{content:"\f078"}i.icon.pointing.right:before{content:"\f0a4"}i.icon.pointing.left:before{content:"\f0a5"}i.icon.pointing.up:before{content:"\f0a6"}i.icon.pointing.down:before{content:"\f0a7"}i.icon.arrow.circle.left:before{content:"\f0a8"}i.icon.arrow.circle.right:before{content:"\f0a9"}i.icon.arrow.circle.up:before{content:"\f0aa"}i.icon.arrow.circle.down:before{content:"\f0ab"}i.icon.caret.down:before{content:"\f0d7"}i.icon.caret.up:before{content:"\f0d8"}i.icon.caret.left:before{content:"\f0d9"}i.icon.caret.right:before{content:"\f0da"}i.icon.angle.double.left:before{content:"\f100"}i.icon.angle.double.right:before{content:"\f101"}i.icon.angle.double.up:before{content:"\f102"}i.icon.angle.double.down:before{content:"\f103"}i.icon.angle.left:before{content:"\f104"}i.icon.angle.right:before{content:"\f105"}i.icon.angle.up:before{content:"\f106"}i.icon.angle.down:before{content:"\f107"}i.icon.chevron.circle.left:before{content:"\f137"}i.icon.chevron.circle.right:before{content:"\f138"}i.icon.chevron.circle.up:before{content:"\f139"}i.icon.chevron.circle.down:before{content:"\f13a"}i.icon.toggle.down:before{content:"\f150"}i.icon.toggle.up:before{content:"\f151"}i.icon.toggle.right:before{content:"\f152"}i.icon.long.arrow.down:before{content:"\f175"}i.icon.long.arrow.up:before{content:"\f176"}i.icon.long.arrow.left:before{content:"\f177"}i.icon.long.arrow.right:before{content:"\f178"}i.icon.arrow.circle.outline.right:before{content:"\f18e"}i.icon.arrow.circle.outline.left:before{content:"\f190"}i.icon.toggle.left:before{content:"\f191"}i.icon.power:before{content:"\f011"}i.icon.trash:before{content:"\f014"}i.icon.disk.outline:before{content:"\f0a0"}i.icon.desktop:before{content:"\f108"}i.icon.laptop:before{content:"\f109"}i.icon.tablet:before{content:"\f10a"}i.icon.mobile:before{content:"\f10b"}i.icon.game:before{content:"\f11b"}i.icon.keyboard:before{content:"\f11c"}i.icon.folder:before{content:"\f07b"}i.icon.folder.open:before{content:"\f07c"}i.icon.level.up:before{content:"\f148"}i.icon.level.down:before{content:"\f149"}i.icon.file:before{content:"\f15b"}i.icon.file.outline:before{content:"\f016"}i.icon.file.text:before{content:"\f15c"}i.icon.file.text.outline:before{content:"\f0f6"}i.icon.folder.outline:before{content:"\f114"}i.icon.folder.open.outline:before{content:"\f115"}i.icon.file.pdf.outline:before{content:"\f1c1"}i.icon.file.word.outline:before{content:"\f1c2"}i.icon.file.excel.outline:before{content:"\f1c3"}i.icon.file.powerpoint.outline:before{content:"\f1c4"}i.icon.file.image.outline:before{content:"\f1c5"}i.icon.file.archive.outline:before{content:"\f1c6"}i.icon.file.audio.outline:before{content:"\f1c7"}i.icon.file.video.outline:before{content:"\f1c8"}i.icon.file.code.outline:before{content:"\f1c9"}i.icon.barcode:before{content:"\f02a"}i.icon.qrcode:before{content:"\f029"}i.icon.fork:before{content:"\f126"}i.icon.html5:before{content:"\f13b"}i.icon.css3:before{content:"\f13c"}i.icon.rss.square:before{content:"\f143"}i.icon.openid:before{content:"\f19b"}i.icon.database:before{content:"\f1c0"}i.icon.heart:before{content:"\f004"}i.icon.star:before{content:"\f005"}i.icon.empty.star:before{content:"\f006"}i.icon.thumbs.outline.up:before{content:"\f087"}i.icon.thumbs.outline.down:before{content:"\f088"}i.icon.star.half:before{content:"\f089"}i.icon.empty.heart:before{content:"\f08a"}i.icon.smile:before{content:"\f118"}i.icon.frown:before{content:"\f119"}i.icon.meh:before{content:"\f11a"}i.icon.star.half.empty:before{content:"\f123"}i.icon.thumbs.up:before{content:"\f164"}i.icon.thumbs.down:before{content:"\f165"}i.icon.music:before{content:"\f001"}i.icon.video.play.outline:before{content:"\f01d"}i.icon.volume.down:before{content:"\f027"}i.icon.volume.up:before{content:"\f028"}i.icon.record:before{content:"\f03d"}i.icon.step.backward:before{content:"\f048"}i.icon.fast.backward:before{content:"\f049"}i.icon.backward:before{content:"\f04a"}i.icon.play:before{content:"\f04b"}i.icon.pause:before{content:"\f04c"}i.icon.stop:before{content:"\f04d"}i.icon.forward:before{content:"\f04e"}i.icon.fast.forward:before{content:"\f050"}i.icon.step.forward:before{content:"\f051"}i.icon.eject:before{content:"\f052"}i.icon.unmute:before{content:"\f130"}i.icon.mute:before{content:"\f131"}i.icon.video.play:before{content:"\f144"}i.icon.marker:before{content:"\f041"}i.icon.coffee:before{content:"\f0f4"}i.icon.food:before{content:"\f0f5"}i.icon.building.outline:before{content:"\f0f7"}i.icon.hospital:before{content:"\f0f8"}i.icon.emergency:before{content:"\f0f9"}i.icon.first.aid:before{content:"\f0fa"}i.icon.military:before{content:"\f0fb"}i.icon.h:before{content:"\f0fd"}i.icon.location.arrow:before{content:"\f124"}i.icon.space.shuttle:before{content:"\f197"}i.icon.university:before{content:"\f19c"}i.icon.building:before{content:"\f1ad"}i.icon.paw:before{content:"\f1b0"}i.icon.spoon:before{content:"\f1b1"}i.icon.car:before{content:"\f1b9"}i.icon.taxi:before{content:"\f1ba"}i.icon.tree:before{content:"\f1bb"}i.icon.table:before{content:"\f0ce"}i.icon.columns:before{content:"\f0db"}i.icon.sort:before{content:"\f0dc"}i.icon.sort.ascending:before{content:"\f0dd"}i.icon.sort.descending:before{content:"\f0de"}i.icon.sort.alphabet.ascending:before{content:"\f15d"}i.icon.sort.alphabet.descending:before{content:"\f15e"}i.icon.sort.content.ascending:before{content:"\f160"}i.icon.sort.content.descending:before{content:"\f161"}i.icon.sort.numeric.ascending:before{content:"\f162"}i.icon.sort.numeric.descending:before{content:"\f163"}i.icon.font:before{content:"\f031"}i.icon.bold:before{content:"\f032"}i.icon.italic:before{content:"\f033"}i.icon.text.height:before{content:"\f034"}i.icon.text.width:before{content:"\f035"}i.icon.align.left:before{content:"\f036"}i.icon.align.center:before{content:"\f037"}i.icon.align.right:before{content:"\f038"}i.icon.align.justify:before{content:"\f039"}i.icon.list:before{content:"\f03a"}i.icon.outdent:before{content:"\f03b"}i.icon.indent:before{content:"\f03c"}i.icon.linkify:before{content:"\f0c1"}i.icon.cut:before{content:"\f0c4"}i.icon.copy:before{content:"\f0c5"}i.icon.attach:before{content:"\f0c6"}i.icon.save:before{content:"\f0c7"}i.icon.content:before{content:"\f0c9"}i.icon.unordered.list:before{content:"\f0ca"}i.icon.ordered.list:before{content:"\f0cb"}i.icon.strikethrough:before{content:"\f0cc"}i.icon.underline:before{content:"\f0cd"}i.icon.paste:before{content:"\f0ea"}i.icon.unlink:before{content:"\f127"}i.icon.superscript:before{content:"\f12b"}i.icon.subscript:before{content:"\f12c"}i.icon.header:before{content:"\f1dc"}i.icon.paragraph:before{content:"\f1dd"}i.icon.euro:before{content:"\f153"}i.icon.pound:before{content:"\f154"}i.icon.dollar:before{content:"\f155"}i.icon.rupee:before{content:"\f156"}i.icon.yen:before{content:"\f157"}i.icon.ruble:before{content:"\f158"}i.icon.lira:before{content:"\f195"}i.icon.twitter.square:before{content:"\f081"}i.icon.facebook.square:before{content:"\f082"}i.icon.linkedin.square:before{content:"\f08c"}i.icon.github.square:before{content:"\f092"}i.icon.twitter:before{content:"\f099"}i.icon.facebook:before{content:"\f09a"}i.icon.github:before{content:"\f09b"}i.icon.pinterest:before{content:"\f0d2"}i.icon.pinterest.square:before{content:"\f0d3"}i.icon.google.plus.square:before{content:"\f0d4"}i.icon.google.plus:before{content:"\f0d5"}i.icon.linkedin:before{content:"\f0e1"}i.icon.github.alternate:before{content:"\f113"}i.icon.maxcdn:before{content:"\f136"}i.icon.bitcoin:before{content:"\f15a"}i.icon.youtube.square:before{content:"\f166"}i.icon.youtube:before{content:"\f167"}i.icon.xing:before{content:"\f168"}i.icon.xing.square:before{content:"\f169"}i.icon.youtube.play:before{content:"\f16a"}i.icon.dropbox:before{content:"\f16b"}i.icon.stack.overflow:before{content:"\f16c"}i.icon.instagram:before{content:"\f16d"}i.icon.flickr:before{content:"\f16e"}i.icon.adn:before{content:"\f170"}i.icon.bitbucket:before{content:"\f171"}i.icon.bitbucket.square:before{content:"\f172"}i.icon.tumblr:before{content:"\f173"}i.icon.tumblr.square:before{content:"\f174"}i.icon.apple:before{content:"\f179"}i.icon.windows:before{content:"\f17a"}i.icon.android:before{content:"\f17b"}i.icon.linux:before{content:"\f17c"}i.icon.dribbble:before{content:"\f17d"}i.icon.skype:before{content:"\f17e"}i.icon.foursquare:before{content:"\f180"}i.icon.trello:before{content:"\f181"}i.icon.gittip:before{content:"\f184"}i.icon.vk:before{content:"\f189"}i.icon.weibo:before{content:"\f18a"}i.icon.renren:before{content:"\f18b"}i.icon.pagelines:before{content:"\f18c"}i.icon.stack.exchange:before{content:"\f18d"}i.icon.vimeo:before{content:"\f194"}i.icon.slack:before{content:"\f198"}i.icon.wordpress:before{content:"\f19a"}i.icon.yahoo:before{content:"\f19e"}i.icon.google:before{content:"\f1a0"}i.icon.reddit:before{content:"\f1a1"}i.icon.reddit.square:before{content:"\f1a2"}i.icon.stumbleupon.circle:before{content:"\f1a3"}i.icon.stumbleupon:before{content:"\f1a4"}i.icon.delicious:before{content:"\f1a5"}i.icon.digg:before{content:"\f1a6"}i.icon.pied.piper:before{content:"\f1a7"}i.icon.pied.piper.alternate:before{content:"\f1a8"}i.icon.drupal:before{content:"\f1a9"}i.icon.joomla:before{content:"\f1aa"}i.icon.behance:before{content:"\f1b4"}i.icon.behance.square:before{content:"\f1b5"}i.icon.steam:before{content:"\f1b6"}i.icon.steam.square:before{content:"\f1b7"}i.icon.spotify:before{content:"\f1bc"}i.icon.deviantart:before{content:"\f1bd"}i.icon.soundcloud:before{content:"\f1be"}i.icon.vine:before{content:"\f1ca"}i.icon.codepen:before{content:"\f1cb"}i.icon.jsfiddle:before{content:"\f1cc"}i.icon.rebel:before{content:"\f1d0"}i.icon.empire:before{content:"\f1d1"}i.icon.git.square:before{content:"\f1d2"}i.icon.git:before{content:"\f1d3"}i.icon.hacker.news:before{content:"\f1d4"}i.icon.tencent.weibo:before{content:"\f1d5"}i.icon.qq:before{content:"\f1d6"}i.icon.wechat:before{content:"\f1d7"}i.icon.like:before{content:"\f004"}i.icon.favorite:before{content:"\f005"}i.icon.video:before{content:"\f008"}i.icon.check:before{content:"\f00c"}i.icon.cancel:before,i.icon.close:before,i.icon.delete:before,i.icon.remove:before,i.icon.x:before{content:"\f00d"}i.icon.magnify:before,i.icon.zoom.in:before{content:"\f00e"}i.icon.shutdown:before{content:"\f011"}i.icon.signal:before{content:"\f012"}i.icon.clock:before,i.icon.time:before{content:"\f017"}i.icon.play.circle.outline:before{content:"\f01d"}i.icon.clockwise:before{content:"\f01e"}i.icon.headphone:before{content:"\f025"}i.icon.volume.off:before{content:"\f026"}i.icon.camera:before{content:"\f030"}i.icon.video.camera:before{content:"\f03d"}i.icon.picture:before{content:"\f03e"}i.icon.compose:before,i.icon.pencil:before{content:"\f040"}i.icon.point:before{content:"\f041"}i.icon.tint:before{content:"\f043"}i.icon.signup:before{content:"\f044"}i.icon.plus.circle:before{content:"\f055"}i.icon.minus.circle:before{content:"\f056"}i.icon.dont:before{content:"\f05e"}i.icon.minimize:before{content:"\f066"}i.icon.add:before{content:"\f067"}i.icon.eye:before{content:"\f06e"}i.icon.cart:before{content:"\f07a"}i.icon.plane:before{content:"\f072"}i.icon.shuffle:before{content:"\f074"}i.icon.chat:before,i.icon.talk:before{content:"\f075"}i.icon.shopping.cart:before{content:"\f07a"}i.icon.bar.graph:before{content:"\f080"}i.icon.key:before,i.icon.privacy:before{content:"\f084"}i.icon.cogs:before{content:"\f085"}i.icon.discussions:before{content:"\f086"}i.icon.like.outline:before{content:"\f087"}i.icon.dislike.outline:before{content:"\f088"}i.icon.heart.outline:before{content:"\f08a"}i.icon.log.out:before{content:"\f08b"}i.icon.thumb.tack:before{content:"\f08d"}i.icon.winner:before{content:"\f091"}i.icon.bookmark.outline:before{content:"\f097"}i.icon.phone.square:before{content:"\f098"}i.icon.credit.card:before{content:"\f09d"}i.icon.rss:before{content:"\f09e"}i.icon.hdd.outline:before{content:"\f0a0"}i.icon.bullhorn:before{content:"\f0a1"}i.icon.bell:before{content:"\f0f3"}i.icon.hand.outline.right:before{content:"\f0a4"}i.icon.hand.outline.left:before{content:"\f0a5"}i.icon.hand.outline.up:before{content:"\f0a6"}i.icon.hand.outline.down:before{content:"\f0a7"}i.icon.globe:before{content:"\f0ac"}i.icon.wrench:before{content:"\f0ad"}i.icon.briefcase:before{content:"\f0b1"}i.icon.group:before{content:"\f0c0"}i.icon.flask:before{content:"\f0c3"}i.icon.bars:before,i.icon.sidebar:before{content:"\f0c9"}i.icon.list.ul:before{content:"\f0ca"}i.icon.list.ol:before,i.icon.numbered.list:before{content:"\f0cb"}i.icon.magic:before{content:"\f0d0"}i.icon.truck:before{content:"\f0d1"}i.icon.currency:before{content:"\f0d6"}i.icon.dropdown:before,i.icon.triangle.down:before{content:"\f0d7"}i.icon.triangle.up:before{content:"\f0d8"}i.icon.triangle.left:before{content:"\f0d9"}i.icon.triangle.right:before{content:"\f0da"}i.icon.envelope:before{content:"\f0e0"}i.icon.conversation:before{content:"\f0e6"}i.icon.lightning:before{content:"\f0e7"}i.icon.umbrella:before{content:"\f0e9"}i.icon.lightbulb:before{content:"\f0eb"}i.icon.suitcase:before{content:"\f0f2"}i.icon.bell.outline:before{content:"\f0a2"}i.icon.ambulance:before{content:"\f0f9"}i.icon.medkit:before{content:"\f0fa"}i.icon.fighter.jet:before{content:"\f0fb"}i.icon.beer:before{content:"\f0fc"}i.icon.plus.square:before{content:"\f0fe"}i.icon.computer:before{content:"\f108"}i.icon.circle.outline:before{content:"\f10c"}i.icon.spinner:before{content:"\f110"}i.icon.gamepad:before{content:"\f11b"}i.icon.star.half.full:before{content:"\f123"}i.icon.question:before{content:"\f128"}i.icon.attention:before{content:"\f12a"}i.icon.eraser:before{content:"\f12d"}i.icon.microphone:before{content:"\f130"}i.icon.microphone.slash:before{content:"\f131"}i.icon.shield:before{content:"\f132"}i.icon.target:before{content:"\f140"}i.icon.play.circle:before{content:"\f144"}i.icon.pencil.square:before{content:"\f14b"}i.icon.compass:before{content:"\f14e"}i.icon.eur:before{content:"\f153"}i.icon.gbp:before{content:"\f154"}i.icon.usd:before{content:"\f155"}i.icon.inr:before{content:"\f156"}i.icon.cny:before,i.icon.jpy:before,i.icon.rmb:before{content:"\f157"}i.icon.rouble:before,i.icon.rub:before{content:"\f158"}i.icon.krw:before,i.icon.won:before{content:"\f159"}i.icon.btc:before{content:"\f15a"}i.icon.try:before{content:"\f195"}i.icon.zip:before{content:"\f187"}i.icon.dot.circle.outline:before{content:"\f192"}i.icon.sliders:before{content:"\f1de"}i.icon.graduation:before{content:"\f19d"}i.icon.\33d:before{content:"\f1b2"}i.icon.weixin:before{content:"\f1d7"}.ui.image{position:relative;display:inline-block;vertical-align:middle;max-width:100%;background-color:transparent}img.ui.image{display:block}.ui.image img,.ui.image svg{display:block;max-width:100%;height:auto}.ui.disabled.image{cursor:default;opacity:.3}.ui.inline.image,.ui.inline.image img,.ui.inline.image svg{display:inline-block}.ui.top.aligned.image,.ui.top.aligned.image img,.ui.top.aligned.image svg,.ui.top.aligned.images .image{display:inline-block;vertical-align:top}.ui.middle.aligned.image,.ui.middle.aligned.image img,.ui.middle.aligned.image svg,.ui.middle.aligned.images .image{display:inline-block;vertical-align:middle}.ui.bottom.aligned.image,.ui.bottom.aligned.image img,.ui.bottom.aligned.image svg,.ui.bottom.aligned.images .image{display:inline-block;vertical-align:bottom}.ui.rounded.image,.ui.rounded.image img,.ui.rounded.image svg,.ui.rounded.images .image,.ui.rounded.images img,.ui.rounded.images svg{border-radius:.3125em}.ui.bordered.image img,.ui.bordered.image svg,.ui.bordered.images .image,.ui.bordered.images img,.ui.bordered.images svg,img.ui.bordered.image{border:1px solid rgba(0,0,0,.1)}.ui.circular.image,.ui.circular.images{overflow:hidden}.ui.circular.image,.ui.circular.image img,.ui.circular.image svg,.ui.circular.images .image,.ui.circular.images img,.ui.circular.images svg{border-radius:500rem}.ui.fluid.image,.ui.fluid.image img,.ui.fluid.image svg,.ui.fluid.images,.ui.fluid.images img,.ui.fluid.images svg{display:block;width:100%}.ui.avatar.image,.ui.avatar.image img,.ui.avatar.image svg,.ui.avatar.images .image,.ui.avatar.images img,.ui.avatar.images svg{margin-right:.25em;display:inline-block;width:2.5em;height:2.5em;border-radius:500rem}.ui.floated.image,.ui.floated.images{float:left;margin-right:1em;margin-bottom:1em}.ui.right.floated.image,.ui.right.floated.images{float:right;margin-right:0;margin-bottom:1em;margin-left:1em}.ui.floated.image:last-child,.ui.floated.images:last-child{margin-bottom:0}.ui.centered.image,.ui.centered.images{margin-left:auto;margin-right:auto}.ui.mini.image,.ui.mini.images .image,.ui.mini.images img,.ui.mini.images svg{width:20px;font-size:.71428571rem}.ui.tiny.image,.ui.tiny.images .image,.ui.tiny.images img,.ui.tiny.images svg{width:80px;font-size:.85714286rem}.ui.small.image,.ui.small.images .image,.ui.small.images img,.ui.small.images svg{width:150px;font-size:.92857143rem}.ui.medium.image,.ui.medium.images .image,.ui.medium.images img,.ui.medium.images svg{width:300px;font-size:1rem}.ui.large.image,.ui.large.images .image,.ui.large.images img,.ui.large.images svg{width:450px;font-size:1.14285714rem}.ui.big.image,.ui.big.images .image,.ui.big.images img,.ui.big.images svg{width:600px;font-size:1.28571429rem}.ui.huge.image,.ui.huge.images .image,.ui.huge.images img,.ui.huge.images svg{width:800px;font-size:1.42857143rem}.ui.massive.image,.ui.massive.images .image,.ui.massive.images img,.ui.massive.images svg{width:960px;font-size:1.71428571rem}.ui.images{font-size:0;margin:0 -.25rem}.ui.images .image,.ui.images img,.ui.images svg{display:inline-block;margin:0 .25rem .5rem}.ui.input{position:relative;display:inline-block;color:rgba(0,0,0,.8)}.ui.input input{margin:0;width:100%;outline:0;-webkit-tap-highlight-color:rgba(255,255,255,0);text-align:left;line-height:1.2142em;font-family:"Helvetica Neue",Helvetica,Arial;padding:.67861em 1em;background:#fff;border:1px solid rgba(0,0,0,.15);color:rgba(0,0,0,.8);border-radius:.2857rem;-webkit-transition:background-color .2s ease,box-shadow .2s ease,border-color .2s ease;transition:background-color .2s ease,box-shadow .2s ease,border-color .2s ease;box-shadow:none}.ui.input input::-webkit-input-placeholder{color:rgba(0,0,0,.4)}.ui.input input::-moz-placeholder{color:rgba(0,0,0,.4)}.ui.input input:active,.ui.input.down input{border-color:rgba(0,0,0,.3);background:#fafafa;color:rgba(0,0,0,.8);box-shadow:none}.ui.loading.loading.input>.icon:before{border:.2em solid rgba(0,0,0,.1)}.ui.loading.loading.input>.icon:before,.ui.loading.loading.input>.icon:after{position:absolute;content:'';top:50%;left:50%;margin:-.64285em 0 0 -.64285em;width:1.2857em;height:1.2857em;border-radius:500rem}.ui.loading.loading.input>.icon:after{-webkit-animation:button-spin .6s linear;animation:button-spin .6s linear;-webkit-animation-iteration-count:infinite;animation-iteration-count:infinite;border-color:#aaa transparent transparent;border-style:solid;border-width:.2em;box-shadow:0 0 0 1px transparent}.ui.input input:focus,.ui.input.focus input{border-color:rgba(39,41,43,.3);background:0 0;color:rgba(0,0,0,.8);box-shadow:none}.ui.input input:focus input::-webkit-input-placeholder,.ui.input.focus input input::-webkit-input-placeholder{color:rgba(0,0,0,.8)}.ui.input input:focus input::-moz-placeholder,.ui.input.focus input input::-moz-placeholder{color:rgba(0,0,0,.8)}.ui.input.error input{background-color:#fff0f0;border-color:#dbb1b1;color:#d95c5c;box-shadow:none}.ui.input.error input ::-webkit-input-placeholder{color:rgba(255,80,80,.4)}.ui.input.error input ::-moz-placeholder{color:rgba(255,80,80,.4)}.ui.input.error input :focus::-webkit-input-placeholder{color:rgba(255,80,80,.7)}.ui.input.error input :focus::-moz-placeholder{color:rgba(255,80,80,.7)}.ui.transparent.input input{border-color:transparent;background-color:transparent;padding:0}.ui.transparent.icon.input>.icon{width:1.25em}.ui.transparent.icon.input>input{padding-left:0!important;padding-right:2em!important}.ui.transparent[class*="left icon"].input>input{padding-left:2em!important}.ui.transparent.inverted.input input::-moz-placeholder{color:rgba(255,255,255,.5)}.ui.transparent.inverted.input{color:#fff}.ui.transparent.inverted.input input{color:inherit}.ui.icon.input>.icon{cursor:default;position:absolute;text-align:center;top:0;right:0;margin:0;height:100%;width:2.82142em;opacity:.5;border-radius:0 .2857rem .2857rem 0;-webkit-transition:opacity .3s ease;transition:opacity .3s ease}.ui.icon.input>.icon:after,.ui.icon.input>.icon:before{left:0;position:absolute;text-align:center;top:50%;width:100%;margin-top:-.5em}.ui.icon.input>.link.icon{cursor:pointer}.ui.icon.input input{padding-right:2.82142em!important}.ui.icon.input>.circular.icon{top:.35em;right:.5em}.ui[class*="left icon"].input>.icon{right:auto;left:1px;border-radius:.2857rem 0 0 .2857rem}.ui[class*="left icon"].input>.circular.icon{right:auto;left:.5em}.ui[class*="left icon"].input>input{padding-left:2.82142em!important;padding-right:1em!important}.ui.icon.input>input:focus~.icon{opacity:1}.ui.labeled.input{display:table}.ui.labeled.input>input{display:table-cell;vertical-align:top}.ui.labeled.input>.label{display:table-cell;vertical-align:middle;white-space:nowrap;font-size:1em}.ui.labeled.input>.label>.icon{display:inline;vertical-align:top}.ui.fluid.labeled.input{display:table;width:100%}.ui.fluid.labeled.input>.label{width:.01%}.ui.labeled.input:not([class*="corner labeled"]):not([class*="right labeled"])>input{border-left:none;border-top-left-radius:0;border-bottom-left-radius:0}.ui.labeled.input:not([class*="corner labeled"]):not([class*="right labeled"])>.label{border-top-right-radius:0;border-bottom-right-radius:0}.ui[class*="right labeled"].input>input{border-right:none;border-top-right-radius:0!important;border-bottom-right-radius:0!important}.ui[class*="right labeled"].input>.label{border-top-left-radius:0;border-bottom-left-radius:0}.ui.labeled.input .corner.label{top:1px;right:1px;font-size:.75em;border-radius:0 .2857rem 0 0}.ui.labeled.input input{padding-right:2.5em!important}.ui[class*="corner labeled"].input{display:inline-block}.ui[class*="corner labeled"].input>input{display:block}.ui[class*="corner labeled"].icon.input:not(.left)>input{padding-right:3.25em!important}.ui[class*="corner labeled"].icon.input:not(.left)>.icon{margin-right:1.25em}.ui.action.input{display:table}.ui.action.input>input{display:table-cell;vertical-align:top}.ui.action.input>.button,.ui.action.input>.buttons{display:table-cell;vertical-align:middle;white-space:nowrap;padding-top:.78571em;padding-bottom:.78571em}.ui.action.input>.button>.icon,.ui.action.input>.buttons>.button>.icon{display:inline;vertical-align:top}.ui.fluid.action.input{display:table;width:100%}.ui.fluid.action.input>.button{width:.01%}.ui.action.input:not([class*="left action"])>input{border-right:none;border-top-right-radius:0!important;border-bottom-right-radius:0!important}.ui.action.input:not([class*="left action"])>.button,.ui.action.input:not([class*="left action"])>.buttons{border-top-left-radius:0;border-bottom-left-radius:0}.ui[class*="left action"].input>.button,.ui[class*="left action"].input>.buttons{border-top-right-radius:0;border-bottom-right-radius:0}.ui[class*="left action"].input>input{border-left:none;border-top-left-radius:0;border-bottom-left-radius:0}.ui.inverted.input input{border:none}.ui.fluid.input{display:block}.ui.mini.input{font-size:.8125rem}.ui.small.input{font-size:.875rem}.ui.input{font-size:1rem}.ui.large.input{font-size:1.125rem}.ui.big.input{font-size:1.25rem}.ui.huge.input{font-size:1.375rem}.ui.massive.input{font-size:1.5rem}.ui.items>.item{table-layout:fixed;display:table;margin:1em 0;width:100%;min-height:0;background:0 0;padding:0;border:none;border-radius:0;box-shadow:none;-webkit-transition:box-shadow .2s ease;transition:box-shadow .2s ease;z-index:''}.ui.items>.item a{cursor:pointer}.ui.items{margin:1.5em 0}.ui.items:first-child{margin-top:0!important}.ui.items:last-child{margin-bottom:0!important}.ui.items>.item{min-width:100%}.ui.items>.item:after{display:block;content:' ';height:0;clear:both;overflow:hidden;visibility:hidden}.ui.items>.item:first-child{margin-top:0}.ui.items>.item:last-child{margin-bottom:0}.ui.items>.item>.image{position:relative;display:table-cell;float:none;margin:0;padding:0;max-height:'';vertical-align:top}.ui.items>.item>.image>img{display:block;width:100%;height:auto;border-radius:.125rem;border:none}.ui.items>.item>.image:only-child>img{border-radius:0}.ui.items>.item>.content{display:block;background:0 0;margin:0;padding:0;box-shadow:none;font-size:1em;border:none;border-radius:0}.ui.items>.item>.content:after{display:block;content:' ';height:0;clear:both;overflow:hidden;visibility:hidden}.ui.items>.item>.image+.content{width:100%;display:table-cell;margin-left:0;vertical-align:top;padding-left:1.5em}.ui.items>.item>.content>.header{display:inline-block;margin:-.165em 0 0;font-family:Lato,'Helvetica Neue',Arial,Helvetica,sans-serif;font-weight:700;color:rgba(0,0,0,.85)}.ui.items>.item>.content>.header:not(.ui){font-size:1.2em}.ui.items>.item [class*="left floated"]{float:left}.ui.items>.item [class*="right floated"]{float:right}.ui.items>.item .content img{display:inline-block;vertical-align:middle;width:2em}.ui.items>.item .avatar img,.ui.items>.item img.avatar{width:2em;height:2em;border-radius:500rem}.ui.items>.item>.content>.description{margin-top:.6em;max-width:550px;font-size:1em;line-height:1.33;color:rgba(0,0,0,.8)}.ui.items>.item>.content p{margin:0 0 .5em}.ui.items>.item>.content p:last-child{margin-bottom:0}.ui.items>.item .meta{font-size:1em;line-height:1em;color:rgba(0,0,0,.6)}.ui.items>.item .meta *{margin-right:.3em}.ui.items>.item .meta :last-child{margin-right:0}.ui.items>.item .meta [class*="right floated"]{margin-right:0;margin-left:.3em}.ui.items>.item>.content a:not(.ui){color:'';-webkit-transition:color .2s ease;transition:color .2s ease}.ui.items>.item>.content a:not(.ui):hover{color:''}.ui.items>.item>.content>a.header{color:rgba(0,0,0,.85)}.ui.items>.item>.content>a.header:hover{color:#00b2f3}.ui.items>.item .meta>a:not(.ui){color:rgba(0,0,0,.4)}.ui.items>.item .meta>a:not(.ui):hover{color:rgba(0,0,0,.8)}.ui.items>.item>.content .favorite.icon{cursor:pointer;opacity:.75;-webkit-transition:color .2s ease;transition:color .2s ease}.ui.items>.item>.content .favorite.icon:hover{opacity:1;color:#ffb70a}.ui.items>.item>.content .active.favorite.icon{color:#ffb70a}.ui.items>.item>.content .like.icon{cursor:pointer;opacity:.75;-webkit-transition:color .2s ease;transition:color .2s ease}.ui.items>.item>.content .like.icon:hover{opacity:1;color:#ff2733}.ui.items>.item>.content .active.like.icon{color:#ff2733}.ui.items>.item .extra{display:block;position:relative;background:0 0;margin:.5rem 0 0;width:100%;padding:0;top:0;left:0;color:rgba(0,0,0,.4);box-shadow:none;-webkit-transition:color .2s ease;transition:color .2s ease;border-top:none}.ui.items>.item .extra>*{margin:.25rem .5rem .25rem 0}.ui.items>.item .extra>[class*="right floated"]{margin:.25rem 0 .25rem .5rem}.ui.items>.item .extra:after{display:block;content:' ';height:0;clear:both;overflow:hidden;visibility:hidden}.ui.items>.item>.image:not(.ui){width:175px}@media only screen and (min-width:768px) and (max-width:991px){.ui.items>.item{margin:1em 0}.ui.items>.item>.image:not(.ui){width:150px}.ui.items>.item>.image+.content{display:block;padding:0 0 0 1em}}@media only screen and (max-width:767px){.ui.items>.item{margin:2em 0}.ui.items>.item>.image{display:block;margin-left:auto;margin-right:auto}.ui.items>.item>.image,.ui.items>.item>.image>img{max-width:100%!important;width:auto!important;max-height:250px!important}.ui.items>.item>.image+.content{display:block;padding:1.5em 0 0}}.ui.items>.item>.image+[class*="top aligned"].content{vertical-align:top}.ui.items>.item>.image+[class*="middle aligned"].content{vertical-align:middle}.ui.items>.item>.image+[class*="bottom aligned"].content{vertical-align:bottom}.ui.relaxed.items>.item{margin:1.5em 0}.ui[class*="very relaxed"].items>.item{margin:2em 0}.ui.divided.items>.item{border-top:1px solid rgba(39,41,43,.15);margin:0;padding:1em 0}.ui.divided.items>.item:first-child{border-top:none;margin-top:0!important;padding-top:0!important}.ui.divided.items>.item:last-child{margin-bottom:0!important;padding-bottom:0!important}.ui.relaxed.divided.items>.item{margin:0;padding:1.5em 0}.ui[class*="very relaxed"].divided.items>.item{margin:0;padding:2em 0}.ui.items a.item:hover,.ui.link.items>.item:hover{cursor:pointer}.ui.items a.item:hover .content .header,.ui.link.items>.item:hover .content .header{color:#00b2f3}.ui.items>.item{font-size:1em}.ui.label{display:inline-block;vertical-align:baseline;line-height:1;margin:0 .125em;background-color:#e8e8e8;border-color:#e8e8e8;background-image:none;padding:.6em .8em;color:rgba(0,0,0,.6);text-transform:none;font-weight:700;border-radius:.2857rem;box-sizing:border-box;-webkit-transition:background .2s ease;transition:background .2s ease}.ui.label:first-child{margin-left:0}.ui.label:last-child{margin-right:0}a.ui.label,.ui.label a{cursor:pointer}.ui.label a{color:inherit;opacity:.8;-webkit-transition:.2s opacity ease;transition:.2s opacity ease}.ui.label a:hover{opacity:1}.ui.label .icon{width:auto;margin:0 .75em 0 0}.ui.label .detail{display:inline-block;vertical-align:top;font-weight:700;margin-left:1em;opacity:.8}.ui.label .detail .icon{margin:0 .25em 0 0}.ui.label .close.icon,.ui.label .delete.icon{cursor:pointer;margin-right:0;margin-left:.5em;opacity:.8;-webkit-transition:background .2s ease;transition:background .2s ease}.ui.label .delete.icon:hover{opacity:1}.ui.labels .label{margin:0 .5em .75em 0}.ui.attached.segment>.ui.top.left.attached.label,.ui.bottom.attached.segment>.ui.top.left.attached.label{border-radius-top-left:0}.ui.attached.segment>.ui.top.right.attached.label,.ui.bottom.attached.segment>.ui.top.right.attached.label{border-radius-top-right:0}.ui.top.attached.segment>.ui.bottom.left.attached.label{border-radius-bottom-left:0}.ui.top.attached.segment>.ui.bottom.right.attached.label{border-radius-bottom-right:0}.ui.top.attached.label:first-child+:not(.attached){margin-top:2rem!important}.ui.bottom.attached.label:first-child~:last-child:not(.attached){margin-top:0;margin-bottom:2rem!important}.ui.image.label{width:auto!important;margin-top:0;margin-bottom:0;max-width:9999px;vertical-align:baseline;text-transform:none;background:#e8e8e8;padding:.6em .8em .6em .5em;border-radius:.2857rem;box-shadow:none}.ui.image.label img{display:inline-block;vertical-align:top;height:2.2em;margin:-.6em .5em -.6em -.5em;border-radius:.2857rem}.ui.image.label .detail{background:rgba(0,0,0,.1);margin:-.6em -.8em -.6em .5em;padding:.6em .8em;border-radius:0 .2857rem .2857rem 0}.ui.tag.label,.ui.tag.labels .label{margin-left:1em;position:relative;padding-left:1.5em;padding-right:1.5em;border-radius:0 .2857rem .2857rem 0}.ui.tag.label:before,.ui.tag.labels .label:before{position:absolute;-webkit-transform:translateY(-50%) translateX(50%) rotate(-45deg);-ms-transform:translateY(-50%) translateX(50%) rotate(-45deg);transform:translateY(-50%) translateX(50%) rotate(-45deg);top:50%;right:100%;content:'';background-color:#e8e8e8;background-image:none;width:1.56em;height:1.56em;-webkit-transition:background .2s ease;transition:background .2s ease}.ui.tag.label:after,.ui.tag.labels .label:after{position:absolute;content:'';top:50%;left:-.25em;margin-top:-.25em;background-color:#fff!important;width:.5em;height:.5em;box-shadow:0 -1px 1px 0 rgba(0,0,0,.3);border-radius:500rem}.ui.corner.label{margin:0;padding:0;text-align:center;width:3.25em;height:3.25em;z-index:10}.ui.corner.label,.ui.corner.label:after{position:absolute;right:0;top:0;background-color:transparent!important;-webkit-transition:border-color .2s ease;transition:border-color .2s ease}.ui.corner.label:after{content:"";z-index:-1;width:0;height:0;border-top:0 solid transparent;border-right:3.25em solid transparent;border-bottom:3.25em solid transparent;border-left:0 solid transparent;border-right-color:inherit}.ui.corner.label .icon{position:relative;top:.4em;left:.75em;font-size:1em;margin:0}.ui.left.corner.label{right:auto;left:0}.ui.left.corner.label:after{right:auto;left:0;border-top:3.25em solid transparent;border-right:3.25em solid transparent;border-bottom:0 solid transparent;border-left:0 solid transparent;border-top-color:inherit}.ui.left.corner.label .icon{left:-.75em}.ui.segment>.ui.corner.label{top:-1px;right:-1px}.ui.segment>.ui.left.corner.label{right:auto;left:-1px}.ui.input>.ui.corner.label{top:1px;right:1px}.ui.input>.ui.right.corner.label{right:auto;left:1px}.ui.ribbon.label{position:relative;margin:0;left:-2rem;padding-left:2rem;border-radius:0 .2857rem .2857rem 0;border-color:rgba(0,0,0,.15)}.ui.ribbon.label:after{position:absolute;content:"";top:100%;left:0;background-color:transparent!important;border-top:0 solid transparent;border-right-width:1.2em;border-right-color:inherit;border-right-style:solid;border-bottom:1.2em solid transparent;border-left:0 solid transparent;width:0;height:0}.ui.attached.label,.ui.top.attached.label{width:100%;position:absolute;margin:0;top:0;left:0;padding:.75em 1em;border-radius:.2857rem .2857rem 0 0}.ui.bottom.attached.label{top:auto;bottom:0;border-radius:0 0 .2857rem .2857rem}.ui.top.left.attached.label{width:auto;margin-top:0!important;border-radius:.2857rem 0}.ui.top.right.attached.label{width:auto;left:auto;right:0;border-radius:0 .2857rem}.ui.bottom.left.attached.label{width:auto;top:auto;bottom:0;border-radius:0 .2857rem}.ui.bottom.right.attached.label{top:auto;bottom:0;left:auto;right:0;width:auto;border-radius:.2857rem 0}.ui.label.disabled{opacity:.5}a.ui.label:hover,a.ui.labels .label:hover{border-color:#e0e0e0}a.ui.label:hover,a.ui.labels .label:hover,.ui.labels a.label:hover:before,a.ui.label:hover:before{background-color:#e0e0e0;background-image:none;color:rgba(0,0,0,.8)}.ui.label.visible,.ui.labels.visible .label{display:inline-block!important}.ui.label.hidden,.ui.labels.hidden .label{display:none!important}.ui.black.label,.ui.black.labels .label{background-color:#1b1c1d!important;border-color:#1b1c1d!important;color:#fff!important}.ui.black.label:before,.ui.black.labels .label:before,.ui.labels .black.label:before{background-color:#1b1c1d!important}a.ui.black.label:hover,a.ui.black.labels .label:hover{background-color:#1b1c1d!important;border-color:#1b1c1d!important}.ui.black.labels a.label:hover:before,.ui.labels a.black.label:hover:before,a.ui.black.label:hover:before{background-color:#1b1c1d!important}.ui.black.corner.label,.ui.black.corner.label:hover{background-color:transparent!important}.ui.black.ribbon.label{border-color:#020203!important}.ui.blue.label,.ui.blue.labels .label{background-color:#3b83c0!important;border-color:#3b83c0!important;color:#fff!important}.ui.blue.label:before,.ui.blue.labels .label:before,.ui.labels .blue.label:before{background-color:#3b83c0!important}.ui.blue.labels a.label:hover,a.ui.blue.label:hover,a.ui.blue.labels .label:hover{background-color:#458ac6!important;border-color:#458ac6!important;color:#fff!important}.ui.blue.labels a.label:hover:before,.ui.labels a.blue.label:hover:before,a.ui.blue.label:hover:before{background-color:#458ac6!important}.ui.blue.corner.label,.ui.blue.corner.label:hover{background-color:transparent!important}.ui.blue.ribbon.label{border-color:#2f6899!important}.ui.green.label,.ui.green.labels .label{background-color:#5bbd72!important;border-color:#5bbd72!important;color:#fff!important}.ui.green.label:before,.ui.green.labels .label:before,.ui.labels .green.label:before{background-color:#5bbd72!important}a.ui.green.label:hover,a.ui.green.labels .label:hover{background-color:#66c17b!important;border-color:#66c17b!important}.ui.green.labels a.label:hover:before,.ui.labels a.green.label:hover:before,a.ui.green.label:hover:before{background-color:#66c17b!important}.ui.green.corner.label,.ui.green.corner.label:hover{background-color:transparent!important}.ui.green.ribbon.label{border-color:#42a359!important}.ui.orange.label,.ui.orange.labels .label{background-color:#e07b53!important;border-color:#e07b53!important;color:#fff!important}.ui.labels .orange.label:before,.ui.orange.label:before,.ui.orange.labels .label:before{background-color:#e07b53!important}.ui.orange.labels a.label:hover,a.ui.orange.label:hover,a.ui.orange.labels .label:hover{background-color:#e28560!important;border-color:#e28560!important;color:#fff!important}.ui.labels a.orange.label:hover:before,.ui.orange.labels a.label:hover:before,a.ui.orange.label:hover:before{background-color:#e28560!important}.ui.orange.corner.label,.ui.orange.corner.label:hover{background-color:transparent!important}.ui.orange.ribbon.label{border-color:#d85a28!important}.ui.pink.label,.ui.pink.labels .label{background-color:#d9499a!important;border-color:#d9499a!important;color:#fff!important}.ui.labels .pink.label:before,.ui.pink.label:before,.ui.pink.labels .label:before{background-color:#d9499a!important}.ui.pink.labels a.label:hover,a.ui.pink.label:hover,a.ui.pink.labels .label:hover{background-color:#dc56a1!important;border-color:#dc56a1!important;color:#fff!important}.ui.labels a.pink.label:hover:before,.ui.pink.labels a.label:hover:before,a.ui.pink.label:hover:before{background-color:#dc56a1!important}.ui.pink.corner.label,.ui.pink.corner.label:hover{background-color:transparent!important}.ui.pink.ribbon.label{border-color:#c62981!important}.ui.purple.label,.ui.purple.labels .label{background-color:#564f8a!important;border-color:#564f8a!important;color:#fff!important}.ui.labels .purple.label:before,.ui.purple.label:before,.ui.purple.labels .label:before{background-color:#564f8a!important}.ui.purple.labels a.label:hover,a.ui.purple.label:hover,a.ui.purple.labels .label:hover{background-color:#5c5594!important;border-color:#5c5594!important;color:#fff!important}.ui.labels a.purple.label:hover:before,.ui.purple.labels a.label:hover:before,a.ui.purple.label:hover:before{background-color:#5c5594!important}.ui.purple.corner.label,.ui.purple.corner.label:hover{background-color:transparent!important}.ui.purple.ribbon.label{border-color:#423c6a!important}.ui.red.label,.ui.red.labels .label{background-color:#d95c5c!important;border-color:#d95c5c!important;color:#fff!important}.ui.labels .red.label:before,.ui.red.label:before,.ui.red.labels .label:before{background-color:#d95c5c!important}.ui.red.corner.label,.ui.red.corner.label:hover{background-color:transparent!important}a.ui.red.label:hover,a.ui.red.labels .label:hover{background-color:#dc6868!important;border-color:#dc6868!important;color:#fff!important}.ui.labels a.red.label:hover:before,.ui.red.labels a.label:hover:before,a.ui.red.label:hover:before{background-color:#dc6868!important}.ui.red.ribbon.label{border-color:#cf3333!important}.ui.teal.label,.ui.teal.labels .label{background-color:#00b5ad!important;border-color:#00b5ad!important;color:#fff!important}.ui.labels .teal.label:before,.ui.teal.label:before,.ui.teal.labels .label:before{background-color:#00b5ad!important}.ui.teal.labels a.label:hover,a.ui.teal.label:hover,a.ui.teal.labels .label:hover{background-color:#00c4bc!important;border-color:#00c4bc!important;color:#fff!important}.ui.labels a.teal.label:hover:before,.ui.teal.labels a.label:hover:before,a.ui.teal.label:hover:before{background-color:#00c4bc!important}.ui.teal.corner.label,.ui.teal.corner.label:hover{background-color:transparent!important}.ui.teal.ribbon.label{border-color:#00827c!important}.ui.yellow.label,.ui.yellow.labels .label{background-color:#f2c61f!important;border-color:#f2c61f!important;color:#fff!important}.ui.labels .yellow.label:before,.ui.yellow.label:before,.ui.yellow.labels .label:before{background-color:#f2c61f!important}.ui.yellow.labels a.label:hover,a.ui.yellow.label:hover,a.ui.yellow.labels .label:hover{background-color:#f3ca2d!important;border-color:#f3ca2d!important;color:#fff!important}.ui.labels a.yellow.label:hover:before,.ui.yellow.labels a.label:hover:before,a.ui.yellow.label:hover:before{background-color:#f3ca2d!important}.ui.yellow.corner.label,.ui.yellow.corner.label:hover{background-color:transparent!important}.ui.yellow.ribbon.label{border-color:#d2a90c!important}.ui.fluid.labels>.label,.ui.label.fluid{width:100%;box-sizing:border-box}.ui.inverted.label,.ui.inverted.labels .label{color:#fff!important}.ui.horizontal.label,.ui.horizontal.labels .label{margin:0 .5em 0 0;padding:.4em .8em;min-width:3em;text-align:center}.ui.circular.label,.ui.circular.labels .label{min-width:2em;min-height:2em;padding:.5em!important;line-height:1em;text-align:center;border-radius:500rem}.ui.empty.circular.label,.ui.empty.circular.labels .label{min-width:0;min-height:0;overflow:hidden;width:.5em;height:.5em;vertical-align:baseline}.ui.pointing.label{position:relative}.ui.attached.pointing.label{position:absolute}.ui.pointing.label:before{position:absolute;content:'';-webkit-transform:rotate(45deg);-ms-transform:rotate(45deg);transform:rotate(45deg);z-index:2;width:.6em;height:.6em;-webkit-transition:background .2s ease;transition:background .2s ease;background-color:#e8e8e8;background-image:none}.ui.pointing.above.label,.ui.pointing.label{margin-top:1em}.ui.pointing.above.label:before,.ui.pointing.label:before{margin-left:-.3em;top:-.3em;left:50%}.ui.pointing.below.label,.ui.pointing.bottom.label{margin-top:0;margin-bottom:1em}.ui.pointing.below.label:before,.ui.pointing.bottom.label:before{margin-left:-.3em;top:auto;right:auto;bottom:-.3em;left:50%}.ui.pointing.left.label{margin-top:0;margin-left:0}.ui.pointing.left.label:before{margin-top:-.3em;bottom:auto;right:auto;top:50%;left:0}.ui.pointing.right.label{margin-top:0;margin-right:0}.ui.pointing.right.label:before{margin-top:-.3em;right:-.3em;top:50%;bottom:auto;left:auto}.ui.floating.label{position:absolute;z-index:100;top:-1em;left:100%;margin:0 0 0 -1.5em!important}.ui.mini.label,.ui.mini.labels .label{font-size:.6428rem}.ui.tiny.label,.ui.tiny.labels .label{font-size:.7142rem}.ui.small.label,.ui.small.labels .label{font-size:.7857rem}.ui.label,.ui.labels .label{font-size:.8571rem}.ui.large.label,.ui.large.labels .label{font-size:1rem}.ui.big.label,.ui.big.labels .label{font-size:1.1428rem}.ui.huge.label,.ui.huge.labels .label{font-size:1.2857rem}.ui.massive.label,.ui.massive.labels .label{font-size:1.4285rem}.ui.list{list-style-type:none;margin:1em 0}.ui.list,ol.ui.list{padding:0}ul.ui.list{list-style-type:none;padding:0}.ui.list:first-child,ol.ui.list:first-child,ul.ui.list:first-child{margin-top:0;padding-top:0}.ui.list:last-child,ol.ui.list:last-child,ul.ui.list:last-child{margin-bottom:0;padding-bottom:0}.ui.list .list>.item,.ui.list>.item{list-style-type:none}.ui.list .list>.item,.ui.list>.item,ol.ui.list li,ul.ui.list li{display:list-item;table-layout:fixed;list-style-position:outside;padding:.3em 0;line-height:1.2}ul.ui.list li{list-style-type:none}.ui.list>.item:after,.ui.list>.list>.item,ol.ui.list>li:first-child:after,ul.ui.list>li:first-child:after{content:'';display:block;height:0;clear:both;visibility:hidden}.ui.list .list>.item:first-child,.ui.list>.item:first-child,ol.ui.list li:first-child,ul.ui.list li:first-child{padding-top:0}.ui.list .list>.item:last-child,.ui.list>.item:last-child,ol.ui.list li:last-child,ul.ui.list li:last-child{padding-bottom:0}.ui.list .list{margin:0}.ui.list .list,ol.ui.list ol,ul.ui.list ul{clear:both;padding:.75em 0 .25em .5em}ul.ui.list ul{margin:0}.ui.list .list>.item>.icon,.ui.list>.item>.icon{display:table-cell;margin:0;padding-top:.1rem;padding-right:.3em;vertical-align:middle;-webkit-transition:color .2s ease;transition:color .2s ease}.ui.list .list>.item [class*="top aligned"].icon,.ui.list>.item>[class*="top aligned"].icon{vertical-align:top}.ui.list .list>.item>.icon:only-child,.ui.list>.item>.icon:only-child{display:inline-block;vertical-align:top}.ui.list .list>.item>.image,.ui.list>.item>.image{display:table-cell;background-color:transparent;margin:0;padding-right:.5em;vertical-align:middle}.ui.list .list>.item>[class*="top aligned"].image,.ui.list>.item>[class*="top aligned"].image{vertical-align:top}.ui.list .list>.item>.image img,.ui.list>.item>.image img{vertical-align:middle}.ui.list .list>.item>.image:only-child,.ui.list .list>.item>img.image,.ui.list>.item>.image:only-child,.ui.list>.item>img.image{display:inline-block;padding-right:0}.ui.list .list>.item>.content,.ui.list>.item>.content{line-height:1.2em}.ui.list .list>.item>.icon+.content,.ui.list .list>.item>.icon+.content .ui.list>.item>.image+.content,.ui.list .list>.item>.image+.content,.ui.list>.item>.icon+.content,.ui.list>.item>.image+.content{display:table-cell;padding-left:.5em;vertical-align:middle}.ui.list .list>.item>img.image+.content,.ui.list>.item>img.image+.content{display:inline-block}.ui.list .list>.item [class*="top aligned"].content,.ui.list>.item>[class*="top aligned"].content{vertical-align:top}.ui.list .list>.item>.content>.list,.ui.list>.item>.content>.list{margin-left:0;padding-left:0}.ui.list .list>a.item,.ui.list>a.item{cursor:pointer;color:rgba(0,0,0,.8)}.ui.list .list>a.item:hover,.ui.list>a.item:hover{color:#00b2f3}.ui.list .list>a.item .icon,.ui.list>a.item .icon{color:rgba(0,0,0,.4)}.ui.list .item a{cursor:pointer;color:rgba(0,0,0,.8)!important}.ui.list .item a:hover{color:#00b2f3!important}.ui.list .list>.item .header,.ui.list>.item .header{display:block;margin:0;font-family:Lato,'Helvetica Neue',Arial,Helvetica,sans-serif;font-weight:700;color:rgba(0,0,0,.8)}.ui.list .list>.item .description,.ui.list>.item .description{display:block;color:rgba(0,0,0,.8)}.ui.list .list>.item [class*="left floated"],.ui.list>.item [class*="left floated"]{float:left;margin:0 1em 0 0}.ui.list .list>.item [class*="right floated"],.ui.list>.item [class*="right floated"]{float:right;margin:0 0 0 1em}.ui.menu .ui.list .list>.item,.ui.menu .ui.list>.item{display:list-item;table-layout:fixed;list-style-type:none;list-style-position:outside;padding:.3em 0;line-height:1.2}.ui.menu .ui.list .list>.item:before,.ui.menu .ui.list>.item:before{border:none;background:0 0}.ui.menu .ui.list .list>.item:first-child,.ui.menu .ui.list>.item:first-child{padding-top:0}.ui.menu .ui.list .list>.item:last-child,.ui.menu .ui.list>.item:last-child{padding-bottom:0}.ui.horizontal.list{display:inline-block;font-size:0}.ui.horizontal.list>.item{display:inline-block;margin-left:1em}.ui.horizontal.list>.item:first-child{margin-left:0!important;padding-left:0!important}.ui.horizontal.list .list{padding-left:0;padding-bottom:0}.ui.horizontal.list>.item:first-child,.ui.horizontal.list>.item:last-child{padding-top:.3em;padding-bottom:.3em}.ui.horizontal.list>.item>.icon{margin:0;padding:0 .25em 0 0}.ui.horizontal.list>.item>.icon,.ui.horizontal.list>.item>.icon+.content{float:none;display:inline-block}.ui.list .list>.disabled.item,.ui.list>.disabled.item{pointer-events:none;color:rgba(40,40,40,.3)!important}.ui.inverted.list .list>.disabled.item,.ui.inverted.list>.disabled.item{color:rgba(225,225,225,.3)!important}.ui.list .list>a.item:hover .icon,.ui.list>a.item:hover .icon{color:rgba(0,0,0,.8)}.ui.inverted.list .list>a.item>.icon,.ui.inverted.list>a.item>.icon{color:rgba(255,255,255,.8)}.ui.inverted.list .list>.item .header,.ui.inverted.list>.item .header{color:#fff}.ui.inverted.list .list>.item .description,.ui.inverted.list>.item .description{color:rgba(255,255,255,.8)}.ui.inverted.list .list>a.item,.ui.inverted.list>a.item{cursor:pointer;color:#fff}.ui.inverted.list .list>a.item:hover,.ui.inverted.list>a.item:hover{color:#00b2f3}.ui.inverted.list .item a{cursor:pointer;color:#fff!important}.ui.inverted.list .item a:hover{color:#00b2f3!important}.ui.link.list .item,.ui.link.list .item a,.ui.link.list a.item{color:rgba(0,0,0,.4);-webkit-transition:.2s color ease;transition:.2s color ease}.ui.link.list .active.item,.ui.link.list .active.item a,.ui.link.list .item a:active,.ui.link.list .item a:hover,.ui.link.list a.item:active,.ui.link.list a.item:hover{color:rgba(0,0,0,.8)}.ui.inverted.link.list .item,.ui.inverted.link.list .item a,.ui.inverted.link.list a.item{color:rgba(255,255,255,.5)}.ui.inverted.link.list .active.item a,.ui.inverted.link.list .item a:active,.ui.inverted.link.list .item a:hover,.ui.inverted.link.list a.active.item,.ui.inverted.link.list a.item:active,.ui.inverted.link.list a.item:hover{color:#fff}.ui.selection.list .list>.item,.ui.selection.list>.item{cursor:pointer;background:0 0;padding:.5em;margin:0;color:rgba(0,0,0,.4);border-radius:.5em;-webkit-transition:.2s color ease,.2s padding-left ease,.2s background-color ease;transition:.2s color ease,.2s padding-left ease,.2s background-color ease}.ui.selection.list .list>.item:last-child,.ui.selection.list>.item:last-child{margin-bottom:0}.ui.selection.list.list>.item:hover,.ui.selection.list>.item:hover{background:rgba(0,0,0,.03);color:rgba(0,0,0,.8)}.ui.selection.list .list>.item.active,.ui.selection.list .list>.item:active,.ui.selection.list>.item.active,.ui.selection.list>.item:active{background:rgba(0,0,0,.05);color:rgba(0,0,0,.8)}.ui.inverted.selection.list>.item{background:0 0;color:rgba(255,255,255,.5)}.ui.inverted.selection.list>.item:hover{background:rgba(255,255,255,.02);color:#fff}.ui.inverted.selection.list>.item.active,.ui.inverted.selection.list>.item:active{background:rgba(255,255,255,.05);color:#fff}.ui.celled.selection.list .list>.item,.ui.celled.selection.list>.item{border-radius:0}.ui.animated.list>.item{-webkit-transition:.2s color ease,.2s padding-left ease,.2s background-color ease;transition:.2s color ease,.2s padding-left ease,.2s background-color ease}.ui.animated.list:not(.horizontal)>.item:hover{padding-left:1em}.ui.fitted.list:not(.selection) .list>.item,.ui.fitted.list:not(.selection)>.item{padding-left:0;padding-right:0}.ui.fitted.selection.list .list>.item,.ui.fitted.selection.list>.item{margin-left:-.5em;margin-right:-.5em}.ui.bulleted.list{margin-left:1rem}ul.ui.list{margin:1em 0 1em 1rem}.ui.bulleted.list .list>.item,.ui.bulleted.list>.item,ul.ui.list li{position:relative}.ui.bulleted.list .list>.item:before,.ui.bulleted.list>.item:before,ul.ui.list li:before{position:absolute;top:auto;left:auto;margin-left:-1rem;content:'•';opacity:1;color:rgba(0,0,0,.8);vertical-align:top}.ui.bulleted.list .list,ul.ui.list ul{padding-left:1rem}.ui.horizontal.bulleted.list,ul.ui.horizontal.bulleted.list{margin-left:0}.ui.horizontal.bulleted.list>.item,ul.ui.horizontal.bulleted.list li{margin-left:1.5rem}.ui.horizontal.bulleted.list>.item:first-child,ul.ui.horizontal.bulleted.list li:first-child{margin-left:0}.ui.horizontal.bulleted.list>.item:first-child::before,ul.ui.horizontal.bulleted.list li:first-child::before{display:none}.ui.ordered.list{margin-left:1.25rem}.ui.ordered.list,.ui.ordered.list .list{counter-reset:ordered;list-style-type:none}ol.ui.list{margin:1em 0 1em 1.25rem}ol.ui.list,ol.ui.list ol{counter-reset:ordered;list-style-type:none}.ui.ordered.list .list>.item,.ui.ordered.list>.item,ol.ui.list li{list-style-type:none;position:relative}.ui.ordered.list .list>.item:before,.ui.ordered.list>.item:before,ol.ui.list li:before{position:absolute;top:auto;left:auto;margin-left:-1.25rem;counter-increment:ordered;content:counters(ordered,".")" ";text-align:right;color:rgba(0,0,0,.8);vertical-align:middle;opacity:.8}.ui.ordered.list .list,ol.ui.list ol{margin-left:1em}.ui.ordered.list .list>.item:before,ol.ui.list ol li:before{margin-left:-2em}.ui.ordered.horizontal.list,ol.ui.horizontal.list{margin-left:0}.ui.ordered.horizontal.list .list>.item:before,.ui.ordered.horizontal.list>.item:before,ol.ui.horizontal.list li:before{position:static;margin:0 .5em 0 0}.ui.divided.list>.item{border-top:1px solid rgba(39,41,43,.15)}.ui.divided.list .item .list>.item,.ui.divided.list .list>.item,.ui.divided.list .list>.item:first-child,.ui.divided.list>.item:first-child{border-top:none}.ui.divided.list:not(.horizontal) .list>.item:first-child{border-top-width:1px}.ui.divided.bulleted.list .list,.ui.divided.bulleted.list:not(.horizontal){margin-left:0;padding-left:0}.ui.divided.bulleted.list .list>.item:not(.horizontal),.ui.divided.bulleted.list>.item:not(.horizontal){padding-left:1rem}.ui.divided.ordered.list{margin-left:0}.ui.divided.ordered.list .list>.item,.ui.divided.ordered.list>.item{padding-left:1.25rem}.ui.divided.ordered.list .item .list{margin-left:0;margin-right:0;padding-bottom:.3em}.ui.divided.ordered.list .item .list>.item{padding-left:1em}.ui.divided.selection.list .list>.item,.ui.divided.selection.list>.item{margin:0;border-radius:0}.ui.divided.horizontal.list{margin-left:0}.ui.divided.horizontal.list>.item{border-top:none;border-left:1px solid rgba(39,41,43,.15);margin:0;padding-left:.5em;padding-right:.5em;line-height:.6}.ui.horizontal.divided.list>.item:first-child{border-left:none}.ui.divided.inverted.horizontal.list>.item,.ui.divided.inverted.list>.item,.ui.divided.inverted.list>.list{border-color:rgba(255,255,255,.2)}.ui.celled.list>.item,.ui.celled.list>.list{border-top:1px solid rgba(39,41,43,.15);padding-left:.5em;padding-right:.5em}.ui.celled.list>.item:last-child{border-bottom:1px solid rgba(39,41,43,.15)}.ui.celled.list>.item:first-child,.ui.celled.list>.item:last-child{padding-top:.3em;padding-bottom:.3em}.ui.celled.list .item .list>.item{border-width:0}.ui.celled.list .list>.item:first-child{border-top-width:0}.ui.celled.bulleted.list{margin-left:0}.ui.celled.bulleted.list .list>.item,.ui.celled.bulleted.list>.item{padding-left:1rem}.ui.celled.bulleted.list .item .list{margin-left:-1rem;margin-right:-1rem;padding-bottom:.3em}.ui.celled.ordered.list{margin-left:0}.ui.celled.ordered.list>.item{padding-left:1.25rem}.ui.celled.ordered.list .item .list{margin-left:0;margin-right:0;padding-bottom:.3em}.ui.celled.ordered.list .list>.item{padding-left:1em}.ui.horizontal.celled.list{margin-left:0}.ui.horizontal.celled.list .list>.item,.ui.horizontal.celled.list>.item{border-top:none;border-left:1px solid rgba(39,41,43,.15);margin:0;padding-left:.5em;padding-right:.5em;line-height:.6}.ui.horizontal.celled.list .list>.item:last-child,.ui.horizontal.celled.list>.item:last-child{border-bottom:none;border-right:1px solid rgba(39,41,43,.15)}.ui.celled.inverted.horizontal.list .list>.item,.ui.celled.inverted.horizontal.list>.item,.ui.celled.inverted.list>.item,.ui.celled.inverted.list>.list{border-color:1px solid rgba(255,255,255,.2)}.ui.relaxed.list:not(.horizontal) .list>.item,.ui.relaxed.list:not(.horizontal)>.item{padding-top:.5rem;padding-bottom:.5rem}.ui.horizontal.relaxed.list>.item{padding-left:1.25rem;padding-right:1.25rem}.ui[class*="very relaxed"].list:not(.horizontal) .list>.item,.ui[class*="very relaxed"].list:not(.horizontal)>.item{padding-top:1rem;padding-bottom:1rem}.ui.horizontal[class*="very relaxed"].list .list>.item,.ui.horizontal[class*="very relaxed"].list>.item{padding-left:2rem;padding-right:2rem}.ui.mini.list .list>.item,.ui.mini.list>.item{font-size:.71428571em}.ui.tiny.list .list>.item,.ui.tiny.list>.item{font-size:.85714286em}.ui.small.list .list>.item,.ui.small.list>.item{font-size:.92857143em}.ui.list .list>.item,.ui.list>.item{font-size:1em}.ui.large.list .list>.item,.ui.large.list>.item{font-size:1.14285714em}.ui.big.list .list>.item,.ui.big.list>.item{font-size:1.28571429em}.ui.huge.list .list>.item,.ui.huge.list>.item{font-size:1.42857143em}.ui.massive.list .list>.item,.ui.massive.list>.item{font-size:1.71428571em}.ui.mini.horizontal.list .list>.item,.ui.mini.horizontal.list>.item{font-size:.71428571rem}.ui.tiny.horizontal.list .list>.item,.ui.tiny.horizontal.list>.item{font-size:.85714286rem}.ui.small.horizontal.list .list>.item,.ui.small.horizontal.list>.item{font-size:.92857143rem}.ui.horizontal.list .list>.item,.ui.horizontal.list>.item{font-size:1rem}.ui.large.horizontal.list .list>.item,.ui.large.horizontal.list>.item{font-size:1.14285714rem}.ui.big.horizontal.list .list>.item,.ui.big.horizontal.list>.item{font-size:1.28571429rem}.ui.huge.horizontal.list .list>.item,.ui.huge.horizontal.list>.item{font-size:1.42857143rem}.ui.massive.horizontal.list .list>.item,.ui.massive.horizontal.list>.item{font-size:1.71428571rem}.ui.loader{display:none;position:absolute;top:50%;left:50%;margin:0;text-align:center;z-index:1000;-webkit-transform:translateX(-50%) translateY(-50%);-ms-transform:translateX(-50%) translateY(-50%);transform:translateX(-50%) translateY(-50%)}.ui.loader:before{border:.2em solid rgba(0,0,0,.1)}.ui.loader:before,.ui.loader:after{position:absolute;content:'';top:0;left:50%;border-radius:500rem}.ui.loader:after{-webkit-animation:loader .6s linear;animation:loader .6s linear;-webkit-animation-iteration-count:infinite;animation-iteration-count:infinite;border-color:#aaa transparent transparent;border-style:solid;border-width:.2em;box-shadow:0 0 0 1px transparent}@-webkit-keyframes loader{from{-webkit-transform:rotate(0deg);transform:rotate(0deg)}to{-webkit-transform:rotate(360deg);transform:rotate(360deg)}}@keyframes loader{from{-webkit-transform:rotate(0deg);transform:rotate(0deg)}to{-webkit-transform:rotate(360deg);transform:rotate(360deg)}}.ui.loader:after,.ui.loader:before{width:2.2585em;height:2.2585em;margin:0 0 0 -1.12925em}.ui.mini.loader:after,.ui.mini.loader:before{width:1.2857em;height:1.2857em;margin:0 0 0 -.64285em}.ui.small.loader:after,.ui.small.loader:before{width:1.7142em;height:1.7142em;margin:0 0 0 -.8571em}.ui.large.loader:after,.ui.large.loader:before{width:4.5714em;height:4.5714em;margin:0 0 0 -2.2857em}.ui.dimmer .loader{display:block}.ui.dimmer .ui.loader{color:#fff}.ui.dimmer .ui.loader:before{border-color:rgba(255,255,255,.15)}.ui.dimmer .ui.loader:after{border-color:#fff transparent transparent}.ui.inverted.dimmer .ui.loader{color:rgba(0,0,0,.8)}.ui.inverted.dimmer .ui.loader:before{border-color:rgba(0,0,0,.1)}.ui.inverted.dimmer .ui.loader:after{border-color:#aaa transparent transparent}.ui.text.loader{width:auto!important;height:auto!important;text-align:center;font-style:normal}.ui.indeterminate.loader:after{-webkit-animation-direction:reverse;animation-direction:reverse;-webkit-animation-duration:1.2s;animation-duration:1.2s}.ui.loader.active,.ui.loader.visible{display:block}.ui.loader.disabled,.ui.loader.hidden{display:none}.ui.inverted.dimmer .ui.mini.loader,.ui.mini.loader{width:1.2857em;height:1.2857em;font-size:.7857em}.ui.inverted.dimmer .ui.small.loader,.ui.small.loader{width:1.7142em;height:1.7142em;font-size:.9285em}.ui.inverted.dimmer .ui.loader,.ui.loader{width:2.2585em;height:2.2585em;font-size:1em}.ui.inverted.dimmer .ui.loader.large,.ui.loader.large{width:4.5714em;height:4.5714em;font-size:1.1428em}.ui.mini.text.loader{min-width:1.2857em;padding-top:1.9857em}.ui.small.text.loader{min-width:1.7142em;padding-top:2.4142em}.ui.text.loader{min-width:2.2585em;padding-top:2.9585em}.ui.large.text.loader{min-width:4.5714em;padding-top:5.2714em}.ui.inverted.loader{color:#fff}.ui.inverted.loader:before{border-color:rgba(255,255,255,.15)}.ui.inverted.loader:after{border-top-color:#fff}.ui.inline.loader{position:relative;vertical-align:middle;margin:0;left:0;top:0;-webkit-transform:none;-ms-transform:none;transform:none}.ui.inline.loader.active,.ui.inline.loader.visible{display:inline-block}.ui.menu{margin:1rem 0;background:#fff;font-size:0;font-weight:400;box-shadow:0 0 0 1px rgba(39,41,43,.15),0 1px 2px 0 rgba(0,0,0,.05);border-radius:.2857rem}.ui.menu:after{content:'';display:block;height:0;clear:both;visibility:hidden}.ui.menu:first-child{margin-top:0}.ui.menu:last-child{margin-bottom:0}.ui.menu .item{color:rgba(0,0,0,.8)}.ui.menu .item .item{color:rgba(0,0,0,.5)}.ui.menu .item .menu .link.item:hover,.ui.menu .item .menu a.item:hover{color:rgba(0,0,0,.85)}.ui.menu .item{position:relative;display:inline-block;padding:.78571em .95em;border-top:0 solid transparent;background:0 0;vertical-align:middle;line-height:1;text-decoration:none;box-sizing:border-box;-webkit-tap-highlight-color:transparent;-webkit-user-select:none;-moz-user-select:none;-ms-user-select:none;user-select:none;-webkit-transition:opacity .2s ease,background .2s ease,box-shadow .2s ease;transition:opacity .2s ease,background .2s ease,box-shadow .2s ease}.ui.menu .menu{margin:0}.ui.menu>.item:first-child{border-radius:.2857rem 0 0 .2857rem}.ui.menu:not(.vertical) .item.left,.ui.menu:not(.vertical) .menu.left{float:left}.ui.menu:not(.vertical) .item.right,.ui.menu:not(.vertical) .menu.right{float:right}.ui.menu .item:before{position:absolute;content:'';top:0;right:0;width:1px;height:100%;background:-webkit-linear-gradient(rgba(0,0,0,.05)0,rgba(0,0,0,.1)50%,rgba(0,0,0,.05)100%);background:linear-gradient(rgba(0,0,0,.05)0,rgba(0,0,0,.1)50%,rgba(0,0,0,.05)100%)}.ui.menu>.right.menu:first-child{display:none}.ui.menu .item.right:before,.ui.menu .menu.right .item:before{right:auto;left:0}.ui.menu .item>a:not(.ui),.ui.menu .item>p:only-child,.ui.menu .text.item>*{-webkit-user-select:text;-moz-user-select:text;-ms-user-select:text;user-select:text;line-height:1.3;color:rgba(0,0,0,.8)}.ui.menu .item>p:first-child{margin-top:0}.ui.menu .item>p:last-child{margin-bottom:0}.ui.menu .item>i.icon{opacity:.75;float:none;margin:0 .25em 0 0}.ui.menu .item>i.dropdown.icon{float:right;margin-left:1em}.ui.menu:not(.vertical) .item>.button{position:relative;top:-.05em;margin:-.55em 0;padding-bottom:.55em;padding-top:.55em;font-size:.875em}.ui.menu .item>.input{width:100%}.ui.menu:not(.vertical) .item>.input{position:relative;top:0;margin:-.6em 0}.ui.menu .item>.input input{font-size:1em}.ui.menu .item>.input input,.ui.menu .item>.input .button,.ui.menu .item>.input .label{padding-top:.4em;padding-bottom:.4em}.ui.small.menu .item>.input input{top:0}.ui.small.menu .item>.input input,.ui.small.menu .item>.input .button,.ui.small.menu .item>.input .label{padding-top:.4em;padding-bottom:.4em}.ui.large.menu .item>.input input{top:-.125em}.ui.large.menu .item>.input input,.ui.large.menu .item>.input .button,.ui.large.menu .item>.input .label{padding-top:.6em;padding-bottom:.6em}.ui.menu .header.item,.ui.vertical.menu .header.item{background:rgba(0,0,0,.04);margin:0;text-transform:normal;font-weight:700}.ui.menu .ui.dropdown.visible{background:rgba(0,0,0,.03);border-bottom-right-radius:0;border-bottom-left-radius:0}.ui.menu .ui.dropdown.active{box-shadow:none}.ui.menu .dropdown.item .menu{background:#fff;left:0;margin:0;min-width:-webkit-calc(100% - 1px);min-width:calc(100% - 1px);box-shadow:0 1px 3px 0 rgba(0,0,0,.08)}.ui.menu:not(.secondary) .pointing.dropdown.item .menu{margin-top:0;border-top-left-radius:0;border-top-right-radius:0}.ui.menu .simple.dropdown.item .menu{margin:0!important}.ui.secondary.menu>.menu>.active.dropdown.item{background-color:transparent}.ui.secondary.menu .dropdown.item .menu{left:0;min-width:100%}.ui.item.menu .dropdown .menu .item{width:100%}.ui.menu .item>.label{background:rgba(0,0,0,.35);color:#fff;margin:-.15em 0 -.15em .5em;padding:.3em .8em;vertical-align:baseline}.ui.menu .item>.floating.label{padding:.3em .8em}.ui.menu .item>img:only-child{display:block;max-width:100%;margin:0 auto}.ui.link.menu .menu>.item:hover,.ui.link.menu>.item:hover,.ui.menu .menu>.link.item:hover,.ui.menu .menu>a.item:hover,.ui.menu>.link.item:hover,.ui.menu>a.item:hover{cursor:pointer;background:rgba(0,0,0,.03);color:rgba(0,0,0,.8)}.ui.link.menu .item:active,.ui.menu .link.item:active,.ui.menu a.item:active{background:rgba(0,0,0,.03);color:rgba(0,0,0,.8)}.ui.menu .active.item{background:rgba(0,0,0,.03);color:rgba(0,0,0,.8);font-weight:400;box-shadow:0 2px 0 inset}.ui.menu .active.item>i.icon{opacity:1}.ui.vertical.menu .active.item{background:rgba(0,0,0,.03);border-radius:0;box-shadow:2px 0 0 inset}.ui.vertical.menu>.active.item:first-child{border-radius:0 .2857rem 0 0}.ui.vertical.menu>.active.item:last-child{border-radius:0 0 .2857rem}.ui.vertical.menu>.active.item:only-child{border-radius:0 .2857rem .2857rem 0}.ui.vertical.menu .active.item .menu .active.item{border-left:none}.ui.vertical.menu .item .menu .active.item{background-color:transparent;box-shadow:none}.ui.menu .active.item:hover,.ui.vertical.menu .active.item:hover{background-color:rgba(0,0,0,.03)}.ui.menu .item.disabled,.ui.menu .item.disabled:hover{cursor:default;color:rgba(40,40,40,.3);background-color:transparent!important}.ui.vertical.menu{background:#fff}.ui.vertical.menu .item{background:0 0;display:block;height:auto!important;border-top:none;border-left:0 solid transparent;border-right:none}.ui.vertical.menu>.item:first-child{border-radius:.2857rem .2857rem 0 0}.ui.vertical.menu>.item:last-child{border-radius:0 0 .2857rem .2857rem}.ui.vertical.menu .item>.label{float:right;text-align:center}.ui.vertical.menu .item>i.icon{width:1.18em;float:right;margin:0 0 0 .5em}.ui.vertical.menu .item>.label+i.icon{float:none;margin:0 .5em 0 0}.ui.vertical.menu .item:before{position:absolute;content:'';top:0;left:0;width:100%;background:-webkit-linear-gradient(left,rgba(0,0,0,.03)0,rgba(0,0,0,.1)1.5em,rgba(0,0,0,.03)100%);background:linear-gradient(to right,rgba(0,0,0,.03)0,rgba(0,0,0,.1)1.5em,rgba(0,0,0,.03)100%);height:1px}.ui.vertical.menu .item:first-child:before{background:none!important}.ui.vertical.menu .dropdown.item>.icon{float:right;content:"\f0da";margin-left:1em}.ui.vertical.menu .dropdown.item .menu{top:0!important;left:100%;margin:0;box-shadow:0 1px 3px 0 rgba(0,0,0,.08)}.ui.vertical.menu .dropdown.item.active{border-top-right-radius:0;border-bottom-right-radius:0}.ui.vertical.menu .dropdown.item .menu .item{font-size:1rem}.ui.vertical.menu .dropdown.item .menu .item i.icon{margin-right:0}.ui.vertical.menu .dropdown.item.active{box-shadow:none}.ui.vertical.menu .item:not(.dropdown)>.menu{margin:.5em -.95em 0}.ui.vertical.menu .item:not(.dropdown)>.menu>.item{background:0 0;padding:.5rem 1.5rem;font-size:.875rem}.ui.vertical.menu .item>.menu>.item:before{display:none}.ui.tiered.menu>.menu>.item:hover{color:rgba(0,0,0,.8)}.ui.tiered.menu .active.item{background:#fcfcfc}.ui.tiered.menu>.menu .item.active:after{position:absolute;content:'';margin-top:-1px;top:100%;left:0;width:100%;height:2px;background-color:#fcfcfc}.ui.tiered.menu .sub.menu{background-color:#fcfcfc;border-radius:0;border-top:1px solid rgba(39,41,43,.15);box-shadow:none}.ui.tiered.menu>.sub.menu>.item{color:rgba(0,0,0,.4);font-weight:400;text-transform:normal;font-size:.875rem}.ui.tiered.menu .sub.menu .item:before{background:0 0}.ui.tiered.menu .sub.menu .item:hover{background:0 0;color:rgba(0,0,0,.8)}.ui.tiered.menu .sub.menu .active.item{padding-top:.78571em;background:0 0;border-radius:0;border-top:medium none;box-shadow:none;color:rgba(0,0,0,.8)!important}.ui.tiered.menu .sub.menu .active.item:after{display:none}.ui.inverted.tiered.menu>.menu>.item{color:rgba(255,255,255,.5)}.ui.inverted.tiered.menu .sub.menu{background-color:rgba(0,0,0,.2)}.ui.inverted.tiered.menu .sub.menu .item{color:rgba(255,255,255,.8)}.ui.inverted.tiered.menu>.menu>.item:hover{color:#fff}.ui.inverted.tiered.menu .active.item:after{display:none}.ui.inverted.tiered.menu>.menu>.active.item,.ui.inverted.tiered.menu>.sub.menu>.active.item{color:#fff!important;box-shadow:none}.ui.pointing.tiered.menu>.menu>.item:after{display:none}.ui.pointing.tiered.menu>.sub.menu>.item:after{display:block}.ui.tabular.menu{background-color:transparent;border-bottom:1px solid #d4d4d5;border-radius:0;box-shadow:none!important}.ui.tabular.menu .item{background-color:transparent;border-left:1px solid transparent;border-right:1px solid transparent;border-top:1px solid transparent;padding-left:1.4em;padding-right:1.4em;color:rgba(0,0,0,.8)}.ui.tabular.menu .item:before{display:none}.ui.tabular.menu .item:hover{background-color:transparent;color:rgba(0,0,0,.8)}.ui.tabular.menu .active.item{position:relative;background-color:#fff;color:rgba(0,0,0,.8);border-color:#d4d4d5;font-weight:700;margin-bottom:-1px;border-bottom:1px solid #fff;box-shadow:none;border-radius:5px 5px 0 0}.ui.attached.tabular.menu{position:relative;z-index:2}.ui.tabular.menu~.bottom.attached.segment{margin:-1px 0 0}.ui.pagination.menu{margin:0;display:inline-block;vertical-align:middle}.ui.pagination.menu .item{min-width:3em;text-align:center}.ui.pagination.menu .icon.item i.icon{vertical-align:top}.ui.pagination.menu.floated{display:block}.ui.pagination.menu .active.item{border-top:none;padding-top:.78571em;background-color:rgba(0,0,0,.03);box-shadow:none}.ui.secondary.menu{background:0 0;border-radius:0;box-shadow:none}.ui.secondary.menu>.item,.ui.secondary.menu>.menu>.item{box-shadow:none;border:none;height:auto!important;background:0 0;margin:0 .25em;padding:.5em .8em;border-radius:.2857rem}.ui.secondary.menu>.item:before,.ui.secondary.menu>.menu>.item:before{display:none!important}.ui.secondary.menu .item>.input input{background-color:transparent;border:none}.ui.secondary.menu .link.item,.ui.secondary.menu a.item{opacity:.8;-webkit-transition:none;transition:none}.ui.secondary.menu .header.item{border-right:.1em solid rgba(0,0,0,.1);background:0 0;border-radius:0}.ui.secondary.menu .link.item:hover,.ui.secondary.menu a.item:hover{opacity:1}.ui.secondary.menu>.active.item,.ui.secondary.menu>.menu>.active.item{background:rgba(0,0,0,.05);opacity:1;box-shadow:none}.ui.secondary.vertical.menu>.active.item{border-radius:.2857rem}.ui.secondary.inverted.menu .link.item,.ui.secondary.inverted.menu a.item{color:rgba(255,255,255,.8)}.ui.secondary.inverted.menu .link.item:hover,.ui.secondary.inverted.menu a.item:hover{color:#fff}.ui.secondary.inverted.menu .active.item{background-color:rgba(255,255,255,.05)}.ui.secondary.item.menu>.item{margin:0}.ui.secondary.attached.menu{box-shadow:none}.ui.secondary.vertical.menu>.item{border:none;margin:0 0 .3em;border-radius:.2857rem}.ui.secondary.vertical.menu>.header.item{border-radius:0}.ui.secondary.inverted.menu{background-color:transparent}.ui.secondary.inverted.pointing.menu{border-bottom:3px solid rgba(255,255,255,.1)}.ui.secondary.inverted.pointing.menu>.item{color:rgba(255,255,255,.7)}.ui.secondary.inverted.pointing.menu>.header.item{color:#FFF!important}.ui.secondary.inverted.pointing.menu>.item:hover,.ui.secondary.inverted.pointing.menu>.menu>.item:hover{color:rgba(255,255,255,.85)}.ui.secondary.inverted.pointing.menu>.item:active,.ui.secondary.inverted.pointing.menu>.menu>.item:active{border-color:rgba(255,255,255,.4)}.ui.secondary.inverted.pointing.menu>.item.active,.ui.secondary.inverted.pointing.menu>.menu>.item.active{border-color:rgba(255,255,255,.8);color:#fff}.ui.secondary.pointing.menu{border-bottom:3px solid rgba(0,0,0,.1)}.ui.secondary.pointing.menu>.item,.ui.secondary.pointing.menu>.menu>.item{margin:0 0 -3px;padding:.6em .95em;border-bottom:3px solid transparent;border-radius:0;-webkit-transition:color .2s ease;transition:color .2s ease}.ui.secondary.pointing.menu .header.item{margin-bottom:-3px;background-color:transparent!important;border-right-width:0!important;font-weight:700!important;color:rgba(0,0,0,.85)!important}.ui.secondary.pointing.menu .text.item{box-shadow:none!important}.ui.secondary.pointing.menu>.item:after,.ui.secondary.pointing.menu>.menu>.item:after{display:none}.ui.secondary.pointing.menu>.link.item:hover,.ui.secondary.pointing.menu>.menu>.link.item:hover,.ui.secondary.pointing.menu>.menu>a.item:hover,.ui.secondary.pointing.menu>a.item:hover{background-color:transparent;color:rgba(0,0,0,.8)}.ui.secondary.pointing.menu>.link.item:active,.ui.secondary.pointing.menu>.menu>.link.item:active,.ui.secondary.pointing.menu>.menu>a.item:active,.ui.secondary.pointing.menu>a.item:active{background-color:transparent;border-color:rgba(0,0,0,.2)}.ui.secondary.pointing.menu>.item.active,.ui.secondary.pointing.menu>.menu>.item.active{background-color:transparent;border-color:rgba(0,0,0,.4);box-shadow:none;color:rgba(0,0,0,.8)}.ui.secondary.vertical.pointing.menu{border:none;border-right:3px solid rgba(0,0,0,.1)}.ui.secondary.vertical.pointing.menu>.item{margin:0 -3px 0 0;border-bottom:none;border-right:3px solid transparent;border-radius:0}.ui.secondary.vertical.pointing.menu>.item:hover{background-color:transparent;color:rgba(0,0,0,.7)}.ui.secondary.vertical.pointing.menu>.item:active{background-color:transparent;border-color:rgba(0,0,0,.2)}.ui.secondary.vertical.pointing.menu>.item.active{background-color:transparent;border-color:rgba(0,0,0,.4);color:rgba(0,0,0,.85)}.ui.secondary.inverted.vertical.pointing.menu{border-right:3px solid rgba(255,255,255,.1);border-bottom:none}.ui.text.menu{display:inline-block;background:0 0;margin:1rem -1rem;border-radius:0;box-shadow:none}.ui.text.menu>.item{opacity:.8;margin:0 1em;padding:0;height:auto!important;border-radius:0;box-shadow:none;-webkit-transition:opacity .2s ease;transition:opacity .2s ease}.ui.text.menu>.item:before{display:none!important}.ui.text.menu .header.item{background-color:transparent;font-size:.875rem;padding:0;text-transform:uppercase}.ui.text.menu .header.item,.ui.text.menu .text.item{opacity:1;color:rgba(50,50,50,.8);font-weight:700}.ui.text.item.menu .item{margin:0}.ui.vertical.text.menu{margin:1rem 0}.ui.vertical.text.menu:first-child{margin-top:0}.ui.vertical.text.menu:last-child{margin-bottom:0}.ui.vertical.text.menu .item{float:left;clear:left;margin:.5em 0}.ui.vertical.text.menu .item>i.icon{float:none;margin:0 .78571em 0 0}.ui.vertical.text.menu .header.item{margin:.8em 0}.ui.text.menu .item:hover{opacity:1;background-color:transparent}.ui.text.menu .active.item{background-color:transparent;padding:0;border:none;opacity:1;font-weight:700;box-shadow:none}.ui.text.attached.menu,.ui.text.pointing.menu .active.item:after{box-shadow:none}.ui.inverted.text.menu,.ui.inverted.text.menu .item,.ui.inverted.text.menu .item.active,.ui.inverted.text.menu .item:hover{background-color:transparent}.ui.icon.menu,.ui.vertical.icon.menu{width:auto;display:inline-block;height:auto}.ui.icon.menu>.item{height:auto;text-align:center;color:rgba(60,60,60,.7)}.ui.icon.menu>.item>.icon{display:block;float:none!important;opacity:1;margin:0 auto!important}.ui.icon.menu .icon:before{opacity:1}.ui.menu .icon.item .icon{margin:0}.ui.vertical.icon.menu{float:none}.ui.inverted.icon.menu .item{color:rgba(255,255,255,.8)}.ui.inverted.icon.menu .icon{color:#fff}.ui.labeled.icon.menu{text-align:center}.ui.labeled.icon.menu>.item{min-width:6em}.ui.labeled.icon.menu>.item>.icon{display:block;font-size:1.5em!important;margin:0 auto .5em!important}.ui.blue.menu .active.item,.ui.menu .blue.active.item{border-color:#3b83c0!important;color:#3b83c0!important}.ui.green.menu .active.item,.ui.menu .green.active.item{border-color:#5bbd72!important;color:#5bbd72!important}.ui.menu .orange.active.item,.ui.orange.menu .active.item{border-color:#e07b53!important;color:#e07b53!important}.ui.menu .pink.active.item,.ui.pink.menu .active.item{border-color:#d9499a!important;color:#d9499a!important}.ui.menu .purple.active.item,.ui.purple.menu .active.item{border-color:#564f8a!important;color:#564f8a!important}.ui.menu .red.active.item,.ui.red.menu .active.item{border-color:#d95c5c!important;color:#d95c5c!important}.ui.menu .teal.active.item,.ui.teal.menu .active.item{border-color:#00b5ad!important;color:#00b5ad!important}.ui.menu .yellow.active.item,.ui.yellow.menu .active.item{border-color:#f2c61f!important;color:#f2c61f!important}.ui.inverted.menu{background:#1b1c1d;box-shadow:none}.ui.inverted.menu .header.item{margin:0;background:rgba(0,0,0,.3);box-shadow:none}.ui.inverted.menu .item,.ui.inverted.menu .item>a:not(.ui){color:#fff}.ui.inverted.menu .item:not(.dropdown).menu{background:0 0}.ui.inverted.menu .item .item,.ui.inverted.menu .item .item>a:not(.ui){color:rgba(255,255,255,.5)}.ui.inverted.menu .dropdown .menu .item{color:rgba(0,0,0,.8)!important}.ui.inverted.menu .item.disabled,.ui.inverted.menu .item.disabled:hover{color:rgba(225,225,225,.3)}.ui.inverted.menu .item:before{background:-webkit-linear-gradient(rgba(255,255,255,.03)0,rgba(255,255,255,.1)50%,rgba(255,255,255,.03)100%);background:linear-gradient(rgba(255,255,255,.03)0,rgba(255,255,255,.1)50%,rgba(255,255,255,.03)100%)}.ui.vertical.inverted.menu .item:before{background:-webkit-linear-gradient(left,rgba(255,255,255,.03)0,rgba(255,255,255,.1)50%,rgba(255,255,255,.03)100%);background:linear-gradient(to right,rgba(255,255,255,.03)0,rgba(255,255,255,.1)50%,rgba(255,255,255,.03)100%)}.ui.inverted.menu .dropdown.item:hover,.ui.inverted.menu .link.item:hover,.ui.inverted.menu a.item:hover,.ui.link.inverted.menu .item:hover{background:rgba(255,255,255,.1);color:#fff}.ui.inverted.menu .item .menu .link.item:hover,.ui.inverted.menu .item .menu a.item:hover{background:0 0;color:#fff}.ui.inverted.menu .dropdown.item:active,.ui.inverted.menu .link.item:active,.ui.inverted.menu a.item:active{background:rgba(255,255,255,.15);color:#fff}.ui.inverted.menu .active.item{box-shadow:none!important;background:rgba(255,255,255,.2);color:#fff!important}.ui.inverted.vertical.menu .item .menu .active.item{background:0 0;color:#fff}.ui.inverted.pointing.menu .active.item:after{background:#5B5B5B;box-shadow:none}.ui.inverted.pointing.menu .active.item:hover:after{background:#4A4A4A}.ui.selection.menu>.item{color:rgba(0,0,0,.4)}.ui.selection.menu>.item:hover{color:rgba(0,0,0,.6)}.ui.selection.menu>.item.active{color:rgba(0,0,0,.85)}.ui.inverted.selection.menu>.item{color:rgba(255,255,255,.4)}.ui.inverted.selection.menu>.item:hover{color:rgba(255,255,255,.9)}.ui.inverted.selection.menu>.item.active{color:#FFF}.ui.floated.menu{float:left;margin:0 .5rem 0 0}.ui.right.floated.menu{float:right;margin:0 0 0 .5rem}.ui.grey.menu{background-color:#fafafa}.ui.inverted.blue.menu,.ui.inverted.blue.pointing.menu .active.item:after{background-color:#3b83c0}.ui.inverted.green.menu,.ui.inverted.green.pointing.menu .active.item:after{background-color:#5bbd72}.ui.inverted.orange.menu,.ui.inverted.orange.pointing.menu .active.item:after{background-color:#e07b53}.ui.inverted.pink.menu,.ui.inverted.pink.pointing.menu .active.item:after{background-color:#d9499a}.ui.inverted.purple.menu,.ui.inverted.purple.pointing.menu .active.item:after{background-color:#564f8a}.ui.inverted.red.menu,.ui.inverted.red.pointing.menu .active.item:after{background-color:#d95c5c}.ui.inverted.teal.menu,.ui.inverted.teal.pointing.menu .active.item:after{background-color:#00b5ad}.ui.inverted.yellow.menu,.ui.inverted.yellow.pointing.menu .active.item:after{background-color:#f2c61f}.ui.fitted.menu .item,.ui.fitted.menu .item .menu .item,.ui.menu .fitted.item{padding:0}.ui.horizontally.fitted.menu .item,.ui.horizontally.fitted.menu .item .menu .item,.ui.menu .horizontally.fitted.item{padding-top:.78571em;padding-bottom:.78571em}.ui.menu .vertically.fitted.item,.ui.vertically.fitted.menu .item,.ui.vertically.fitted.menu .item .menu .item{padding-left:.95em;padding-right:.95em}.ui.borderless.menu .item .menu .item:before,.ui.borderless.menu .item:before,.ui.menu .borderless.item:before{background:none!important}.ui.compact.menu{display:inline-block;margin:0;vertical-align:middle}.ui.compact.vertical.menu{width:auto!important}.ui.compact.vertical.menu .item:last-child::before{display:block}.ui.menu.fluid,.ui.vertical.menu.fluid{display:block;width:100%!important}.ui.item.menu,.ui.item.menu .item{width:100%;padding-left:0!important;padding-right:0!important;text-align:center}.ui.item.menu>.item:last-child{border-radius:0 .2857rem .2857rem 0}.ui.menu.two.item .item{width:50%}.ui.menu.three.item .item{width:33.333%}.ui.menu.four.item .item{width:25%}.ui.menu.five.item .item{width:20%}.ui.menu.six.item .item{width:16.666%}.ui.menu.seven.item .item{width:14.285%}.ui.menu.eight.item .item{width:12.5%}.ui.menu.nine.item .item{width:11.11%}.ui.menu.ten.item .item{width:10%}.ui.menu.eleven.item .item{width:9.09%}.ui.menu.twelve.item .item{width:8.333%}.ui.menu.fixed{position:fixed;z-index:101;margin:0;border:none;width:100%}.ui.menu.fixed,.ui.menu.fixed .item:first-child,.ui.menu.fixed .item:last-child{border-radius:0!important}.ui.menu.fixed.top{top:0;left:0;right:auto;bottom:auto}.ui.menu.fixed.right{top:0;right:0;left:auto;bottom:auto;width:auto;height:100%}.ui.menu.fixed.bottom{bottom:0;left:0;top:auto;right:auto}.ui.menu.fixed.left{top:0;left:0;right:auto;bottom:auto;width:auto;height:100%}.ui.fixed.menu+.ui.grid{padding-top:2.75rem}.ui.pointing.menu .active.item:after{position:absolute;bottom:-.3em;left:50%;content:'';margin-left:-.3em;width:.6em;height:.6em;border:none;border-bottom:1px solid rgba(0,0,0,.1);border-right:1px solid rgba(0,0,0,.1);background:0 0;-webkit-transform:rotate(45deg);-ms-transform:rotate(45deg);transform:rotate(45deg);z-index:2;-webkit-transition:background .2s ease;transition:background .2s ease}.ui.pointing.menu .active.item .menu .active.item:after{display:none}.ui.vertical.pointing.menu .active.item:after{position:absolute;top:50%;margin-top:-.3em;right:-.3em;bottom:auto;left:auto;border:none;border-top:1px solid rgba(0,0,0,.1);border-right:1px solid rgba(0,0,0,.1)}.ui.pointing.menu .active.item:hover:after{background-color:#fafafa}.ui.pointing.menu .active.item:after{background-color:#f6f6f6}.ui.vertical.pointing.menu .item:hover:after{background-color:#fafafa}.ui.vertical.pointing.menu .active.item:after{background-color:#fcfcfc}.ui.menu.attached{margin:0;border-radius:0;box-shadow:0 0 0 1px #ddd}.ui.top.attached.menu{border-radius:.2857rem .2857rem 0 0}.ui.menu.bottom.attached{border-radius:0 0 .2857rem .2857rem}.ui.small.menu .item{font-size:.875rem}.ui.small.vertical.menu{width:13rem}.ui.menu .item{font-size:1rem}.ui.vertical.menu{width:15rem}.ui.large.menu .item{font-size:1.125rem}.ui.large.menu .item .item{font-size:.875rem}.ui.large.menu .dropdown .item{font-size:1rem}.ui.large.vertical.menu{width:18rem}.ui.message{position:relative;min-height:1em;margin:1em 0;background:#efefef;padding:1em 1.5em;line-height:1.3;color:rgba(0,0,0,.8);-webkit-transition:opacity .2s ease,color .2s ease,background .2s ease,box-shadow .2s ease;transition:opacity .2s ease,color .2s ease,background .2s ease,box-shadow .2s ease;border-radius:.2857rem;box-shadow:0 0 0 1px rgba(39,41,43,.15)inset,0 0 0 0 transparent}.ui.message:first-child{margin-top:0}.ui.message:last-child{margin-bottom:0}.ui.message .header{display:block;font-family:Lato,'Helvetica Neue',Arial,Helvetica,sans-serif;font-weight:700;margin:0 0 .5rem}.ui.message .header:not(.ui){font-size:1.1em}.ui.message p{opacity:.85;margin:.75em 0}.ui.message p:first-child{margin-top:0}.ui.message p:last-child{margin-bottom:0}.ui.message .header+p{margin-top:.25em}.ui.message ul.list{opacity:.85;list-style-position:inside;margin:.5em 0 0;padding:0}.ui.message ul.list:first-child{margin-top:0}.ui.message ul.list:last-child{margin-bottom:0}.ui.message ul.list li{position:relative;list-style-type:none;margin:0 0 .3em 1em;padding:0}.ui.message ul.list li:before{position:absolute;content:'•';left:-1em;height:100%;vertical-align:baseline}.ui.message ul.list li:last-child{margin-bottom:0}.ui.message>.icon{margin-right:.6em}.ui.message>.close.icon{cursor:pointer;position:absolute;margin:0;top:1.15em;right:.5em;opacity:.7;-webkit-transition:opacity .1s linear;transition:opacity .1s linear}.ui.message>.close.icon:hover{opacity:1}.ui.message>:first-child{margin-top:0}.ui.message>:last-child{margin-bottom:0}.ui.message.visible{display:block}.ui.icon.message.visible{display:table}.ui.message.hidden{display:none}.ui.compact.message{display:inline-block}.ui.attached.message{margin-bottom:-1px;border-radius:.2857rem .2857rem 0 0;box-shadow:0 0 0 1px rgba(0,0,0,.1)inset;margin-left:-1px;margin-right:-1px}.ui.attached+.ui.attached.message:not(.top):not(.bottom){margin-top:-1px;border-radius:0}.ui.bottom.attached.message{margin-top:-1px;border-radius:0 0 .2857rem .2857rem;box-shadow:0 0 0 1px rgba(0,0,0,.1)inset,0 1px 2px 0 rgba(0,0,0,.05)}.ui.bottom.attached.message:not(:last-child){margin-bottom:1em}.ui.attached.icon.message{display:block;width:auto}.ui.icon.message{display:table;width:100%}.ui.icon.message>.icon:not(.close){display:table-cell;width:auto;vertical-align:middle;font-size:3em;opacity:.8}.ui.icon.message>.content{display:table-cell;width:100%;vertical-align:middle}.ui.icon.message .icon:not(.close)+.content{padding-left:1.5rem}.ui.icon.message .circular.icon{width:1em}.ui.icon.message .circular.icon+.content{width:auto;padding-left:2em}.ui.floating.message{box-shadow:0 1px 4px 0 rgba(0,0,0,.15),0 0 0 1px rgba(39,41,43,.15)inset}.ui.positive.message{background-color:#eeffe7;color:#3c763d}.ui.attached.positive.message,.ui.positive.message{box-shadow:0 0 0 1px #b7caa7 inset,0 1px 2px 0 rgba(0,0,0,.05)}.ui.positive.message .header{color:#356e36}.ui.negative.message{background-color:#fff0f0;color:#a94442}.ui.attached.negative.message,.ui.negative.message{box-shadow:0 0 0 1px #dbb1b1 inset,0 1px 2px 0 rgba(0,0,0,.05)}.ui.negative.message .header{color:#912d2b}.ui.info.message{background-color:#e9faff;color:#337b92}.ui.attached.info.message,.ui.info.message{box-shadow:0 0 0 1px #aad6df inset,0 1px 2px 0 rgba(0,0,0,.05)}.ui.info.message .header{color:#297187}.ui.warning.message{background-color:#fffbe6;color:#876a38}.ui.attached.warning.message,.ui.warning.message{box-shadow:0 0 0 1px #d9caab inset,0 1px 2px 0 rgba(0,0,0,.05)}.ui.warning.message .header{color:#825c01}.ui.error.message{background-color:#fff0f0;color:#a94442}.ui.attached.error.message,.ui.error.message{box-shadow:0 0 0 1px #dbb1b1 inset,0 1px 2px 0 rgba(0,0,0,.05)}.ui.error.message .header{color:#912d2b}.ui.success.message{background-color:#eeffe7;color:#3c763d}.ui.attached.success.message,.ui.success.message{box-shadow:0 0 0 1px #b7caa7 inset,0 1px 2px 0 rgba(0,0,0,.05)}.ui.success.message .header{color:#356e36}.ui.black.message,.ui.inverted.message{background-color:#1b1c1d;color:#fff}.ui.blue.message{background-color:#dff0ff;color:#3b83c0}.ui.blue.message .header{color:#3576ac}.ui.green.message{background-color:#ebffed;color:#1ebc30}.ui.green.message .header{color:#1aa62a}.ui.orange.message{background-color:#ffedde;color:#e07b53}.ui.orange.message .header{color:#dc6a3d}.ui.pink.message{background-color:#ffe3fb;color:#d9499a}.ui.pink.message .header{color:#d5348e}.ui.purple.message{background-color:#eae7ff;color:#564f8a}.ui.purple.message .header{color:#4c467a}.ui.red.message{background-color:#ffe8e6;color:#d95c5c}.ui.red.message .header{color:#d44747}.ui.teal.message{background-color:#e9ffff;color:#10a3a3}.ui.teal.message .header{color:#0e8c8c}.ui.yellow.message{background-color:#fff8db;color:#b58105}.ui.yellow.message .header{color:#9c6f04}.ui.small.message{font-size:.92857143em}.ui.message{font-size:1em}.ui.large.message{font-size:1.14285714em}.ui.huge.message{font-size:1.42857143em}.ui.massive.message{font-size:1.71428571em}.ui.modal{display:none;position:fixed;z-index:1001;top:50%;left:50%;text-align:left;width:90%;margin-left:-45%;background:#fff;border:none;box-shadow:0 1px 4px 1px rgba(0,0,0,.3);border-radius:.2857rem;-webkit-user-select:text;-moz-user-select:text;-ms-user-select:text;user-select:text;will-change:top,left,margin,transform,opacity}.ui.modal>.icon:first-child+*,.ui.modal>:first-child:not(.icon){border-top-left-radius:.2857rem;border-top-right-radius:.2857rem}.ui.modal>:last-child{border-bottom-left-radius:.2857rem;border-bottom-right-radius:.2857rem}.ui.modal>.close{cursor:pointer;position:absolute;top:-2.5rem;right:-2.5rem;z-index:1;opacity:.8;font-size:1.25em;color:#fff;width:2.25rem;height:2.25rem;padding:.625rem 0 0}.ui.modal>.close:hover{opacity:1}.ui.modal>.header{display:block;font-family:Lato,'Helvetica Neue',Arial,Helvetica,sans-serif;background:-webkit-linear-gradient(transparent,rgba(0,0,0,.05)) #fff;background:linear-gradient(transparent,rgba(0,0,0,.05)) #fff;margin:0;padding:1.2rem 2rem;box-shadow:0 1px 2px 0 rgba(0,0,0,.05);font-size:1.6em;line-height:1.3em;font-weight:700;color:rgba(0,0,0,.85);border-bottom:1px solid rgba(39,41,43,.15)}.ui.modal>.content{display:table;table-layout:fixed;width:100%;font-size:1em;line-height:1.4;padding:2rem;background:#fff}.ui.modal>.content>.image{display:table-cell;width:'';vertical-align:top}.ui.modal>.content>.image[class*="top aligned"]{vertical-align:middle}.ui.modal>.content>.description{display:table-cell;vertical-align:top}.ui.modal>.content>.icon+.description,.ui.modal>.content>.image+.description{min-width:'';width:80%;padding-left:2em}.ui.modal>.content>.image>i.icon{font-size:8rem;margin:0;opacity:1;width:auto}.ui.modal .actions{background:#efefef;padding:1rem 2rem;border-top:1px solid rgba(39,41,43,.15);text-align:right}.ui.modal .actions>.button{margin-left:.75em}@media only screen and (max-width:767px){.ui.modal{width:95%;margin:0 0 0 -47.5%}}@media only screen and (min-width:768px){.ui.modal{width:88%;margin:0 0 0 -44%}}@media only screen and (min-width:992px){.ui.modal{width:74%;margin:0 0 0 -37%}}@media only screen and (min-width:1400px){.ui.modal{width:56%;margin:0 0 0 -28%}}@media only screen and (min-width:1920px){.ui.modal{width:42%;margin:0 0 0 -21%}}@media only screen and (max-width:992px){.ui.modal>.header{padding-right:2.25rem}.ui.modal>.close{top:.905rem;right:1rem;color:rgba(0,0,0,.8)}}@media only screen and (max-width:767px){.ui.modal>.header{padding:.75rem 2.25rem .75rem 1rem!important}.ui.modal>.content{display:block;padding:1rem!important}.ui.modal>.close{top:.5rem!important;right:.5rem!important}.ui.modal .content>.image{display:block;max-width:100%;margin:0 auto!important;text-align:center;padding:0 0 1rem!important}.ui.modal>.content>.image>i.icon{font-size:5rem;text-align:center}.ui.modal .content>.description{display:block;width:100%!important;margin:0!important;padding:1rem 0!important;box-shadow:none}.ui.modal>.actions{padding:1rem 1rem -1rem!important}.ui.modal .actions>.button,.ui.modal .actions>.buttons{margin-bottom:2rem}}.ui.basic.modal{border:none;box-shadow:0 0;color:#fff}.ui.basic.modal,.ui.basic.modal>.actions,.ui.basic.modal>.content,.ui.basic.modal>.header{background-color:transparent}.ui.basic.modal>.header{color:#fff}.ui.basic.modal>.close{top:1rem;right:1.5rem}@media only screen and (max-width:992px){.ui.basic.modal>.close{color:#fff}}.scrolling.dimmable.dimmed{overflow:hidden}.scrolling.dimmable.dimmed>.dimmer{overflow:auto;-webkit-overflow-scrolling:touch}.scrolling.dimmable>.dimmer{position:fixed}.ui.scrolling.modal{position:static;margin:3.5rem auto!important}@media only screen and (max-width:992px){.ui.scrolling.modal{margin-top:1rem;margin-bottom:1rem}}.ui.active.modal{display:block}.ui.fullscreen.modal{width:95%!important;left:2.5%!important;margin:1em auto}.ui.fullscreen.scrolling.modal{left:0!important}.ui.fullscreen.modal>.header{padding-right:2.25rem}.ui.fullscreen.modal>.close{top:.905rem;right:1rem;color:rgba(0,0,0,.8)}.ui.modal{font-size:1rem}.ui.small.modal>.header{font-size:1.3em}@media only screen and (max-width:767px){.ui.small.modal{width:95%;margin:0 0 0 -47.5%}}@media only screen and (min-width:768px){.ui.small.modal{width:52.8%;margin:0 0 0 -26.4%}}@media only screen and (min-width:992px){.ui.small.modal{width:44.4%;margin:0 0 0 -22.2%}}@media only screen and (min-width:1400px){.ui.small.modal{width:33.6%;margin:0 0 0 -16.8%}}@media only screen and (min-width:1920px){.ui.small.modal{width:25.2%;margin:0 0 0 -12.6%}}.ui.large.modal>.header{font-size:1.6em}@media only screen and (max-width:767px){.ui.large.modal{width:95%;margin:0 0 0 -47.5%}}@media only screen and (min-width:768px){.ui.large.modal{width:88%;margin:0 0 0 -44%}}@media only screen and (min-width:992px){.ui.large.modal{width:88.8%;margin:0 0 0 -44.4%}}@media only screen and (min-width:1400px){.ui.large.modal{width:67.2%;margin:0 0 0 -33.6%}}@media only screen and (min-width:1920px){.ui.large.modal{width:50.4%;margin:0 0 0 -25.2%}}.ui.nag{display:none;opacity:.95;position:relative;top:0;left:0;z-index:999;min-height:0;width:100%;margin:0;padding:.75em 1em;background:#555;box-shadow:0 1px 2px 0 rgba(0,0,0,.2);font-size:1rem;text-align:center;color:rgba(0,0,0,.8);border-radius:0 0 .2857rem .2857rem;-webkit-transition:.2s background ease;transition:.2s background ease}a.ui.nag{cursor:pointer}.ui.nag>.title{display:inline-block;margin:0 .5em;color:#fff}.ui.nag>.close.icon{cursor:pointer;opacity:.4;position:absolute;top:50%;right:1em;font-size:1em;margin:-.5em 0 0;color:#fff;-webkit-transition:opacity .2s ease;transition:opacity .2s ease}.ui.nag:hover{background:#555;opacity:1}.ui.nag .close:hover{opacity:1}.ui.overlay.nag{position:absolute;display:block}.ui.fixed.nag{position:fixed}.ui.bottom.nag,.ui.bottom.nags{border-radius:.2857rem .2857rem 0 0;top:auto;bottom:0}.ui.inverted.nag,.ui.inverted.nags .nag{background-color:#f0f0f0;color:rgba(0,0,0,.85)}.ui.inverted.nag .close,.ui.inverted.nag .title,.ui.inverted.nags .nag .close,.ui.inverted.nags .nag .title{color:rgba(0,0,0,.4)}.ui.nags .nag{border-radius:0!important}.ui.nags .nag:last-child{border-radius:0 0 .2857rem .2857rem}.ui.bottom.nags .nag:last-child{border-radius:.2857rem .2857rem 0 0}.ui.popup{display:none;position:absolute;top:0;right:0;z-index:900;border:1px solid #ccc;max-width:250px;background-color:#fff;padding:.833em 1em;font-weight:400;font-style:normal;color:rgba(0,0,0,.8);border-radius:.2857rem;box-shadow:0 2px 4px rgba(0,0,0,.1)}.ui.popup>.header{padding:0;font-family:Lato,'Helvetica Neue',Arial,Helvetica,sans-serif;font-size:1.125em;line-height:1.2;font-weight:700}.ui.popup>.header+.content{padding-top:.5em}.ui.popup:before{position:absolute;content:'';width:.75em;height:.75em;background:#fff;-webkit-transform:rotate(45deg);-ms-transform:rotate(45deg);transform:rotate(45deg);z-index:2;box-shadow:1px 1px 0 0 #b3b3b3}.ui.popup{margin:0}.ui.popup.bottom{margin:.75em 0 0}.ui.popup.top{margin:0 0 .75em}.ui.popup.left.center{margin:0 .75em 0 0}.ui.popup.right.center{margin:0 0 0 .75em}.ui.bottom.center.popup:before{margin-left:-.325em;top:-.325em;left:50%;right:auto;bottom:auto;box-shadow:-1px -1px 0 0 #b3b3b3}.ui.bottom.left.popup{margin-left:0}.ui.bottom.left.popup:before{top:-.325em;left:1em;right:auto;bottom:auto;margin-left:0;box-shadow:-1px -1px 0 0 #b3b3b3}.ui.bottom.right.popup{margin-right:0}.ui.bottom.right.popup:before{top:-.325em;right:1em;bottom:auto;left:auto;margin-left:0;box-shadow:-1px -1px 0 0 #b3b3b3}.ui.top.center.popup:before{top:auto;right:auto;bottom:-.325em;left:50%;margin-left:-.325em}.ui.top.left.popup{margin-left:0}.ui.top.left.popup:before{bottom:-.325em;left:1em;top:auto;right:auto;margin-left:0}.ui.top.right.popup{margin-right:0}.ui.top.right.popup:before{bottom:-.325em;right:1em;top:auto;left:auto;margin-left:0}.ui.left.center.popup:before{top:50%;right:-.325em;bottom:auto;left:auto;margin-top:-.325em;box-shadow:1px -1px 0 0 #b3b3b3}.ui.right.center.popup:before{top:50%;left:-.325em;bottom:auto;right:auto;margin-top:-.325em;box-shadow:-1px 1px 0 0 #b3b3b3}.ui.popup>.ui.grid:not(.padded){width:-webkit-calc(100% + 1.75rem);width:calc(100% + 1.75rem);margin:-.7rem -.875rem}.ui.loading.popup{display:block;visibility:hidden;z-index:-1}.ui.animating.popup,.ui.visible.popup{display:block}.ui.basic.popup:before{display:none}.ui.wide.popup{width:350px;max-width:350px}.ui[class*="very wide"].popup{width:550px;max-width:550px}.ui.fluid.popup{width:100%;max-width:none}.ui.inverted.popup{background:#1b1c1d;color:#fff;border:none;box-shadow:none}.ui.inverted.popup .header{background-color:none;color:#fff}.ui.inverted.popup:before{background-color:#1b1c1d;box-shadow:none!important}.ui.flowing.popup{max-width:none}.ui.small.popup{font-size:.785714rem}.ui.popup{font-size:.85714rem}.ui.large.popup{font-size:1rem}.ui.huge.popup{font-size:1.14285rem}.ui.progress{position:relative;display:block;max-width:100%;border:1px solid rgba(39,41,43,.15);margin:1em 0 2.5em;box-shadow:none;background:rgba(0,0,0,.03);padding:.2857em;border-radius:.2857rem}.ui.progress:first-child{margin:0 0 2.5em}.ui.progress:last-child{margin:0 0 1.5em}.ui.indicating.progress .bar[style^="width: 1%"],.ui.indicating.progress .bar[style^="width: 2%"],.ui.indicating.progress .bar[style^="width: 3%"],.ui.indicating.progress .bar[style^="width: 4%"],.ui.indicating.progress .bar[style^="width: 5%"],.ui.indicating.progress .bar[style^="width: 6%"],.ui.indicating.progress .bar[style^="width: 7%"],.ui.indicating.progress .bar[style^="width: 8%"],.ui.indicating.progress .bar[style^="width: 9%"],.ui.indicating.progress .bar[style^="width: 1"],.ui.indicating.progress .bar[style^="width: 2"]{background-color:#d95c5c}.ui.indicating.progress .bar[style^="width: 3"]{background-color:#d9a65c}.ui.indicating.progress .bar[style^="width: 4"],.ui.indicating.progress .bar[style^="width: 5"]{background-color:#e6bb48}.ui.indicating.progress .bar[style^="width: 6"]{background-color:#ddc928}.ui.indicating.progress .bar[style^="width: 7"],.ui.indicating.progress .bar[style^="width: 8"]{background-color:#b4d95c}.ui.indicating.progress .bar[style^="width: 9"],.ui.indicating.progress .bar[style^="width: 100"]{background-color:#66da81}.ui.indicating.progress .bar[style^="width: 1%"]+.label,.ui.indicating.progress .bar[style^="width: 2%"]+.label,.ui.indicating.progress .bar[style^="width: 3%"]+.label,.ui.indicating.progress .bar[style^="width: 4%"]+.label,.ui.indicating.progress .bar[style^="width: 5%"]+.label,.ui.indicating.progress .bar[style^="width: 6%"]+.label,.ui.indicating.progress .bar[style^="width: 7%"]+.label,.ui.indicating.progress .bar[style^="width: 8%"]+.label,.ui.indicating.progress .bar[style^="width: 9%"]+.label,.ui.indicating.progress .bar[style^="width: 1"]+.label,.ui.indicating.progress .bar[style^="width: 2"]+.label{color:#d95c5c}.ui.indicating.progress .bar[style^="width: 3"]+.label{color:#d9a65c}.ui.indicating.progress .bar[style^="width: 4"]+.label,.ui.indicating.progress .bar[style^="width: 5"]+.label{color:#e6bb48}.ui.indicating.progress .bar[style^="width: 6"]+.label{color:#ddc928}.ui.indicating.progress .bar[style^="width: 7"]+.label,.ui.indicating.progress .bar[style^="width: 8"]+.label{color:#b4d95c}.ui.indicating.progress .bar[style^="width: 9"]+.label,.ui.indicating.progress .bar[style^="width: 100"]+.label{color:#66da81}.ui.indicating.progress.success .bar+.label{color:#356e36}.ui.progress .bar{display:block;line-height:1;position:relative;width:0;min-width:2em;background:#888;border-radius:.2857rem;-webkit-transition:width .2s linear,background-color .2s linear;transition:width .2s linear,background-color .2s linear}.ui.progress .bar>.progress{white-space:nowrap;width:auto;font-size:.9em;top:50%;right:.5em;left:auto;color:rgba(255,255,255,.8);margin-top:-.5em;text-align:left}.ui.progress .bar>.progress,.ui.progress>.label{position:absolute;bottom:auto;font-weight:700;text-shadow:none}.ui.progress>.label{width:100%;font-size:1em;top:100%;right:auto;left:0;color:rgba(0,0,0,.8);margin-top:.2em;text-align:center;-webkit-transition:color .4s ease;transition:color .4s ease}.ui.progress.success .bar{background-color:#5bbd72!important}.ui.progress.success .bar,.ui.progress.success .bar::after{-webkit-animation:none!important;animation:none!important}.ui.progress.success>.label{color:#356e36}.ui.progress.warning .bar{background-color:#f2c037!important}.ui.progress.warning .bar,.ui.progress.warning .bar::after{-webkit-animation:none!important;animation:none!important}.ui.progress.warning>.label{color:#825c01}.ui.progress.error .bar{background-color:#d95c5c!important}.ui.progress.error .bar,.ui.progress.error .bar::after{-webkit-animation:none!important;animation:none!important}.ui.progress.error>.label{color:#912d2b}.ui.active.progress .bar{position:relative;min-width:2em}.ui.active.progress .bar::after{content:'';opacity:0;position:absolute;top:0;left:0;right:0;bottom:0;background:#fff;border-radius:.2857rem;-webkit-animation:progress-active 2s ease infinite;animation:progress-active 2s ease infinite}@-webkit-keyframes progress-active{0%{opacity:.3;width:0}100%{opacity:0;width:100%}}@keyframes progress-active{0%{opacity:.3;width:0}100%{opacity:0;width:100%}}.ui.disabled.progress{opacity:.35}.ui.disabled.progress .bar,.ui.disabled.progress .bar::after{-webkit-animation:none!important;animation:none!important}.ui.inverted.progress{background:rgba(255,255,255,.05);border:none}.ui.inverted.progress .bar{background:#888}.ui.inverted.progress .bar>.progress{color:#fafafa}.ui.inverted.progress>.label{color:#fff}.ui.inverted.progress.success>.label{color:#5bbd72}.ui.inverted.progress.warning>.label{color:#f2c037}.ui.inverted.progress.error>.label{color:#d95c5c}.ui.progress.attached{background:0 0;position:relative;border:none;margin:0;display:block;height:3px;padding:0;overflow:hidden;border-radius:0 0 .2857rem .2857rem}.ui.progress.attached .bar{display:block;height:3px;padding:0;overflow:hidden;border-radius:0}.ui.progress.top.attached{top:0;border-radius:.2857rem .2857rem 0 0}.ui.progress.top.attached .bar{top:0;border-radius:0}.ui.black.progress .bar{background-color:#1b1c1d}.ui.blue.progress .bar{background-color:#3b83c0}.ui.green.progress .bar{background-color:#5bbd72}.ui.orange.progress .bar{background-color:#e07b53}.ui.pink.progress .bar{background-color:#d9499a}.ui.purple.progress .bar{background-color:#564f8a}.ui.red.progress .bar{background-color:#d95c5c}.ui.teal.progress .bar{background-color:#00b5ad}.ui.yellow.progress .bar{background-color:#f2c61f}.ui.black.inverted.progress .bar{background-color:#333}.ui.blue.inverted.progress .bar{background-color:#54c8ff}.ui.green.inverted.progress .bar{background-color:#2ecc40}.ui.orange.inverted.progress .bar{background-color:#ff851b}.ui.pink.inverted.progress .bar{background-color:#ff8edf}.ui.purple.inverted.progress .bar{background-color:#cdc6ff}.ui.red.inverted.progress .bar{background-color:#ff695e}.ui.teal.inverted.progress .bar{background-color:#6dffff}.ui.yellow.inverted.progress .bar{background-color:#ffe21f}.ui.tiny.progress{font-size:.85714286rem}.ui.tiny.progress .bar{height:.5em}.ui.small.progress{font-size:.92857143rem}.ui.small.progress .bar{height:1em}.ui.progress{font-size:1rem}.ui.progress .bar{height:1.75em}.ui.large.progress{font-size:1.14285714rem}.ui.large.progress .bar{height:2.5em}.ui.big.progress{font-size:1.28571429rem}.ui.big.progress .bar{height:3.5em}.ui.rail{position:absolute;top:0;width:300px;box-sizing:content-box}.ui.left.rail{left:auto;right:100%;padding:0 2rem 0 0;margin:0 2rem 0 0}.ui.right.rail{left:100%}.ui.right.rail,.ui.left.internal.rail{right:auto;padding:0 0 0 2rem;margin:0 0 0 2rem}.ui.left.internal.rail{left:0}.ui.right.internal.rail{left:auto;right:0;padding:0 2rem 0 0;margin:0 2rem 0 0}.ui.left.dividing.rail{padding:0 2.5rem 0 0;margin:0 2.5rem 0 0;border-right:1px solid rgba(39,41,43,.15)}.ui.right.dividing.rail{border-left:1px solid rgba(39,41,43,.15);padding:0 0 0 2.5rem;margin:0 0 0 2.5rem}.ui.close.left.rail{padding:0 1em 0 0;margin:0 1em 0 0}.ui.close.right.rail{padding:0 0 0 1em;margin:0 0 0 1em}.ui.very.close.left.rail{padding:0 .5em 0 0;margin:0 .5em 0 0}.ui.very.close.right.rail{padding:0 0 0 .5em;margin:0 0 0 .5em}.ui.attached.left.rail,.ui.attached.right.rail{padding:0;margin:0}.ui.rail{font-size:1em}.ui.rating{display:inline-block;font-size:0;vertical-align:baseline}.ui.rating:last-child{margin-right:0}.ui.rating:before{display:block;content:'';visibility:hidden;clear:both;height:0}.ui.rating .icon{cursor:pointer;margin:0;width:1.1em;padding:0;vertical-align:baseline}.ui.star.rating .icon{width:1.1em;color:rgba(0,0,0,.15)}.ui.star.rating .active.icon{color:#ffe623!important;text-shadow:0 -1px 0 #cfa300,-1px 0 0 #cfa300,0 1px 0 #cfa300,1px 0 0 #cfa300}.ui.star.rating .icon.selected,.ui.star.rating .icon.selected.active{color:#ffb70a!important}.ui.star.rating.partial{position:relative;z-index:1}.ui.star.rating.partial:before{position:absolute;z-index:-1}.ui.heart.rating .icon{width:1.25em;color:rgba(0,0,0,.15)}.ui.heart.rating .active.icon{color:#ff2733!important;text-shadow:0 -1px 0 #9e0000,-1px 0 0 #9e0000,0 1px 0 #9e0000,1px 0 0 #9e0000}.ui.heart.rating .icon.selected,.ui.heart.rating .icon.selected.active{color:#ff2733!important}.ui.rating .icon{color:rgba(0,0,0,.15)}.ui.rating .active.icon{color:rgba(0,0,0,.85)}.ui.rating .icon.selected,.ui.rating .icon.selected.active{color:rgba(0,0,0,.8)}.ui.disabled.rating .icon{cursor:default}.ui.rating.selected .active.icon{opacity:.5}.ui.rating .icon.selected,.ui.rating.selected .icon.selected{opacity:1}.ui.mini.rating .icon{font-size:.7rem}.ui.tiny.rating .icon{font-size:.8rem}.ui.small.rating .icon{font-size:.875rem}.ui.rating .icon{font-size:1rem}.ui.large.rating .icon{font-size:1.1rem}.ui.huge.rating .icon{font-size:1.5rem}.ui.massive.rating .icon{font-size:2rem}.ui.huge.rating,.ui.large.rating,.ui.massive.rating{vertical-align:middle}@font-face{font-family:Rating;src:url(data:application/x-font-ttf;charset=utf-8;base64,AAEAAAALAIAAAwAwT1MvMggjCBsAAAC8AAAAYGNtYXCj2pm8AAABHAAAAKRnYXNwAAAAEAAAAcAAAAAIZ2x5ZlJbXMYAAAHIAAARnGhlYWQBGAe5AAATZAAAADZoaGVhA+IB/QAAE5wAAAAkaG10eCzgAEMAABPAAAAAcGxvY2EwXCxOAAAUMAAAADptYXhwACIAnAAAFGwAAAAgbmFtZfC1n04AABSMAAABPHBvc3QAAwAAAAAVyAAAACAAAwIAAZAABQAAAUwBZgAAAEcBTAFmAAAA9QAZAIQAAAAAAAAAAAAAAAAAAAABEAAAAAAAAAAAAAAAAAAAAABAAADxZQHg/+D/4AHgACAAAAABAAAAAAAAAAAAAAAgAAAAAAACAAAAAwAAABQAAwABAAAAFAAEAJAAAAAgACAABAAAAAEAIOYF8AbwDfAj8C7wbvBw8Irwl/Cc8SPxZf/9//8AAAAAACDmAPAE8AzwI/Au8G7wcPCH8JfwnPEj8WT//f//AAH/4xoEEAYQAQ/sD+IPow+iD4wPgA98DvYOtgADAAEAAAAAAAAAAAAAAAAAAAAAAAAAAAAAAAAAAAAAAAAAAAABAAH//wAPAAEAAAAAAAAAAAACAAA3OQEAAAAAAQAAAAAAAAAAAAIAADc5AQAAAAABAAAAAAAAAAAAAgAANzkBAAAAAAIAAP/tAgAB0wAKABUAAAEvAQ8BFwc3Fyc3BQc3Jz8BHwEHFycCALFPT7GAHp6eHoD/AHAWW304OH1bFnABGRqgoBp8sFNTsHyyOnxYEnFxElh8OgAAAAACAAD/7QIAAdMACgASAAABLwEPARcHNxcnNwUxER8BBxcnAgCxT0+xgB6enh6A/wA4fVsWcAEZGqCgGnywU1OwfLIBHXESWHw6AAAAAQAA/+0CAAHTAAoAAAEvAQ8BFwc3Fyc3AgCxT0+xgB6enh6AARkaoKAafLBTU7B8AAAAAAEAAAAAAgABwAArAAABFA4CBzEHDgMjIi4CLwEuAzU0PgIzMh4CFz4DMzIeAhUCAAcMEgugBgwMDAYGDAwMBqALEgwHFyg2HhAfGxkKChkbHxAeNigXAS0QHxsZCqAGCwkGBQkLBqAKGRsfEB42KBcHDBILCxIMBxcoNh4AAAAAAgAAAAACAAHAACsAWAAAATQuAiMiDgIHLgMjIg4CFRQeAhcxFx4DMzI+Aj8BPgM1DwEiFCIGMTAmIjQjJy4DNTQ+AjMyHgIfATc+AzMyHgIVFA4CBwIAFyg2HhAfGxkKChkbHxAeNigXBwwSC6AGDAwMBgYMDAwGoAsSDAdbogEBAQEBAaIGCgcEDRceEQkREA4GLy8GDhARCREeFw0EBwoGAS0eNigXBwwSCwsSDAcXKDYeEB8bGQqgBgsJBgUJCwagChkbHxA+ogEBAQGiBg4QEQkRHhcNBAcKBjQ0BgoHBA0XHhEJERAOBgABAAAAAAIAAcAAMQAAARQOAgcxBw4DIyIuAi8BLgM1ND4CMzIeAhcHFwc3Jzc+AzMyHgIVAgAHDBILoAYMDAwGBgwMDAagCxIMBxcoNh4KFRMSCC9wQLBwJwUJCgkFHjYoFwEtEB8bGQqgBgsJBgUJCwagChkbHxAeNigXAwUIBUtAoMBAOwECAQEXKDYeAAABAAAAAAIAAbcAKgAAEzQ3NjMyFxYXFhcWFzY3Njc2NzYzMhcWFRQPAQYjIi8BJicmJyYnJicmNQAkJUARExIQEAsMCgoMCxAQEhMRQCUkQbIGBwcGsgMFBQsKCQkGBwExPyMkBgYLCgkKCgoKCQoLBgYkIz8/QawFBawCBgUNDg4OFRQTAAAAAQAAAA0B2wHSACYAABM0PwI2FzYfAhYVFA8BFxQVFAcGByYvAQcGByYnJjU0PwEnJjUAEI9BBQkIBkCPEAdoGQMDBgUGgIEGBQYDAwEYaAcBIwsCFoEMAQEMgRYCCwYIZJABBQUFAwEBAkVFAgEBAwUFAwOQZAkFAAAAAAIAAAANAdsB0gAkAC4AABM0PwI2FzYfAhYVFA8BFxQVFAcmLwEHBgcmJyY1ND8BJyY1HwEHNxcnNy8BBwAQj0EFCQgGQI8QB2gZDAUGgIEGBQYDAwEYaAc/WBVsaxRXeDY2ASMLAhaBDAEBDIEWAgsGCGSQAQUNAQECRUUCAQEDBQUDA5BkCQURVXg4OHhVEW5uAAABACMAKQHdAXwAGgAANzQ/ATYXNh8BNzYXNh8BFhUUDwEGByYvASY1IwgmCAwLCFS8CAsMCCYICPUIDAsIjgjSCwkmCQEBCVS7CQEBCSYJCg0H9gcBAQePBwwAAAEAHwAfAXMBcwAsAAA3ND8BJyY1ND8BNjMyHwE3NjMyHwEWFRQPARcWFRQPAQYjIi8BBwYjIi8BJjUfCFRUCAgnCAwLCFRUCAwLCCcICFRUCAgnCAsMCFRUCAsMCCcIYgsIVFQIDAsIJwgIVFQICCcICwwIVFQICwwIJwgIVFQICCcIDAAAAAACAAAAJQFJAbcAHwArAAA3NTQ3NjsBNTQ3NjMyFxYdATMyFxYdARQHBiMhIicmNTczNTQnJiMiBwYdAQAICAsKJSY1NCYmCQsICAgIC/7tCwgIW5MWFR4fFRZApQsICDc0JiYmJjQ3CAgLpQsICAgIC8A3HhYVFRYeNwAAAQAAAAcBbgG3ACEAADcRNDc2NzYzITIXFhcWFREUBwYHBiMiLwEHBiMiJyYnJjUABgUKBgYBLAYGCgUGBgUKBQcOCn5+Cg4GBgoFBicBcAoICAMDAwMICAr+kAoICAQCCXl5CQIECAgKAAAAAwAAACUCAAFuABgAMQBKAAA3NDc2NzYzMhcWFxYVFAcGBwYjIicmJyY1MxYXFjMyNzY3JicWFRQHBiMiJyY1NDcGBzcUFxYzMjc2NTQ3NjMyNzY1NCcmIyIHBhUABihDREtLREMoBgYoQ0RLS0RDKAYlJjk5Q0M5OSYrQREmJTU1JSYRQSuEBAQGBgQEEREZBgQEBAQGJBkayQoKQSgoKChBCgoKCkEoJycoQQoKOiMjIyM6RCEeIjUmJSUmNSIeIUQlBgQEBAQGGBIRBAQGBgQEGhojAAAABQAAAAkCAAGJACwAOABRAGgAcAAANzQ3Njc2MzIXNzYzMhcWFxYXFhcWFxYVFDEGBwYPAQYjIicmNTQ3JicmJyY1MxYXNyYnJjU0NwYHNxQXFjMyNzY1NDc2MzI3NjU0JyYjIgcGFRc3Njc2NyYnNxYXFhcWFRQHBgcGBwYjPwEWFRQHBgcABitBQU0ZGhADBQEEBAUFBAUEBQEEHjw8Hg4DBQQiBQ0pIyIZBiUvSxYZDg4RQSuEBAQGBgQEEREZBgQEBAQGJBkaVxU9MzQiIDASGxkZEAYGCxQrODk/LlACFxYlyQsJQycnBRwEAgEDAwIDAwIBAwUCNmxsNhkFFAMFBBUTHh8nCQtKISgSHBsfIh4hRCUGBAQEBAYYEhEEBAYGBAQaGiPJJQUiIjYzISASGhkbCgoKChIXMRsbUZANCyghIA8AAAMAAAAAAbcB2wA5AEoAlAAANzU0NzY7ATY3Njc2NzY3Njc2MzIXFhcWFRQHMzIXFhUUBxYVFAcUFRQHFgcGKwEiJyYnJisBIicmNTcUFxYzMjc2NTQnJiMiBwYVFzMyFxYXFhcWFxYXFhcWOwEyNTQnNjc2NTQnNjU0JyYnNjc2NTQnJisBNDc2NTQnJiMGBwYHBgcGBwYHBgcGBwYHBgcGBwYrARUACwoQTgodEQ4GBAMFBgwLDxgTEwoKDjMdFhYOAgoRARkZKCUbGxsjIQZSEAoLJQUFCAcGBQUGBwgFBUkJBAUFBAQHBwMDBwcCPCUjNwIJBQUFDwMDBAkGBgsLDmUODgoJGwgDAwYFDAYQAQUGAwQGBgYFBgUGBgQJSbcPCwsGJhUPCBERExMMCgkJFBQhGxwWFR4ZFQoKFhMGBh0WKBcXBgcMDAoLDxIHBQYGBQcIBQYGBQgSAQEBAQICAQEDAgEULwgIBQoLCgsJDhQHCQkEAQ0NCg8LCxAdHREcDQ4IEBETEw0GFAEHBwUECAgFBQUFAgO3AAADAAD/2wG3AbcAPABNAJkAADc1NDc2OwEyNzY3NjsBMhcWBxUWFRQVFhUUBxYVFAcGKwEWFRQHBgcGIyInJicmJyYnJicmJyYnIyInJjU3FBcWMzI3NjU0JyYjIgcGFRczMhcWFxYXFhcWFxYXFhcWFxYXFhcWFzI3NjU0JyY1MzI3NjU0JyYjNjc2NTQnNjU0JyYnNjU0JyYrASIHIgcGBwYHBgcGIwYrARUACwoQUgYhJRsbHiAoGRkBEQoCDhYWHTMOCgoTExgPCwoFBgIBBAMFDhEdCk4QCgslBQUIBwYFBQYHCAUFSQkEBgYFBgUGBgYEAwYFARAGDAUGAwMIGwkKDg5lDgsLBgYJBAMDDwUFBQkCDg4ZJSU8AgcHAwMHBwQEBQUECbe3DwsKDAwHBhcWJwIWHQYGExYKChUZHhYVHRoiExQJCgsJDg4MDAwNBg4WJQcLCw+kBwUGBgUHCAUGBgUIpAMCBQYFBQcIBAUHBwITBwwTExERBw0OHBEdHRALCw8KDQ0FCQkHFA4JCwoLCgUICBgMCxUDAgEBAgMBAQG3AAAAAQAAAA0A7gHSABQAABM0PwI2FxEHBgcmJyY1ND8BJyY1ABCPQQUJgQYFBgMDARhoBwEjCwIWgQwB/oNFAgEBAwUFAwOQZAkFAAAAAAIAAAAAAgABtwAqAFkAABM0NzYzMhcWFxYXFhc2NzY3Njc2MzIXFhUUDwEGIyIvASYnJicmJyYnJjUzFB8BNzY1NCcmJyYnJicmIyIHBgcGBwYHBiMiJyYnJicmJyYjIgcGBwYHBgcGFQAkJUARExIQEAsMCgoMCxAQEhMRQCUkQbIGBwcGsgMFBQsKCQkGByU1pqY1BgYJCg4NDg0PDhIRDg8KCgcFCQkFBwoKDw4REg4PDQ4NDgoJBgYBMT8jJAYGCwoJCgoKCgkKCwYGJCM/P0GsBQWsAgYFDQ4ODhUUEzA1oJ82MBcSEgoLBgcCAgcHCwsKCQgHBwgJCgsLBwcCAgcGCwoSEhcAAAACAAAABwFuAbcAIQAoAAA3ETQ3Njc2MyEyFxYXFhURFAcGBwYjIi8BBwYjIicmJyY1PwEfAREhEQAGBQoGBgEsBgYKBQYGBQoFBw4Kfn4KDgYGCgUGJZIZef7cJwFwCggIAwMDAwgICv6QCggIBAIJeXkJAgQICAoIjRl0AWP+nQAAAAABAAAAJQHbAbcAMgAANzU0NzY7ATU0NzYzMhcWHQEUBwYrASInJj0BNCcmIyIHBh0BMzIXFh0BFAcGIyEiJyY1AAgIC8AmJjQ1JiUFBQgSCAUFFhUfHhUWHAsICAgIC/7tCwgIQKULCAg3NSUmJiU1SQgFBgYFCEkeFhUVFh43CAgLpQsICAgICwAAAAIAAQANAdsB0gAiAC0AABM2PwI2MzIfAhYXFg8BFxYHBiMiLwEHBiMiJyY/AScmNx8CLwE/AS8CEwEDDJBABggJBUGODgIDCmcYAgQCCAMIf4IFBgYEAgEZaQgC7hBbEgINSnkILgEBJggCFYILC4IVAggICWWPCgUFA0REAwUFCo9lCQipCTBmEw1HEhFc/u0AAAADAAAAAAHJAbcAFAAlAHkAADc1NDc2OwEyFxYdARQHBisBIicmNTcUFxYzMjc2NTQnJiMiBwYVFzU0NzYzNjc2NzY3Njc2NzY3Njc2NzY3NjMyFxYXFhcWFxYXFhUUFRQHBgcGBxQHBgcGBzMyFxYVFAcWFRYHFgcGBxYHBgcjIicmJyYnJiciJyY1AAUGB1MHBQYGBQdTBwYFJQUFCAcGBQUGBwgFBWQFBQgGDw8OFAkFBAQBAQMCAQIEBAYFBw4KCgcHBQQCAwEBAgMDAgYCAgIBAU8XEBAQBQEOBQUECwMREiYlExYXDAwWJAoHBQY3twcGBQUGB7cIBQUFBQgkBwYFBQYHCAUGBgUIJLcHBQYBEBATGQkFCQgGBQwLBgcICQUGAwMFBAcHBgYICQQEBwsLCwYGCgIDBAMCBBEQFhkSDAoVEhAREAsgFBUBBAUEBAcMAQUFCAAAAAADAAD/2wHJAZIAFAAlAHkAADcUFxYXNxY3Nj0BNCcmBycGBwYdATc0NzY3FhcWFRQHBicGJyY1FzU0NzY3Fjc2NzY3NjcXNhcWBxYXFgcWBxQHFhUUBwYHJxYXFhcWFRYXFhcWFRQVFAcGBwYHBgcGBwYnBicmJyYnJicmJyYnJicmJyYnJiciJyY1AAUGB1MHBQYGBQdTBwYFJQUFCAcGBQUGBwgFBWQGBQcKJBYMDBcWEyUmEhEDCwQFBQ4BBRAQEBdPAQECAgIGAgMDAgEBAwIEBQcHCgoOBwUGBAQCAQIDAQEEBAUJFA4PDwYIBQWlBwYFAQEBBwQJtQkEBwEBAQUGB7eTBwYEAQEEBgcJBAYBAQYECZS4BwYEAgENBwUCBgMBAQEXEyEJEhAREBcIDhAaFhEPAQEFAgQCBQELBQcKDAkIBAUHCgUGBwgDBgIEAQEHBQkIBwUMCwcECgcGCRoREQ8CBgQIAAAAAQAAAAEAAJth57dfDzz1AAsCAAAAAADP/GODAAAAAM/8Y4MAAP/bAgAB2wAAAAgAAgAAAAAAAAABAAAB4P/gAAACAAAAAAACAAABAAAAAAAAAAAAAAAAAAAAHAAAAAAAAAAAAAAAAAEAAAACAAAAAgAAAAIAAAACAAAAAgAAAAIAAAACAAAAAdwAAAHcAAACAAAjAZMAHwFJAAABbgAAAgAAAAIAAAACAAAAAgAAAAEAAAACAAAAAW4AAAHcAAAB3AABAdwAAAHcAAAAAAAAAAoAFAAeAEoAcACKAMoBQAGIAcwCCgJUAoICxgMEAzoDpgRKBRgF7AYSBpgG2gcgB2oIGAjOAAAAAQAAABwAmgAFAAAAAAACAAAAAAAAAAAAAAAAAAAAAAAAAA4ArgABAAAAAAABAAwAAAABAAAAAAACAA4AQAABAAAAAAADAAwAIgABAAAAAAAEAAwATgABAAAAAAAFABYADAABAAAAAAAGAAYALgABAAAAAAAKADQAWgADAAEECQABAAwAAAADAAEECQACAA4AQAADAAEECQADAAwAIgADAAEECQAEAAwATgADAAEECQAFABYADAADAAEECQAGAAwANAADAAEECQAKADQAWgByAGEAdABpAG4AZwBWAGUAcgBzAGkAbwBuACAAMQAuADAAcgBhAHQAaQBuAGdyYXRpbmcAcgBhAHQAaQBuAGcAUgBlAGcAdQBsAGEAcgByAGEAdABpAG4AZwBGAG8AbgB0ACAAZwBlAG4AZQByAGEAdABlAGQAIABiAHkAIABJAGMAbwBNAG8AbwBuAC4AAwAAAAAAAAAAAAAAAAAAAAAAAAAAAAAAAAAAAAAAAA==) format('truetype'),url(data:application/font-woff;charset=utf-8;base64,d09GRk9UVE8AABcUAAoAAAAAFswAAQAAAAAAAAAAAAAAAAAAAAAAAAAAAABDRkYgAAAA9AAAEuEAABLho6TvIE9TLzIAABPYAAAAYAAAAGAIIwgbY21hcAAAFDgAAACkAAAApKPambxnYXNwAAAU3AAAAAgAAAAIAAAAEGhlYWQAABTkAAAANgAAADYBGAe5aGhlYQAAFRwAAAAkAAAAJAPiAf1obXR4AAAVQAAAAHAAAABwLOAAQ21heHAAABWwAAAABgAAAAYAHFAAbmFtZQAAFbgAAAE8AAABPPC1n05wb3N0AAAW9AAAACAAAAAgAAMAAAEABAQAAQEBB3JhdGluZwABAgABADr4HAL4GwP4GAQeCgAZU/+Lix4KABlT/4uLDAeLZviU+HQFHQAAAP0PHQAAAQIRHQAAAAkdAAAS2BIAHQEBBw0PERQZHiMoLTI3PEFGS1BVWl9kaW5zeH2Ch4xyYXRpbmdyYXRpbmd1MHUxdTIwdUU2MDB1RTYwMXVFNjAydUU2MDN1RTYwNHVFNjA1dUYwMDR1RjAwNXVGMDA2dUYwMEN1RjAwRHVGMDIzdUYwMkV1RjA2RXVGMDcwdUYwODd1RjA4OHVGMDg5dUYwOEF1RjA5N3VGMDlDdUYxMjN1RjE2NHVGMTY1AAACAYkAGgAcAgABAAQABwAKAA0AVgCWAL0BAgGMAeQCbwLwA4cD5QR0BQMFdgZgB8MJkQtxC7oM2Q1jDggOmRAYEZr8lA78lA78lA77lA74lPetFftFpTz3NDz7NPtFcfcU+xBt+0T3Mt73Mjht90T3FPcQBfuU+0YV+wRRofcQMOP3EZ3D9wXD+wX3EXkwM6H7EPsExQUO+JT3rRX7RaU89zQ8+zT7RXH3FPsQbftE9zLe9zI4bfdE9xT3EAX7lPtGFYuLi/exw/sF9xF5MDOh+xD7BMUFDviU960V+0WlPPc0PPs0+0Vx9xT7EG37RPcy3vcyOG33RPcU9xAFDviU98EVi2B4ZG5wCIuL+zT7NAV7e3t7e4t7i3ube5sI+zT3NAVupniyi7aL3M3N3Iu2i7J4pm6mqLKetovci81JizoIDviU98EVi9xJzTqLYItkeHBucKhknmCLOotJSYs6i2CeZKhwCIuL9zT7NAWbe5t7m4ubi5ubm5sI9zT3NAWopp6yi7YIME0V+zb7NgWKioqKiouKi4qMiowI+zb3NgV6m4Ghi6OLubCwuYuji6GBm3oIule6vwWbnKGVo4u5i7Bmi12Lc4F1ensIDviU98EVi2B4ZG5wCIuL+zT7NAV7e3t7e4t7i3ube5sI+zT3NAVupniyi7aL3M3N3Iuni6WDoX4IXED3BEtL+zT3RPdU+wTLssYFl46YjZiL3IvNSYs6CA6L98UVi7WXrKOio6Otl7aLlouXiZiHl4eWhZaEloSUhZKFk4SShZKEkpKSkZOSkpGUkZaSCJaSlpGXj5iPl42Wi7aLrX+jc6N0l2qLYYthdWBgYAj7RvtABYeIh4mGi4aLh42Hjgj7RvdABYmNiY2Hj4iOhpGDlISUhZWFlIWVhpaHmYaYiZiLmAgOZ4v3txWLkpCPlo0I9yOgzPcWBY6SkI+Ri5CLkIePhAjL+xb3I3YFlomQh4uEi4aJh4aGCCMmpPsjBYuKi4mLiIuHioiJiImIiIqHi4iLh4yHjQj7FM/7FUcFh4mHioiLh4uIjImOiY6KjouPi4yLjYyOCKP3IyPwBYaQiZCLjwgOZ4v3txWLkpCPlo0I9yOgzPcWBY6SkI+Ri5CLkIePhAjL+xb3I3YFlomQh4uEi4aJh4aGCCMmpPsjBYuKi4mLiIuCh4aDi4iLh4yHjQj7FM/7FUcFh4mHioiLh4uIjImOiY6KjouPi4yLjYyOCKP3IyPwBYaQiZCLjwjKeRXjN3b7DfcAxPZSd/cN4t/7DJ1V9wFV+wEFDq73ZhWLk42RkZEIsbIFkZCRjpOLkouSiJCGCN8291D3UAWQkJKOkouTi5GIkYYIsWQFkYaNhIuEi4OJhYWFCPuJ+4kFhYWFiYOLhIuEjYaRCPsi9yIFhZCJkouSCA77AartFYuSjpKQkAjf3zffBYaQiJKLk4uSjpKQkAiysgWRkJGOk4uSi5KIkIYI3zff3wWQkJKOk4uSi5KIkIYIsmQFkIaOhIuEi4OIhIaGCDc33zcFkIaOhIuEi4OIhYaFCGRkBYaGhIiEi4OLhI6GkAg33zc3BYaGhIiEi4OLhY6FkAhksgWGkYiRi5MIDvtLi8sVi/c5BYuSjpKQkJCQko6SiwiVi4vCBYuul6mkpKSkqpiui66LqX6kcqRymG2LaAiLVJSLBZKLkoiQhpCGjoSLhAiL+zkFi4OIhYaGhoWEiYSLCPuniwWEi4SNhpGGkIiRi5MI5vdUFfcni4vCBYufhJx8mn2ZepJ3i3aLeoR9fX18g3qLdwiLVAUO+yaLshWL+AQFi5GNkY+RjpCQj5KNj42PjI+LCPfAiwWPi4+Kj4mRiZCHj4aPhY2Fi4UIi/wEBYuEiYWHhoeGhoeFiIiKhoqHi4GLhI6EkQj7EvcN+xL7DQWEhYOIgouHi4eLh42EjoaPiJCHkImRi5IIDov3XRWLko2Rj5Kltq+vuKW4pbuZvYu9i7t9uHG4ca9npWCPhI2Fi4SLhYmEh4RxYGdoXnAIXnFbflmLWYtbmF6lXqZnrnG2h5KJkouRCLCLFaRkq2yxdLF0tH+4i7iLtJexorGiq6qksm64Z61goZZ3kXaLdItnfm1ycnJybX9oiwhoi22XcqRypH6pi6+LopGglp9gdWdpbl4I9xiwFYuHjIiOiI6IjoqPi4+LjoyOjo2OjY6Lj4ubkJmXl5eWmZGbi4+LjoyOjo2OjY6LjwiLj4mOiY6IjYiNh4tzi3eCenp6eoJ3i3MIDov3XRWLko2Sj5GouK+utqW3pbqYvouci5yJnIgIm6cFjY6NjI+LjIuNi42JjYqOio+JjomOiY6KjomOiY6JjoqNioyKjomMiYuHi4qLiouLCHdnbVVjQ2NDbVV3Zwh9cgWJiIiJiIuJi36SdJiIjYmOi46LjY+UlJlvl3KcdJ90oHeie6WHkYmSi5IIsIsVqlq0Z711CKGzBXqXfpqCnoKdhp6LoIuikaCWn2B1Z2luXgj3GLAVi4eMiI6IjoiOio+Lj4uOjI6OjY6NjouPi5uQmZeXl5aZkZuLj4uOjI6OjY6NjouPCIuPiY6JjoiNiI2Hi3OLd4J6enp6gneLcwji+10VoLAFtI+wmK2hrqKnqKKvdq1wp2uhCJ2rBZ1/nHycepx6mHqWeY+EjYWLhIuEiYWHhIR/gH1+fG9qaXJmeWV5Y4Jhiwi53BXb9yQFjIKMg4uEi3CDc3x1fHV3fHOBCA6L1BWL90sFi5WPlJKSkpKTj5aLCNmLBZKPmJqepJaZlZeVlY+Qj5ONl42WjpeOmI+YkZWTk5OSk46Vi5uLmYiYhZiFlIGSfgiSfo55i3WLeYd5gXgIvosFn4uchJl8mn2Seot3i3qGfIJ9jYSLhYuEi3yIfoR+i4eLh4uHi3eGen99i3CDdnt8CHt8dYNwiwhmiwV5i3mNeY95kHeRc5N1k36Ph4sIOYsFgIuDjoSShJKHlIuVCLCdFYuGjIePiI+Hj4mQi5CLj42Pj46OjY+LkIuQiZCIjoePh42Gi4aLh4mHh4eIioaLhgjUeRWUiwWNi46Lj4qOi4+KjYqOi4+Kj4mQio6KjYqNio+Kj4mQio6KjIqzfquEpIsIrosFr4uemouri5CKkYqQkY6QkI6SjpKNkouSi5KJkoiRlZWQlouYi5CKkImRiZGJj4iOCJGMkI+PlI+UjZKLkouViJODk4SSgo+CiwgmiwWLlpCalJ6UnpCbi5aLnoiYhJSFlH+QeYuGhoeDiYCJf4h/h3+IfoWBg4KHh4SCgH4Ii4qIiYiGh4aIh4mIiIiIh4eGh4aHh4eHiIiHiIeHiIiHiIeKh4mIioiLCIKLi/tLBQ6L90sVi/dLBYuVj5OSk5KSk46WiwjdiwWPi5iPoZOkk6CRnZCdj56Nn4sIq4sFpougg5x8m3yTd4txCIuJBZd8kHuLd4uHi4eLh5J+jn6LfIuEi4SJhZR9kHyLeot3hHp8fH19eoR3iwhYiwWVeI95i3mLdIh6hH6EfoKBfoV+hX2He4uBi4OPg5KFkYaTh5SHlYiTipOKk4qTiJMIiZSIkYiPgZSBl4CaeKR+moSPCD2LBYCLg4+EkoSSh5SLlQiw9zgVi4aMh4+Ij4ePiZCLkIuPjY+Pjo6Nj4uQi5CJkIiOh4+HjYaLhouHiYeHh4iKhouGCNT7OBWUiwWOi46Kj4mPio+IjoiPh4+IjoePiI+Hj4aPho6HjoiNiI6Hj4aOho6Ii4qWfpKDj4YIk4ORgY5+j36OgI1/jYCPg5CGnYuXj5GUkpSOmYuei5aGmoKfgp6GmouWCPCLBZSLlI+SkpOTjpOLlYuSiZKHlIeUho+Fi46PjY+NkY2RjJCLkIuYhpaBlY6RjZKLkgiLkomSiJKIkoaQhY6MkIyRi5CLm4aXgpOBkn6Pe4sIZosFcotrhGN9iouIioaJh4qHiomKiYqIioaKh4mHioiKiYuHioiLh4qIi4mLCIKLi/tLBQ77lIv3txWLkpCPlo0I9yOgzPcWBY6SkI+RiwiL/BL7FUcFh4mHioiLh4uIjImOiY6KjouPi4yLjYyOCKP3IyPwBYaQiZCLjwgOi/fFFYu1l6yjoqOjrZe2i5aLl4mYh5eHloWWhJaElIWShZOEkoWShJKSkpGTkpKRlJGWkgiWkpaRl4+Yj5eNlou2i61/o3OjdJdqi2GLYXVgYGAI+0b7QAWHiIeJhouGi4eNh44I+0b3QAWJjYmNh4+IjoaRg5SElIWVhZSFlYaWh5mGmImYi5gIsIsVi2ucaa9oCPc6+zT3OvczBa+vnK2Lq4ubiZiHl4eXhpSFkoSSg5GCj4KQgo2CjYONgYuBi4KLgIl/hoCGgIWChAiBg4OFhISEhYaFhoaIhoaJhYuFi4aNiJCGkIaRhJGEkoORgZOCkoCRgJB/kICNgosIgYuBi4OJgomCiYKGgoeDhYSEhYSGgod/h3+Jfot7CA77JouyFYv4BAWLkY2Rj5GOkJCPko2PjY+Mj4sI98CLBY+Lj4qPiZGJkIePho+FjYWLhQiL/AQFi4SJhYeGh4aGh4WIiIqGioeLgYuEjoSRCPsS9w37EvsNBYSFg4iCi4eLh4uHjYSOho+IkIeQiZGLkgiwkxX3JvchpHL3DfsIi/f3+7iLi/v3BQ5ni8sVi/c5BYuSjpKQkJCQko6Siwj3VIuLwgWLrpippKSkpKmYrouvi6l+pHKkcpdti2gIi0IFi4aKhoeIh4eHiYaLCHmLBYaLh42Hj4eOipCLkAiL1AWLn4OcfZp9mXqSdot3i3qEfX18fIR6i3cIi1SniwWSi5KIkIaQho6Ei4QIi/s5BYuDiIWGhoaFhImEiwj7p4sFhIuEjYaRhpCIkYuTCA5njPe6FYyQkI6UjQj3I6DM9xYFj5KPj5GLkIuQh4+ECMv7FvcjdgWUiZCIjYaNhoiFhYUIIyak+yMFjIWKhomHiYiIiYaLiIuHjIeNCPsUz/sVRwWHiYeKiIuHi4eNiY6Jj4uQjJEIo/cjI/AFhZGJkY2QCPeB+z0VnILlW3rxiJ6ZmNTS+wydgpxe54v7pwUOZ4vCFYv3SwWLkI2Pjo+Pjo+NkIsI3osFkIuPiY6Ij4eNh4uGCIv7SwWLhomHh4eIh4eKhosIOIsFhouHjIePiI+Jj4uQCLCvFYuGjIePh46IkImQi5CLj42Pjo6PjY+LkIuQiZCIjoePh42Gi4aLhomIh4eIioaLhgjvZxWL90sFi5CNj46Oj4+PjZCLj4ySkJWWlZaVl5SXmJuVl5GRjo6OkI6RjZCNkIyPjI6MkY2TCIySjJGMj4yPjZCOkY6RjpCPjo6Pj42Qi5SLk4qSiZKJkYiPiJCIjoiPho6GjYeMhwiNh4yGjIaMhYuHi4iLiIuHi4eLg4uEiYSJhImFiYeJh4mFh4WLioqJiomJiIqJiokIi4qKiIqJCNqLBZqLmIWWgJaAkH+LfIt6hn2Af46DjYSLhIt9h36Cf4+Bi3+HgImAhYKEhI12hnmAfgh/fXiDcosIZosFfot+jHyOfI5/joOOg41/j32Qc5N8j4SMhouHjYiOh4+Jj4uQCA5ni/c5FYuGjYaOiI+Hj4mQiwjeiwWQi4+Njo+Pjo2Qi5AIi/dKBYuQiZCHjoiPh42Giwg4iwWGi4eJh4eIiImGi4YIi/tKBbD3JhWLkIyPj4+OjpCNkIuQi4+Jj4iOh42Hi4aLhomHiIeHh4eKhouGi4aMiI+Hj4qPi5AI7/snFYv3SwWLkI2Qj46Oj4+NkIuSi5qPo5OZkJePk46TjZeOmo6ajpiMmIsIsIsFpIueg5d9ln6Qeol1koSRgo2Aj4CLgIeAlH+Pfot9i4WJhIiCloCQfIt7i3yFfoGACICAfoZ8iwg8iwWMiIyJi4mMiYyJjYmMiIyKi4mPhI2GjYeNh42GjYOMhIyEi4SLhouHi4iLiYuGioYIioWKhomHioeJh4iGh4eIh4aIh4iFiISJhImDioKLhouHjYiPh4+Ij4iRiJGJkIqPCIqPipGKkomTipGKj4qOiZCJkYiQiJCIjoWSgZZ+nIKXgZaBloGWhJGHi4aLh42HjwiIjomQi48IDviUFPiUFYsMCgAAAAADAgABkAAFAAABTAFmAAAARwFMAWYAAAD1ABkAhAAAAAAAAAAAAAAAAAAAAAEQAAAAAAAAAAAAAAAAAAAAAEAAAPFlAeD/4P/gAeAAIAAAAAEAAAAAAAAAAAAAACAAAAAAAAIAAAADAAAAFAADAAEAAAAUAAQAkAAAACAAIAAEAAAAAQAg5gXwBvAN8CPwLvBu8HDwivCX8JzxI/Fl//3//wAAAAAAIOYA8ATwDPAj8C7wbvBw8Ifwl/Cc8SPxZP/9//8AAf/jGgQQBhABD+wP4g+jD6IPjA+AD3wO9g62AAMAAQAAAAAAAAAAAAAAAAAAAAAAAAAAAAAAAAAAAAAAAAAAAAEAAf//AA8AAQAAAAEAAJrVlLJfDzz1AAsCAAAAAADP/GODAAAAAM/8Y4MAAP/bAgAB2wAAAAgAAgAAAAAAAAABAAAB4P/gAAACAAAAAAACAAABAAAAAAAAAAAAAAAAAAAAHAAAAAAAAAAAAAAAAAEAAAACAAAAAgAAAAIAAAACAAAAAgAAAAIAAAACAAAAAdwAAAHcAAACAAAjAZMAHwFJAAABbgAAAgAAAAIAAAACAAAAAgAAAAEAAAACAAAAAW4AAAHcAAAB3AABAdwAAAHcAAAAAFAAABwAAAAAAA4ArgABAAAAAAABAAwAAAABAAAAAAACAA4AQAABAAAAAAADAAwAIgABAAAAAAAEAAwATgABAAAAAAAFABYADAABAAAAAAAGAAYALgABAAAAAAAKADQAWgADAAEECQABAAwAAAADAAEECQACAA4AQAADAAEECQADAAwAIgADAAEECQAEAAwATgADAAEECQAFABYADAADAAEECQAGAAwANAADAAEECQAKADQAWgByAGEAdABpAG4AZwBWAGUAcgBzAGkAbwBuACAAMQAuADAAcgBhAHQAaQBuAGdyYXRpbmcAcgBhAHQAaQBuAGcAUgBlAGcAdQBsAGEAcgByAGEAdABpAG4AZwBGAG8AbgB0ACAAZwBlAG4AZQByAGEAdABlAGQAIABiAHkAIABJAGMAbwBNAG8AbwBuAC4AAwAAAAAAAAAAAAAAAAAAAAAAAAAAAAAAAAAAAAAAAA==) format('woff');font-weight:400;font-style:normal}.ui.rating .icon{font-family:Rating;line-height:1;height:1em;-webkit-backface-visibility:hidden;backface-visibility:hidden;font-weight:400;font-style:normal;text-align:center}.ui.rating .icon:before{content:'\f006'}.ui.rating .active.icon:before,.ui.star.rating .active.icon:before,.ui.star.rating .icon:before{content:'\f005'}.ui.star.rating .partial.icon:before{content:'\f006'}.ui.star.rating .partial.icon{content:'\f005'}.ui.heart.rating .active.icon:before,.ui.heart.rating .icon:before{content:'\f004'}input[type=email],input[type=password]{-webkit-appearance:none;-moz-appearance:none}input[type=search],input[type=text]{-moz-appearance:none}input[type=text]{-webkit-appearance:none}html{font-family:sans-serif;-ms-text-size-adjust:100%;-webkit-text-size-adjust:100%}article,aside,details,figcaption,figure,footer,header,hgroup,main,nav,section,summary{display:block}audio,canvas,progress,video{display:inline-block;vertical-align:baseline}audio:not([controls]){display:none;height:0}[hidden],template{display:none}a{background:0 0}a:active,a:hover{outline:0}abbr[title]{border-bottom:1px dotted}b,strong{font-weight:700}dfn{font-style:italic}mark{background:#ff0;color:#000}small{font-size:80%}sub,sup{font-size:75%;line-height:0;position:relative;vertical-align:baseline}sup{top:-.5em}sub{bottom:-.25em}img{border:0}svg:not(:root){overflow:hidden}figure{margin:1em 40px}hr{box-sizing:content-box;height:0}pre{overflow:auto}code,kbd,pre,samp{font-family:monospace,monospace;font-size:1em}button,input,optgroup,select,textarea{color:inherit;font:inherit;margin:0}button{overflow:visible}button,select{text-transform:none}button,html input[type=button],input[type=reset],input[type=submit]{-webkit-appearance:button;cursor:pointer}button[disabled],html input[disabled]{cursor:default}button::-moz-focus-inner,input::-moz-focus-inner{border:0;padding:0}input{line-height:normal}input[type=checkbox],input[type=radio]{box-sizing:border-box;padding:0}input[type=number]::-webkit-inner-spin-button,input[type=number]::-webkit-outer-spin-button{height:auto}input[type=search]{-webkit-appearance:textfield;box-sizing:content-box}input[type=search]::-webkit-search-cancel-button,input[type=search]::-webkit-search-decoration{-webkit-appearance:none}fieldset{border:1px solid silver;margin:0 2px;padding:.35em .625em .75em}legend{border:0;padding:0}textarea{overflow:auto}optgroup{font-weight:700}table{border-collapse:collapse;border-spacing:0}td,th{padding:0}.ui.reveal{display:inline-block;position:relative!important;font-size:0!important}.ui.reveal>.visible.content{position:absolute!important;top:0!important;left:0!important;z-index:3!important;-webkit-transition:all .8s cubic-bezier(.175,.885,.32,1).15s;transition:all .8s cubic-bezier(.175,.885,.32,1).15s}.ui.reveal>.hidden.content{position:relative!important;z-index:2!important}.ui.reveal:hover .visible.content{z-index:4!important}.ui.slide.reveal{position:relative!important;overflow:hidden!important;white-space:nowrap}.ui.slide.reveal>.content{display:block;float:left;margin:0;-webkit-transition:-webkit-transform .8s cubic-bezier(.175,.885,.32,1).15s;transition:transform .8s cubic-bezier(.175,.885,.32,1).15s}.ui.slide.reveal>.visible.content{position:relative!important}.ui.slide.reveal>.hidden.content{position:absolute!important;left:0!important;width:100%!important;-webkit-transform:translateX(100%)!important;-ms-transform:translateX(100%)!important;transform:translateX(100%)!important}.ui.slide.reveal:hover>.visible.content{-webkit-transform:translateX(-100%)!important;-ms-transform:translateX(-100%)!important;transform:translateX(-100%)!important}.ui.slide.reveal:hover>.hidden.content,.ui.slide.right.reveal>.visible.content{-webkit-transform:translateX(0%)!important;-ms-transform:translateX(0%)!important;transform:translateX(0%)!important}.ui.slide.right.reveal>.hidden.content{-webkit-transform:translateX(-100%)!important;-ms-transform:translateX(-100%)!important;transform:translateX(-100%)!important}.ui.slide.right.reveal:hover>.visible.content{-webkit-transform:translateX(100%)!important;-ms-transform:translateX(100%)!important;transform:translateX(100%)!important}.ui.slide.right.reveal:hover>.hidden.content{-webkit-transform:translateX(0%)!important;-ms-transform:translateX(0%)!important;transform:translateX(0%)!important}.ui.slide.up.reveal>.hidden.content{-webkit-transform:translateY(100%)!important;-ms-transform:translateY(100%)!important;transform:translateY(100%)!important}.ui.slide.up.reveal:hover>.visible.content{-webkit-transform:translateY(-100%)!important;-ms-transform:translateY(-100%)!important;transform:translateY(-100%)!important}.ui.slide.up.reveal:hover>.hidden.content{-webkit-transform:translateY(0%)!important;-ms-transform:translateY(0%)!important;transform:translateY(0%)!important}.ui.slide.down.reveal>.hidden.content{-webkit-transform:translateY(-100%)!important;-ms-transform:translateY(-100%)!important;transform:translateY(-100%)!important}.ui.slide.down.reveal:hover>.visible.content{-webkit-transform:translateY(100%)!important;-ms-transform:translateY(100%)!important;transform:translateY(100%)!important}.ui.slide.down.reveal:hover>.hidden.content{-webkit-transform:translateY(0%)!important;-ms-transform:translateY(0%)!important;transform:translateY(0%)!important}.ui.fade.reveal>.visible.content{opacity:1}.ui.fade.reveal:hover>.visible.content{opacity:0}.ui.move.reveal{position:relative!important;overflow:hidden!important;white-space:nowrap}.ui.move.reveal>.content{display:block;float:left;margin:0;-webkit-transition:-webkit-transform .8s cubic-bezier(.175,.885,.32,1).15s;transition:transform .8s cubic-bezier(.175,.885,.32,1).15s}.ui.move.reveal>.visible.content{position:relative!important}.ui.move.reveal>.hidden.content{position:absolute!important;left:0!important;width:100%!important}.ui.move.reveal:hover>.visible.content{-webkit-transform:translateX(-100%)!important;-ms-transform:translateX(-100%)!important;transform:translateX(-100%)!important}.ui.move.right.reveal:hover>.visible.content{-webkit-transform:translateX(100%)!important;-ms-transform:translateX(100%)!important;transform:translateX(100%)!important}.ui.move.up.reveal:hover>.visible.content{-webkit-transform:translateY(-100%)!important;-ms-transform:translateY(-100%)!important;transform:translateY(-100%)!important}.ui.move.down.reveal:hover>.visible.content{-webkit-transform:translateY(100%)!important;-ms-transform:translateY(100%)!important;transform:translateY(100%)!important}.ui.rotate.reveal>.visible.content{-webkit-transition-duration:.8s;transition-duration:.8s;-webkit-transform:rotate(0deg);-ms-transform:rotate(0deg);transform:rotate(0deg)}.ui.rotate.reveal>.visible.content,.ui.rotate.right.reveal>.visible.content{-webkit-transform-origin:bottom right;-ms-transform-origin:bottom right;transform-origin:bottom right}.ui.rotate.reveal:hover>.visible.content,.ui.rotate.right.reveal:hover>.visible.content{-webkit-transform:rotate(110deg);-ms-transform:rotate(110deg);transform:rotate(110deg)}.ui.rotate.left.reveal>.visible.content{-webkit-transform-origin:bottom left;-ms-transform-origin:bottom left;transform-origin:bottom left}.ui.rotate.left.reveal:hover>.visible.content{-webkit-transform:rotate(-110deg);-ms-transform:rotate(-110deg);transform:rotate(-110deg)}.ui.disabled.reveal{opacity:1!important}.ui.disabled.reveal>.content{-webkit-transition:none!important;transition:none!important}.ui.disabled.reveal:hover>.visible.content{position:static!important;display:block!important;opacity:1!important;top:0!important;left:0!important;right:auto!important;bottom:auto!important;-webkit-transform:none!important;-ms-transform:none!important;transform:none!important}.ui.disabled.reveal:hover>.hidden.content{display:none!important}.ui.masked.reveal{overflow:hidden}.ui.instant.reveal>.content{-webkit-transition-delay:0s!important;transition-delay:0s!important}.ui.reveal>.content{font-size:1rem!important}.ui.search{position:relative}.ui.search>.prompt{margin:0;outline:0;-webkit-appearance:none;-webkit-tap-highlight-color:rgba(255,255,255,0);text-shadow:none;font-style:normal;font-weight:400;line-height:1.2;padding:.68571em 1em;font-size:1em;background:#fff;border:1px solid rgba(39,41,43,.15);color:rgba(0,0,0,.8);box-shadow:0 0 transparent inset;-webkit-transition:background-color .2s ease,color .2s ease,box-shadow .2s ease,border-color .2s ease;transition:background-color .2s ease,color .2s ease,box-shadow .2s ease,border-color .2s ease}.ui.search .prompt{border-radius:500rem}.ui.search .prompt~.search.icon{cursor:pointer}.ui.search>.results{display:none;position:absolute;top:100%;left:0;background:#fff;margin-top:.5em;width:16em;border-radius:.25em;box-shadow:0 1px 3px 1px rgba(0,0,0,.2);z-index:998}.ui.search>.results .result{cursor:pointer;display:block;overflow:hidden;font-size:1em;padding:.5em 1em;color:rgba(0,0,0,.8);line-height:1.33;border-bottom:1px solid rgba(39,41,43,.15)}.ui.search>.results .result:last-child{border-bottom:none}.ui.search>.results .result .image{float:right;overflow:hidden;background:0 0;width:5em;height:3em;border-radius:.25em}.ui.search>.results .result .image img{display:block;width:auto;height:100%}.ui.search>.results .result .image+.content{margin:0 6em 0 0}.ui.search>.results .result .title{font-family:Lato,'Helvetica Neue',Arial,Helvetica,sans-serif;font-weight:700;font-size:1em;color:rgba(0,0,0,.85)}.ui.search>.results .result .description{margin-top:0;font-size:.9285em;color:rgba(0,0,0,.4)}.ui.search>.results .result .price{float:right;color:#5bbd72}.ui.search>.results>.message{padding:1em}.ui.search>.results>.message .header{font-family:Lato,'Helvetica Neue',Arial,Helvetica,sans-serif;font-size:1.1428em;font-weight:700;color:rgba(0,0,0,.8)}.ui.search>.results>.message .description{margin-top:.25rem;font-size:1em;color:rgba(0,0,0,.8)}.ui.search>.results>.action{display:block;border-top:none;background:#f0f0f0;padding:.5em 1em;color:rgba(0,0,0,.8);font-weight:700;text-align:center}.ui.loading.search .input>.icon:before{border:.2em solid rgba(0,0,0,.1)}.ui.loading.search .input>.icon:before,.ui.loading.search .input>.icon:after{position:absolute;content:'';top:50%;left:50%;margin:-.64285em 0 0 -.64285em;width:1.2857em;height:1.2857em;border-radius:500rem}.ui.loading.search .input>.icon:after{-webkit-animation:button-spin .6s linear;animation:button-spin .6s linear;-webkit-animation-iteration-count:infinite;animation-iteration-count:infinite;border-color:#aaa transparent transparent;border-style:solid;border-width:.2em;box-shadow:0 0 0 1px transparent}.ui.category.search>.results .category .result:hover,.ui.search>.results .result:hover{background:#fafafa}.ui.search .action:hover{background:#e0e0e0}.ui.search>.results .category.active{background:#f0f0f0}.ui.search>.results .category.active>.name{color:rgba(0,0,0,.8)}.ui.category.search>.results .category .result.active,.ui.search>.results .result.active{position:relative;border-left-color:transparent;background:#f0f0f0;box-shadow:3px 0 3px 0 rgba(39,41,43,.15)}.ui.search>.results .result.active .description,.ui.search>.results .result.active .title{color:rgba(0,0,0,.85)}.ui.category.search .results{width:28em}.ui.category.search>.results .category{background:#f0f0f0;box-shadow:none;border-bottom:1px solid rgba(39,41,43,.15);-webkit-transition:background .2s ease,border-color .2s ease;transition:background .2s ease,border-color .2s ease}.ui.category.search>.results .category:last-child{border-bottom:none}.ui.category.search>.results .category .result{background:#fff;margin-left:100px;border-left:1px solid rgba(39,41,43,.15);border-bottom:1px solid rgba(39,41,43,.15);-webkit-transition:background .2s ease,border-color .2s ease;transition:background .2s ease,border-color .2s ease}.ui.category.search>.results .category .result:last-child{border-bottom:none}.ui.category.search>.results .category>.name{width:100px;background:#f0f0f0;font-family:Lato,'Helvetica Neue',Arial,Helvetica,sans-serif;font-size:1em;float:1em;float:left;padding:.4em 1em;font-weight:700;color:rgba(0,0,0,.4)}.ui[class*="left aligned"].search>.results{right:auto;left:0}.ui[class*="right aligned"].search>.results{right:0;left:auto}.ui.fluid.search .results{width:100%}.ui.search{font-size:1em}.ui.large.search{font-size:1.1em}.ui.segment{position:relative;background-color:#fff;box-shadow:0 0 0 1px rgba(39,41,43,.15),0 1px 2px 0 rgba(0,0,0,.05);margin:1rem 0;padding:1em;border-radius:.2857rem;border:none}.ui.segment:first-child{margin-top:0}.ui.segment:last-child{margin-bottom:0}.ui.segment:after{content:'';display:block;height:0;clear:both;visibility:hidden}.ui[class*="vertical segment"]{margin:0;padding-left:0;padding-right:0;background-color:transparent;border-radius:0;border:none;box-shadow:0 1px 0 rgba(39,41,43,.15)}.ui[class*="vertical segment"]:last-child{box-shadow:none}.ui[class*="horizontal segment"]{margin:0;padding-top:0;padding-bottom:0;background-color:transparent;border-radius:0;border:none;box-shadow:1px 0 0 rgba(39,41,43,.15)}.ui.inverted.segment>.ui.header{color:#fff}.ui[class*="bottom attached"].segment>[class*="top attached"].label{border-top-left-radius:0;border-top-right-radius:0}.ui[class*="top attached"].segment>[class*="bottom attached"].label{border-bottom-left-radius:0;border-bottom-right-radius:0}.ui.attached.segment:not(.top):not(.bottom)>[class*="top attached"].label{border-top-left-radius:0;border-top-right-radius:0}.ui.attached.segment:not(.top):not(.bottom)>[class*="bottom attached"].label{border-bottom-left-radius:0;border-bottom-right-radius:0}.ui.grid .ui.segment.column,.ui.page.grid.segment{padding-top:2em;padding-bottom:2em}.ui.grid.segment{margin:1rem 0;border-radius:.2857rem}.ui.basic.table.segment{background:#fff;border:none;box-shadow:0 0 0 1px rgba(39,41,43,.15),0 1px 2px 0 rgba(0,0,0,.05)}.ui[class*="very basic"].table.segment{padding:1em}.ui.piled.segment{margin:3em 0;box-shadow:0 0 1px 1px rgba(39,41,43,.15);z-index:auto}.ui.piled.segment:first-child{margin-top:0}.ui.piled.segment:last-child{margin-bottom:0}.ui.piled.segment:after,.ui.piled.segment:before{background-color:#fff;visibility:visible;content:'';display:block;height:100%;left:0;position:absolute;width:100%;box-shadow:0 0 1px 1px rgba(39,41,43,.15)}.ui.piled.segment:after{-webkit-transform:rotate(1.2deg);-ms-transform:rotate(1.2deg);transform:rotate(1.2deg);top:0;z-index:-1}.ui.piled.segment:before{-webkit-transform:rotate(-1.2deg);-ms-transform:rotate(-1.2deg);transform:rotate(-1.2deg);top:0;z-index:-2}.ui[class*="top attached"].piled.segment{margin-top:3em;margin-bottom:0}.ui.piled.segment[class*="top attached"]:first-child{margin-top:0}.ui.piled.segment[class*="bottom attached"]{margin-top:0;margin-bottom:3em}.ui.piled.segment[class*="bottom attached"]:last-child{margin-bottom:0}.ui.stacked.segment{padding-bottom:1.4em}.ui.stacked.segment:after,.ui.stacked.segment:before{content:'';position:absolute;bottom:-3px;left:0;border-top:1px solid rgba(39,41,43,.15);background-color:rgba(0,0,0,.03);width:100%;height:6px;visibility:visible}.ui.stacked.segment:before{display:none}.ui.tall.stacked.segment:before{display:block;bottom:0}.ui.stacked.inverted.segment:after,.ui.stacked.inverted.segment:before{background-color:rgba(0,0,0,.03);border-top:1px solid rgba(39,41,43,.3)}.ui.compact.segment{display:table}.ui.circular.segment{display:table-cell;padding:2em;text-align:center;vertical-align:middle;border-radius:500em}.ui.raised.segment{box-shadow:0 0 0 1px rgba(39,41,43,.15),0 1px 4px 0 rgba(0,0,0,.15)}.ui.disabled.segment{opacity:.3;color:rgba(40,40,40,.3)}.ui.loading.segment{position:relative;cursor:default;point-events:none;text-shadow:none!important;color:transparent!important;-webkit-transition:all 0s linear;transition:all 0s linear}.ui.loading.segment:before{position:absolute;content:'';top:0;left:0;background:rgba(255,255,255,.8);width:100%;height:100%;border-radius:.2857rem;z-index:100}.ui.loading.segment:after{position:absolute;content:'';top:50%;left:50%;margin:-1.5em 0 0 -1.5em;width:3em;height:3em;-webkit-animation:segment-spin .6s linear;animation:segment-spin .6s linear;-webkit-animation-iteration-count:infinite;animation-iteration-count:infinite;border-radius:500rem;border-color:#aaa rgba(0,0,0,.1) rgba(0,0,0,.1);border-style:solid;border-width:.2em;box-shadow:0 0 0 1px transparent;visibility:visible;z-index:101}@-webkit-keyframes segment-spin{from{-webkit-transform:rotate(0deg);transform:rotate(0deg)}to{-webkit-transform:rotate(360deg);transform:rotate(360deg)}}@keyframes segment-spin{from{-webkit-transform:rotate(0deg);transform:rotate(0deg)}to{-webkit-transform:rotate(360deg);transform:rotate(360deg)}}.ui.basic.segment{position:relative;background-color:transparent;box-shadow:none;border-radius:0}.ui.basic.segment:first-child{padding-top:0}.ui.basic.segment:last-child{padding-bottom:0}.ui.fitted.segment{padding:0}.ui.black.segment:not(.inverted){border-top:2px solid #1b1c1d}.ui.blue.segment:not(.inverted){border-top:2px solid #3b83c0}.ui.green.segment:not(.inverted){border-top:2px solid #5bbd72}.ui.orange.segment:not(.inverted){border-top:2px solid #e07b53}.ui.pink.segment:not(.inverted){border-top:2px solid #d9499a}.ui.purple.segment:not(.inverted){border-top:2px solid #564f8a}.ui.red.segment:not(.inverted){border-top:2px solid #d95c5c}.ui.teal.segment:not(.inverted){border-top:2px solid #00b5ad}.ui.yellow.segment:not(.inverted){border-top:2px solid #f2c61f}.ui.black.segment:not(.inverted):not(.attached),.ui.blue.segment:not(.inverted):not(.attached),.ui.green.segment:not(.inverted):not(.attached),.ui.orange.segment:not(.inverted):not(.attached),.ui.pink.segment:not(.inverted):not(.attached),.ui.purple.segment:not(.inverted):not(.attached),.ui.red.segment:not(.inverted):not(.attached),.ui.teal.segment:not(.inverted):not(.attached),.ui.yellow.segment:not(.inverted):not(.attached){border-top-left-radius:.2857rem!important;border-top-right-radius:.2857rem!important}.ui.inverted.black.segment,.ui.inverted.segment{background-color:#1b1c1d!important;color:#fff!important}.ui.inverted.blue.segment{background-color:#3b83c0!important;color:#fff!important}.ui.inverted.green.segment{background-color:#5bbd72!important;color:#fff!important}.ui.inverted.orange.segment{background-color:#e07b53!important;color:#fff!important}.ui.inverted.pink.segment{background-color:#d9499a!important;color:#fff!important}.ui.inverted.purple.segment{background-color:#564f8a!important;color:#fff!important}.ui.inverted.red.segment{background-color:#d95c5c!important;color:#fff!important}.ui.inverted.teal.segment{background-color:#00b5ad!important;color:#fff!important}.ui.inverted.yellow.segment{background-color:#f2c61f!important;color:#fff!important}.ui[class*="left aligned"].segment{text-align:left}.ui[class*="right aligned"].segment{text-align:right}.ui[class*="center aligned"].segment{text-align:center}.ui.floated.segment,.ui[class*="left floated"].segment{float:left;margin-right:1rem}.ui[class*="right floated"].segment{float:right;margin-left:1rem}.ui.inverted.segment{border:none;box-shadow:none}.ui.inverted.segment .segment{color:rgba(0,0,0,.8)}.ui.inverted.segment .inverted.segment{color:#fff}.ui.inverted.segment{background-color:#1b1c1d}.ui.primary.inverted.segment{background-color:#1b1c1d;color:#fff}.ui.inverted.attached.segment,.ui.inverted.block.segment{border-color:#555}.ui.secondary.segment{background:#faf9fa;color:rgba(0,0,0,.8)}.ui.tertiary.segment{background:#ebebeb;color:rgba(0,0,0,.8)}.ui.secondary.inverted.segment{background:-webkit-linear-gradient(rgba(255,255,255,.3)0,rgba(255,255,255,.3)100%);background:linear-gradient(rgba(255,255,255,.3)0,rgba(255,255,255,.3)100%);color:#fafafa}.ui.tertiary.inverted.segment{background:-webkit-linear-gradient(rgba(255,255,255,.5)0,rgba(255,255,255,.5)100%);background:linear-gradient(rgba(255,255,255,.5)0,rgba(255,255,255,.5)100%);color:#f0f0f0}.ui.segment.attached{top:0;bottom:0;margin:0 -1px;width:-webkit-calc(100% + 2px);width:calc(100% + 2px);max-width:-webkit-calc(100% + 2px);max-width:calc(100% + 2px);border-radius:0;box-shadow:none;border:1px solid #d4d4d5}.ui.segment.attached+.ui.segment.attached:not(.top){border-top:none}.ui[class*="top attached"].segment{top:0;bottom:0;margin-top:1rem;margin-bottom:0;border-radius:.2857rem .2857rem 0 0}.ui.segment[class*="top attached"]:first-child{margin-top:0}.ui.segment[class*="bottom attached"]{top:0;bottom:0;margin-top:0;margin-bottom:1rem;box-shadow:none,0 1px 2px 0 rgba(0,0,0,.05);border-radius:0 0 .2857rem .2857rem}.ui.segment[class*="bottom attached"]:last-child{margin-bottom:0}.ui.shape{position:relative;display:inline-block;-webkit-perspective:2000px;perspective:2000px}.ui.shape .sides{-webkit-transform-style:preserve-3d;transform-style:preserve-3d}.ui.shape .side{opacity:1;width:100%;margin:0!important;-webkit-backface-visibility:hidden;backface-visibility:hidden;display:none}.ui.shape .side>*{-webkit-backface-visibility:visible!important;backface-visibility:visible!important}.ui.cube.shape .side{min-width:15em;height:15em;padding:2em;background-color:#e6e6e6;color:rgba(0,0,0,.8);box-shadow:0 0 2px rgba(0,0,0,.3)}.ui.cube.shape .side>.content{width:100%;height:100%;display:table;text-align:center;-webkit-user-select:text;-moz-user-select:text;-ms-user-select:text;user-select:text}.ui.cube.shape .side>.content>div{display:table-cell;vertical-align:middle;font-size:2em}.ui.text.shape.animating .sides{position:static}.ui.text.shape .side{white-space:nowrap}.ui.text.shape .side>*{white-space:normal}.ui.loading.shape{position:absolute;top:-9999px;left:-9999px}.ui.shape .animating.side{position:absolute;top:0;left:0;z-index:100}.ui.shape .hidden.side{opacity:.4}.ui.shape.animating,.ui.shape.animating .sides{-webkit-transition:all .6s ease-in-out;transition:all .6s ease-in-out}.ui.shape.animating .sides{position:absolute}.ui.shape.animating .side{-webkit-transition:opacity .6s ease-in-out;transition:opacity .6s ease-in-out}.ui.shape .active.side{display:block}.ui.sidebar{position:fixed;top:0;left:0;-webkit-transition:none;transition:none;will-change:transform;-webkit-transform:translate3d(0,0,0);transform:translate3d(0,0,0);visibility:hidden;-webkit-overflow-scrolling:touch;height:100%!important;border-radius:0!important;margin:0!important;overflow-y:auto!important;z-index:102}.ui.sidebar,.ui.sidebar *{-webkit-backface-visibility:hidden;backface-visibility:hidden}.ui.sidebar *{-webkit-transform:rotateZ(0deg);transform:rotateZ(0deg)}.ui.left.sidebar{right:auto;left:0;-webkit-transform:translate3d(-100%,0,0);transform:translate3d(-100%,0,0)}.ui.right.sidebar{right:0!important;left:auto!important;-webkit-transform:translate3d(100%,0,0);transform:translate3d(100%,0,0)}.ui.bottom.sidebar,.ui.top.sidebar{width:100%!important;height:auto!important;overflow-y:visible!important}.ui.top.sidebar{top:0!important;bottom:auto!important;-webkit-transform:translate3d(0,-100%,0);transform:translate3d(0,-100%,0)}.ui.bottom.sidebar{top:auto!important;bottom:0!important;-webkit-transform:translate3d(0,100%,0);transform:translate3d(0,100%,0)}.pushable{height:100%;overflow-x:hidden;background:#333!important}.pushable>.fixed{position:fixed;will-change:transform;z-index:101}.pushable>.fixed,.pushable>.pusher{-webkit-backface-visibility:hidden;backface-visibility:hidden;-webkit-transition:-webkit-transform 500ms ease;transition:transform 500ms ease}.pushable>.pusher{position:relative;min-height:100%;background:#f7f7f7;z-index:2}.pushable>.pusher:after{position:fixed;top:0;right:0;content:'';background-color:rgba(0,0,0,.4);width:0;height:0;overflow:hidden;opacity:0;-webkit-transition:-webkit-transform 500ms,opacity 500ms;transition:transform 500ms,opacity 500ms;will-change:opacity;z-index:1000}.ui.sidebar.menu .item{border-radius:0!important}.pushable>.pusher.dimmed:after{width:100%!important;height:100%!important;opacity:1!important}.ui.animating.sidebar,.ui.visible.sidebar{visibility:visible}.ui.bottom.visible.sidebar,.ui.left.visible.sidebar,.ui.right.visible.sidebar,.ui.top.visible.sidebar{box-shadow:0 0 20px rgba(39,41,43,.15)}@media only screen and (max-width:992px){html.ios{overflow-x:hidden;-webkit-overflow-scrolling:touch}}.ui[class*="very thin"].left.sidebar,.ui[class*="very thin"].right.sidebar{width:60px}.ui.thin.left.sidebar,.ui.thin.right.sidebar{width:150px}.ui.left.sidebar,.ui.right.sidebar{width:260px}.ui.wide.left.sidebar,.ui.wide.right.sidebar{width:350px}.ui[class*="very wide"].left.sidebar,.ui[class*="very wide"].right.sidebar{width:475px}.ui.overlay.sidebar{z-index:102}.animating.ui.overlay.sidebar,.ui.visible.overlay.sidebar{-webkit-transition:-webkit-transform 500ms ease;transition:transform 500ms ease}.ui.left.overlay.sidebar{-webkit-transform:translate3d(-100%,0,0);transform:translate3d(-100%,0,0)}.ui.right.overlay.sidebar{-webkit-transform:translate3d(100%,0,0);transform:translate3d(100%,0,0)}.ui.top.overlay.sidebar{-webkit-transform:translate3d(0%,-100%,0);transform:translate3d(0%,-100%,0)}.ui.bottom.overlay.sidebar{-webkit-transform:translate3d(0%,100%,0);transform:translate3d(0%,100%,0)}.ui.visible.bottom.overlay.sidebar,.ui.visible.left.overlay.sidebar,.ui.visible.right.overlay.sidebar,.ui.visible.top.overlay.sidebar{-webkit-transform:translate3d(0%,0,0);transform:translate3d(0%,0,0)}.ui.visible.overlay.sidebar~.fixed,.ui.visible.overlay.sidebar~.pusher{-webkit-transform:none!important;-ms-transform:none!important;transform:none!important}.ui.push.sidebar{-webkit-transition:-webkit-transform 500ms ease;transition:transform 500ms ease;z-index:102}.ui.left.push.sidebar{-webkit-transform:translate3d(-100%,0,0);transform:translate3d(-100%,0,0)}.ui.right.push.sidebar{-webkit-transform:translate3d(100%,0,0);transform:translate3d(100%,0,0)}.ui.top.push.sidebar{-webkit-transform:translate3d(0%,-100%,0);transform:translate3d(0%,-100%,0)}.ui.bottom.push.sidebar{-webkit-transform:translate3d(0%,100%,0);transform:translate3d(0%,100%,0)}.ui.visible.push.sidebar{-webkit-transform:translate3d(0%,0,0);transform:translate3d(0%,0,0)}.ui.uncover.sidebar{z-index:1}.ui.uncover.sidebar,.ui.visible.uncover.sidebar{-webkit-transform:translate3d(0,0,0);transform:translate3d(0,0,0)}.ui.visible.uncover.sidebar{-webkit-transition:-webkit-transform 500ms ease;transition:transform 500ms ease}.ui.slide.along.sidebar{z-index:1}.ui.left.slide.along.sidebar{-webkit-transform:translate3d(-50%,0,0);transform:translate3d(-50%,0,0)}.ui.right.slide.along.sidebar{-webkit-transform:translate3d(50%,0,0);transform:translate3d(50%,0,0)}.ui.top.slide.along.sidebar{-webkit-transform:translate3d(0,-50%,0);transform:translate3d(0,-50%,0)}.ui.bottom.slide.along.sidebar{-webkit-transform:translate3d(0%,50%,0);transform:translate3d(0%,50%,0)}.ui.animating.slide.along.sidebar{-webkit-transition:-webkit-transform 500ms ease;transition:transform 500ms ease}.ui.visible.slide.along.sidebar{-webkit-transform:translate3d(0%,0,0);transform:translate3d(0%,0,0)}.ui.slide.out.sidebar{z-index:1}.ui.left.slide.out.sidebar{-webkit-transform:translate3d(50%,0,0);transform:translate3d(50%,0,0)}.ui.right.slide.out.sidebar{-webkit-transform:translate3d(-50%,0,0);transform:translate3d(-50%,0,0)}.ui.top.slide.out.sidebar{-webkit-transform:translate3d(0%,50%,0);transform:translate3d(0%,50%,0)}.ui.bottom.slide.out.sidebar{-webkit-transform:translate3d(0%,-50%,0);transform:translate3d(0%,-50%,0)}.ui.animating.slide.out.sidebar{-webkit-transition:-webkit-transform 500ms ease;transition:transform 500ms ease}.ui.visible.slide.out.sidebar{-webkit-transform:translate3d(0%,0,0);transform:translate3d(0%,0,0)}.ui.scale.down.sidebar{-webkit-transition:-webkit-transform 500ms ease;transition:transform 500ms ease;z-index:102}.ui.left.scale.down.sidebar{-webkit-transform:translate3d(-100%,0,0);transform:translate3d(-100%,0,0)}.ui.right.scale.down.sidebar{-webkit-transform:translate3d(100%,0,0);transform:translate3d(100%,0,0)}.ui.top.scale.down.sidebar{-webkit-transform:translate3d(0%,-100%,0);transform:translate3d(0%,-100%,0)}.ui.bottom.scale.down.sidebar{-webkit-transform:translate3d(0%,100%,0);transform:translate3d(0%,100%,0)}.ui.scale.down.left.sidebar~.pusher{-webkit-transform-origin:75% 50%;-ms-transform-origin:75% 50%;transform-origin:75% 50%}.ui.scale.down.right.sidebar~.pusher{-webkit-transform-origin:25% 50%;-ms-transform-origin:25% 50%;transform-origin:25% 50%}.ui.scale.down.top.sidebar~.pusher{-webkit-transform-origin:50% 75%;-ms-transform-origin:50% 75%;transform-origin:50% 75%}.ui.scale.down.bottom.sidebar~.pusher{-webkit-transform-origin:50% 25%;-ms-transform-origin:50% 25%;transform-origin:50% 25%}.ui.animating.scale.down>.visible.ui.sidebar{-webkit-transition:-webkit-transform 500ms ease;transition:transform 500ms ease}.ui.animating.scale.down.sidebar~.pusher,.ui.visible.scale.down.sidebar~.pusher{display:block!important;width:100%;height:100%;overflow:hidden}.ui.visible.scale.down.sidebar{-webkit-transform:translate3d(0,0,0);transform:translate3d(0,0,0)}.ui.visible.scale.down.sidebar~.pusher{-webkit-transform:scale(.75);-ms-transform:scale(.75);transform:scale(.75)}*,:after,:before{box-sizing:border-box}body,html{height:100%}html{font-size:14px}body{min-width:278px;background:#f7f7f7;line-height:1.33;color:rgba(0,0,0,.8);font-smoothing:antialiased}h1,h2,h3,h4,h5{font-family:Lato,'Helvetica Neue',Arial,Helvetica,sans-serif;line-height:1.33em;margin:-webkit-calc(2rem - .165em)0 1rem;margin:calc(2rem - .165em)0 1rem;font-weight:700;padding:0}h1{min-height:1rem;font-size:2rem}h2{font-size:1.714rem}h3{font-size:1.28rem}h4{font-size:1.071rem}h5{font-size:1rem}p{margin:0 0 1em;line-height:1.33}p:first-child{margin-top:0}p:last-child{margin-bottom:0}a{color:#009fda;text-decoration:none}a:hover{color:#00b2f3}::-webkit-selection{background-color:rgba(255,255,160,.4);color:rgba(0,0,0,.8)}::-moz-selection{background-color:rgba(255,255,160,.4);color:rgba(0,0,0,.8)}::selection{background-color:rgba(255,255,160,.4);color:rgba(0,0,0,.8)}.ui.statistic{display:inline-block;margin:1em 0;max-width:175px}.ui.statistic+.ui.statistic{margin:0 0 0 1em}.ui.statistic:first-child{margin-top:0}.ui.statistic:last-child{margin-bottom:0}.ui.statistics>.statistic{display:block;float:left;margin:0 1em 2em;max-width:175px}.ui.statistics{display:block;margin:1em -1em}.ui.statistics:after{display:block;content:' ';height:0;clear:both;overflow:hidden;visibility:hidden}.ui.statistics:first-child{margin-top:0}.ui.statistics:last-child{margin-bottom:0}.ui.statistic>.value,.ui.statistics .statistic>.value{font-family:Lato,'Helvetica Neue',Arial,Helvetica,sans-serif;font-weight:400;line-height:1em;color:#1b1c1d;text-transform:uppercase;text-align:center}.ui.statistic>.label,.ui.statistics .statistic>.label{font-family:Lato,'Helvetica Neue',Arial,Helvetica,sans-serif;font-size:1rem;font-weight:400;color:rgba(0,0,0,.4);text-transform:none;text-align:center}.ui.statistic>.label~.value,.ui.statistics .statistic>.label~.value{margin-top:0}.ui.statistic>.value~.label,.ui.statistics .statistic>.value~.label{margin-top:.25rem}.ui.statistic>.value .icon,.ui.statistics .statistic>.value .icon{opacity:1;width:auto;margin:0}.ui.statistic>.text.value,.ui.statistics .statistic>.text.value{line-height:1em;min-height:2em;text-align:center}.ui.statistic>.text.value+.label,.ui.statistics .statistic>.text.value+.label{text-align:center}.ui.statistic>.value img,.ui.statistics .statistic>.value img{max-height:3rem;vertical-align:baseline}.ui.horizontal.statistic,.ui.horizontal.statistics{display:block;margin:0;max-width:9999px}.ui.horizontal.statistics .statistic{float:none;margin:1em 0;max-width:9999px}.ui.horizontal.statistic>.text.value,.ui.horizontal.statistics>.statistic>.text.value{min-height:0!important}.ui.horizontal.statistic>.value .icon,.ui.horizontal.statistics .statistic>.value .icon{width:1.18em}.ui.horizontal.statistic>.value,.ui.horizontal.statistics .statistic>.value{display:inline-block;vertical-align:middle}.ui.horizontal.statistic>.label,.ui.horizontal.statistics .statistic>.label{display:inline-block;vertical-align:middle;margin:0 0 0 .75em}.ui.blue.statistic>.value,.ui.blue.statistics .statistic>.value,.ui.statistics .blue.statistic>.value{color:#3b83c0}.ui.green.statistic>.value,.ui.green.statistics .statistic>.value,.ui.statistics .green.statistic>.value{color:#5bbd72}.ui.orange.statistic>.value,.ui.orange.statistics .statistic>.value,.ui.statistics .orange.statistic>.value{color:#e07b53}.ui.pink.statistic>.value,.ui.pink.statistics .statistic>.value,.ui.statistics .pink.statistic>.value{color:#d9499a}.ui.purple.statistic>.value,.ui.purple.statistics .statistic>.value,.ui.statistics .purple.statistic>.value{color:#564f8a}.ui.red.statistic>.value,.ui.red.statistics .statistic>.value,.ui.statistics .red.statistic>.value{color:#d95c5c}.ui.statistics .teal.statistic>.value,.ui.teal.statistic>.value,.ui.teal.statistics .statistic>.value{color:#00b5ad}.ui.statistics .yellow.statistic>.value,.ui.yellow.statistic>.value,.ui.yellow.statistics .statistic>.value{color:#f2c61f}.ui[class*="left floated"].statistic{float:left;margin:0 2em 1em 0}.ui[class*="right floated"].statistic{float:right;margin:0 0 1em 2em}.ui.floated.statistic:last-child{margin-bottom:0}.ui.inverted.statistic .value{color:#fff}.ui.inverted.statistic .label{color:rgba(255,255,255,.8)}.ui.inverted.blue.statistic>.value,.ui.inverted.blue.statistics .statistic>.value,.ui.statistics .inverted.blue.statistic>.value{color:#54c8ff}.ui.inverted.green.statistic>.value,.ui.inverted.green.statistics .statistic>.value,.ui.statistics .inverted.green.statistic>.value{color:#2ecc40}.ui.inverted.orange.statistic>.value,.ui.inverted.orange.statistics .statistic>.value,.ui.statistics .inverted.orange.statistic>.value{color:#ff851b}.ui.inverted.pink.statistic>.value,.ui.inverted.pink.statistics .statistic>.value,.ui.statistics .inverted.pink.statistic>.value{color:#ff8edf}.ui.inverted.purple.statistic>.value,.ui.inverted.purple.statistics .statistic>.value,.ui.statistics .inverted.purple.statistic>.value{color:#cdc6ff}.ui.inverted.red.statistic>.value,.ui.inverted.red.statistics .statistic>.value,.ui.statistics .inverted.red.statistic>.value{color:#ff695e}.ui.inverted.teal.statistic>.value,.ui.inverted.teal.statistics .statistic>.value,.ui.statistics .inverted.teal.statistic>.value{color:#6dffff}.ui.inverted.yellow.statistic>.value,.ui.inverted.yellow.statistics .statistic>.value,.ui.statistics .inverted.yellow.statistic>.value{color:#ffe21f}.ui.mini.horizontal.statistic>.value,.ui.mini.horizontal.statistics .statistic>.value,.ui.mini.statistic>.value,.ui.mini.statistics .statistic>.value{font-size:1.5rem}.ui.mini.statistic>.text.value,.ui.mini.statistics .statistic>.text.value{font-size:1rem}.ui.tiny.horizontal.statistic>.value,.ui.tiny.horizontal.statistics .statistic>.value,.ui.tiny.statistic>.value,.ui.tiny.statistics .statistic>.value{font-size:2rem}.ui.tiny.statistic>.text.value,.ui.tiny.statistics .statistic>.text.value{font-size:1rem}.ui.small.statistic>.value,.ui.small.statistics .statistic>.value{font-size:3rem}.ui.small.horizontal.statistic>.value,.ui.small.horizontal.statistics .statistic>.value{font-size:2rem}.ui.small.statistic>.text.value,.ui.small.statistics .statistic>.text.value{font-size:1.5rem}.ui.statistic>.value,.ui.statistics .statistic>.value{font-size:4rem}.ui.horizontal.statistic>.value,.ui.horizontal.statistics .statistic>.value{font-size:3rem}.ui.statistic>.text.value,.ui.statistics .statistic>.text.value{font-size:2rem}.ui.large.statistic>.value,.ui.large.statistics .statistic>.value{font-size:5rem}.ui.large.horizontal.statistic>.value,.ui.large.horizontal.statistics .statistic>.value{font-size:4rem}.ui.large.statistic>.text.value,.ui.large.statistics .statistic>.text.value{font-size:2.5rem}.ui.huge.statistic>.value,.ui.huge.statistics .statistic>.value{font-size:6rem}.ui.huge.horizontal.statistic>.value,.ui.huge.horizontal.statistics .statistic>.value{font-size:5rem}.ui.huge.statistic>.text.value,.ui.huge.statistics .statistic>.text.value{font-size:2.5rem}.ui.steps .step{display:inline-block;position:relative;margin:0;padding:.9285em 1.5em .9285em 2.25em;vertical-align:top;background:#fff;color:rgba(0,0,0,.8);box-shadow:0 0 0 1px #d4d4d5;border-radius:0}.ui.steps .step:after{position:absolute;z-index:2;content:'';top:50%;right:0;border:none;background-color:#fff;width:1.5em;height:1.5em;border-bottom:1px solid rgba(39,41,43,.15);border-right:1px solid rgba(39,41,43,.15);-webkit-transform:translateY(-50%) translateX(50%) rotate(-45deg);-ms-transform:translateY(-50%) translateX(50%) rotate(-45deg);transform:translateY(-50%) translateX(50%) rotate(-45deg)}.ui.steps .step,.ui.steps .step:after{-webkit-transition:background-color .2s ease,opacity .2s ease,color .2s ease,box-shadow .2s ease;transition:background-color .2s ease,opacity .2s ease,color .2s ease,box-shadow .2s ease}.ui.steps .step .title{font-family:Lato,'Helvetica Neue',Arial,Helvetica,sans-serif;font-size:1.0714em;font-weight:700}.ui.steps .step .description{font-weight:400;font-size:.9285em;color:rgba(0,0,0,.8)}.ui.steps .step .title~.description{margin-top:.1em}.ui.steps .step>.icon,.ui.steps .step>.icon~.content{display:table-cell;vertical-align:middle}.ui.steps .step>.icon{font-size:2em;margin:0;padding-right:.6em}.ui.steps .link.step,.ui.steps a.step{cursor:pointer}.ui.ordered.steps{counter-reset:ordered}.ui.ordered.steps .step:before{position:static;text-align:center;content:counters(ordered,".");padding-right:.6em;font-size:2em;counter-increment:ordered}.ui.ordered.steps .step:before,.ui.ordered.steps .step>*{display:table-cell;vertical-align:middle}.ui.vertical.steps{overflow:visible}.ui.vertical.steps .step{display:block;border-radius:0;padding:.9285em 1.5em}.ui.vertical.steps .step:first-child{padding:.9285em 1.5em;border-radius:.2857rem .2857rem 0 0}.ui.vertical.steps .step:last-child{border-radius:0 0 .2857rem .2857rem}.ui.vertical.steps .step:after{display:none}.ui.vertical.steps .active.step:after{display:block}@media only screen and (max-width:767px){.ui.steps{overflow:visible}.ui.steps .step{display:block;border-radius:0;padding:.9285em 1.5em}.ui.steps .step:first-child{padding:.9285em 1.5em;border-radius:.2857rem .2857rem 0 0}.ui.steps .step:last-child{border-radius:0 0 .2857rem .2857rem}.ui.steps .step:after{display:none}}.ui.steps{display:inline-block;font-size:0;background:0 0;box-shadow:'';line-height:1.142rem;box-sizing:border-box;border-radius:.2857rem}.ui.steps .step:first-child{padding-left:1.5em;border-radius:.2857rem 0 0 .2857rem}.ui.steps .step:last-child{border-radius:0 .2857rem .2857rem 0}.ui.steps .step:only-child{border-radius:.2857rem}.ui.steps .step:last-child{margin-right:0}.ui.steps .step:last-child:after{display:none}.ui.steps .link.step:hover,.ui.steps .link.step:hover::after,.ui.steps a.step:hover,.ui.steps a.step:hover::after{background:#fafafa;color:rgba(0,0,0,.8)}.ui.steps .link.step:active,.ui.steps .link.step:active::after,.ui.steps a.step:active,.ui.steps a.step:active::after{background:#f0f0f0;color:rgba(0,0,0,.8)}.ui.steps .step.active{cursor:auto;background:#f0f0f0}.ui.steps .step.active:after{background:#f0f0f0}.ui.steps .step.active .title{color:#009fda}.ui.ordered.steps .step.active:before,.ui.steps .active.step .icon{color:rgba(0,0,0,.85)}.ui.steps .link.active.step:hover,.ui.steps .link.active.step:hover::after,.ui.steps a.active.step:hover,.ui.steps a.active.step:hover::after{cursor:pointer;background:#ececec;color:rgba(0,0,0,.8)}.ui.ordered.steps .step.completed:before,.ui.steps .step.completed>.icon:before{color:#5bbd72}.ui.steps .disabled.step{cursor:auto;background:#fff;pointer-events:none}.ui.steps .disabled.step,.ui.steps .disabled.step .description,.ui.steps .disabled.step .title{color:rgba(40,40,40,.3)}.ui.steps .disabled.step:after{background:#fff}@media only screen and (min-width:992px){.ui[class*="tablet stackable"].steps{overflow:visible}.ui[class*="tablet stackable"].steps .step{display:block;border-radius:0;padding:.9285em 1.5em}.ui[class*="tablet stackable"].steps .step:first-child{padding:.9285em 1.5em;border-radius:.2857rem .2857rem 0 0}.ui[class*="tablet stackable"].steps .step:last-child{border-radius:0 0 .2857rem .2857rem}.ui[class*="tablet stackable"].steps .step:after{display:none}}.ui.fluid.steps{width:100%}.attached.ui.steps{margin:0;border-radius:.2857rem .2857rem 0 0}.attached.ui.steps .step:first-child{border-radius:.2857rem 0 0}.attached.ui.steps .step:last-child{border-radius:0 .2857rem 0 0}.bottom.attached.ui.steps{margin:-1px 0 0;border-radius:0 0 .2857rem .2857rem}.bottom.attached.ui.steps .step:first-child{border-radius:0 0 0 .2857rem}.bottom.attached.ui.steps .step:last-child{border-radius:0 0 .2857rem}.ui.eight.steps,.ui.five.steps,.ui.four.steps,.ui.one.steps,.ui.seven.steps,.ui.six.steps,.ui.three.steps,.ui.two.steps{display:block}.ui.one.steps>.step{width:100%}.ui.two.steps>.step{width:50%}.ui.three.steps>.step{width:33.333%}.ui.four.steps>.step{width:25%}.ui.five.steps>.step{width:20%}.ui.six.steps>.step{width:16.666%}.ui.seven.steps>.step{width:14.285%}.ui.eight.steps>.step{width:12.5%}.ui.small.step,.ui.small.steps .step{font-size:.92857143rem}.ui.step,.ui.steps .step{font-size:1rem}.ui.large.step,.ui.large.steps .step{font-size:1.14285714rem}@font-face{font-family:Step;src:url(data:application/x-font-ttf;charset=utf-8;;base64,AAEAAAAOAIAAAwBgT1MvMj3hSQEAAADsAAAAVmNtYXDQEhm3AAABRAAAAUpjdnQgBkn/lAAABuwAAAAcZnBnbYoKeDsAAAcIAAAJkWdhc3AAAAAQAAAG5AAAAAhnbHlm32cEdgAAApAAAAC2aGVhZAErPHsAAANIAAAANmhoZWEHUwNNAAADgAAAACRobXR4CykAAAAAA6QAAAAMbG9jYQA4AFsAAAOwAAAACG1heHAApgm8AAADuAAAACBuYW1lzJ0aHAAAA9gAAALNcG9zdK69QJgAAAaoAAAAO3ByZXCSoZr/AAAQnAAAAFYAAQO4AZAABQAIAnoCvAAAAIwCegK8AAAB4AAxAQIAAAIABQMAAAAAAAAAAAAAAAAAAAAAAAAAAAAAUGZFZABA6ADoAQNS/2oAWgMLAE8AAAABAAAAAAAAAAAAAwAAAAMAAAAcAAEAAAAAAEQAAwABAAAAHAAEACgAAAAGAAQAAQACAADoAf//AAAAAOgA//8AABgBAAEAAAAAAAAAAAEGAAAAAAAAAAAAAAAAAAAAAAAAAAAAAAAAAAAAAAAAAAAAAAAAAAAAAAAAAAAAAAAAAAAAAAAAAAAAAAAAAAAAAAAAAAAAAAAAAAAAAAAAAAAAAAAAAAAAAAAAAAAAAAAAAAAAAAAAAAAAAAAAAAAAAAAAAAAAAAAAAAAAAAAAAAAAAAAAAAAAAAAAAAAAAAAAAAAAAAAAAAAAAAAAAAAAAAAAAAAAAAAAAAAAAAAAAAAAAAAAAAAAAAAAAAAAAAAAAAAAAAAAAAAAAAAAAAAAAAAAAAAAAAAAAAAAAAAAAAAAAAAAAAAAAAAAAAAAAAAAAAAAAAAAAAAAAAAAAAAAAAAAAAAAAQAAAAADpAKYABUAHEAZDwEAAQFCAAIBAmoAAQABagAAAGEUFxQDEisBFAcBBiInASY0PwE2Mh8BATYyHwEWA6QP/iAQLBD+6g8PTBAsEKQBbhAsEEwPAhYWEP4gDw8BFhAsEEwQEKUBbxAQTBAAAAH//f+xA18DCwAMABJADwABAQpDAAAACwBEFRMCESsBFA4BIi4CPgEyHgEDWXLG6MhuBnq89Lp+AV51xHR0xOrEdHTEAAAAAAEAAAABAADDeRpdXw889QALA+gAAAAAzzWYjQAAAADPNWBN//3/sQOkAwsAAAAIAAIAAAAAAAAAAQAAA1L/agBaA+gAAP/3A6QAAQAAAAAAAAAAAAAAAAAAAAMD6AAAA+gAAANZAAAAAAAAADgAWwABAAAAAwAWAAEAAAAAAAIABgATAG4AAAAtCZEAAAAAAAAAEgDeAAEAAAAAAAAANQAAAAEAAAAAAAEACAA1AAEAAAAAAAIABwA9AAEAAAAAAAMACABEAAEAAAAAAAQACABMAAEAAAAAAAUACwBUAAEAAAAAAAYACABfAAEAAAAAAAoAKwBnAAEAAAAAAAsAEwCSAAMAAQQJAAAAagClAAMAAQQJAAEAEAEPAAMAAQQJAAIADgEfAAMAAQQJAAMAEAEtAAMAAQQJAAQAEAE9AAMAAQQJAAUAFgFNAAMAAQQJAAYAEAFjAAMAAQQJAAoAVgFzAAMAAQQJAAsAJgHJQ29weXJpZ2h0IChDKSAyMDE0IGJ5IG9yaWdpbmFsIGF1dGhvcnMgQCBmb250ZWxsby5jb21mb250ZWxsb1JlZ3VsYXJmb250ZWxsb2ZvbnRlbGxvVmVyc2lvbiAxLjBmb250ZWxsb0dlbmVyYXRlZCBieSBzdmcydHRmIGZyb20gRm9udGVsbG8gcHJvamVjdC5odHRwOi8vZm9udGVsbG8uY29tAEMAbwBwAHkAcgBpAGcAaAB0ACAAKABDACkAIAAyADAAMQA0ACAAYgB5ACAAbwByAGkAZwBpAG4AYQBsACAAYQB1AHQAaABvAHIAcwAgAEAAIABmAG8AbgB0AGUAbABsAG8ALgBjAG8AbQBmAG8AbgB0AGUAbABsAG8AUgBlAGcAdQBsAGEAcgBmAG8AbgB0AGUAbABsAG8AZgBvAG4AdABlAGwAbABvAFYAZQByAHMAaQBvAG4AIAAxAC4AMABmAG8AbgB0AGUAbABsAG8ARwBlAG4AZQByAGEAdABlAGQAIABiAHkAIABzAHYAZwAyAHQAdABmACAAZgByAG8AbQAgAEYAbwBuAHQAZQBsAGwAbwAgAHAAcgBvAGoAZQBjAHQALgBoAHQAdABwADoALwAvAGYAbwBuAHQAZQBsAGwAbwAuAGMAbwBtAAAAAAIAAAAAAAAACgAAAAAAAAAAAAAAAAAAAAAAAAAAAAAAAwAAAQIBAwljaGVja21hcmsGY2lyY2xlAAAAAAEAAf//AA8AAAAAAAAAAAAAAAAAAAAAADIAMgML/7EDC/+xsAAssCBgZi2wASwgZCCwwFCwBCZasARFW1ghIyEbilggsFBQWCGwQFkbILA4UFghsDhZWSCwCkVhZLAoUFghsApFILAwUFghsDBZGyCwwFBYIGYgiophILAKUFhgGyCwIFBYIbAKYBsgsDZQWCGwNmAbYFlZWRuwACtZWSOwAFBYZVlZLbACLCBFILAEJWFkILAFQ1BYsAUjQrAGI0IbISFZsAFgLbADLCMhIyEgZLEFYkIgsAYjQrIKAAIqISCwBkMgiiCKsAArsTAFJYpRWGBQG2FSWVgjWSEgsEBTWLAAKxshsEBZI7AAUFhlWS2wBCywB0MrsgACAENgQi2wBSywByNCIyCwACNCYbCAYrABYLAEKi2wBiwgIEUgsAJFY7ABRWJgRLABYC2wBywgIEUgsAArI7ECBCVgIEWKI2EgZCCwIFBYIbAAG7AwUFiwIBuwQFlZI7AAUFhlWbADJSNhRESwAWAtsAgssQUFRbABYUQtsAkssAFgICCwCUNKsABQWCCwCSNCWbAKQ0qwAFJYILAKI0JZLbAKLCC4BABiILgEAGOKI2GwC0NgIIpgILALI0IjLbALLEtUWLEHAURZJLANZSN4LbAMLEtRWEtTWLEHAURZGyFZJLATZSN4LbANLLEADENVWLEMDEOwAWFCsAorWbAAQ7ACJUKxCQIlQrEKAiVCsAEWIyCwAyVQWLEBAENgsAQlQoqKIIojYbAJKiEjsAFhIIojYbAJKiEbsQEAQ2CwAiVCsAIlYbAJKiFZsAlDR7AKQ0dgsIBiILACRWOwAUViYLEAABMjRLABQ7AAPrIBAQFDYEItsA4ssQAFRVRYALAMI0IgYLABYbUNDQEACwBCQopgsQ0FK7BtKxsiWS2wDyyxAA4rLbAQLLEBDistsBEssQIOKy2wEiyxAw4rLbATLLEEDistsBQssQUOKy2wFSyxBg4rLbAWLLEHDistsBcssQgOKy2wGCyxCQ4rLbAZLLAIK7EABUVUWACwDCNCIGCwAWG1DQ0BAAsAQkKKYLENBSuwbSsbIlktsBossQAZKy2wGyyxARkrLbAcLLECGSstsB0ssQMZKy2wHiyxBBkrLbAfLLEFGSstsCAssQYZKy2wISyxBxkrLbAiLLEIGSstsCMssQkZKy2wJCwgPLABYC2wJSwgYLANYCBDI7ABYEOwAiVhsAFgsCQqIS2wJiywJSuwJSotsCcsICBHICCwAkVjsAFFYmAjYTgjIIpVWCBHICCwAkVjsAFFYmAjYTgbIVktsCgssQAFRVRYALABFrAnKrABFTAbIlktsCkssAgrsQAFRVRYALABFrAnKrABFTAbIlktsCosIDWwAWAtsCssALADRWOwAUVisAArsAJFY7ABRWKwACuwABa0AAAAAABEPiM4sSoBFSotsCwsIDwgRyCwAkVjsAFFYmCwAENhOC2wLSwuFzwtsC4sIDwgRyCwAkVjsAFFYmCwAENhsAFDYzgtsC8ssQIAFiUgLiBHsAAjQrACJUmKikcjRyNhIFhiGyFZsAEjQrIuAQEVFCotsDAssAAWsAQlsAQlRyNHI2GwBkUrZYouIyAgPIo4LbAxLLAAFrAEJbAEJSAuRyNHI2EgsAQjQrAGRSsgsGBQWCCwQFFYswIgAyAbswImAxpZQkIjILAIQyCKI0cjRyNhI0ZgsARDsIBiYCCwACsgiophILACQ2BkI7ADQ2FkUFiwAkNhG7ADQ2BZsAMlsIBiYSMgILAEJiNGYTgbI7AIQ0awAiWwCENHI0cjYWAgsARDsIBiYCMgsAArI7AEQ2CwACuwBSVhsAUlsIBisAQmYSCwBCVgZCOwAyVgZFBYIRsjIVkjICCwBCYjRmE4WS2wMiywABYgICCwBSYgLkcjRyNhIzw4LbAzLLAAFiCwCCNCICAgRiNHsAArI2E4LbA0LLAAFrADJbACJUcjRyNhsABUWC4gPCMhG7ACJbACJUcjRyNhILAFJbAEJUcjRyNhsAYlsAUlSbACJWGwAUVjIyBYYhshWWOwAUViYCMuIyAgPIo4IyFZLbA1LLAAFiCwCEMgLkcjRyNhIGCwIGBmsIBiIyAgPIo4LbA2LCMgLkawAiVGUlggPFkusSYBFCstsDcsIyAuRrACJUZQWCA8WS6xJgEUKy2wOCwjIC5GsAIlRlJYIDxZIyAuRrACJUZQWCA8WS6xJgEUKy2wOSywMCsjIC5GsAIlRlJYIDxZLrEmARQrLbA6LLAxK4ogIDywBCNCijgjIC5GsAIlRlJYIDxZLrEmARQrsARDLrAmKy2wOyywABawBCWwBCYgLkcjRyNhsAZFKyMgPCAuIzixJgEUKy2wPCyxCAQlQrAAFrAEJbAEJSAuRyNHI2EgsAQjQrAGRSsgsGBQWCCwQFFYswIgAyAbswImAxpZQkIjIEewBEOwgGJgILAAKyCKimEgsAJDYGQjsANDYWRQWLACQ2EbsANDYFmwAyWwgGJhsAIlRmE4IyA8IzgbISAgRiNHsAArI2E4IVmxJgEUKy2wPSywMCsusSYBFCstsD4ssDErISMgIDywBCNCIzixJgEUK7AEQy6wJistsD8ssAAVIEewACNCsgABARUUEy6wLCotsEAssAAVIEewACNCsgABARUUEy6wLCotsEEssQABFBOwLSotsEIssC8qLbBDLLAAFkUjIC4gRoojYTixJgEUKy2wRCywCCNCsEMrLbBFLLIAADwrLbBGLLIAATwrLbBHLLIBADwrLbBILLIBATwrLbBJLLIAAD0rLbBKLLIAAT0rLbBLLLIBAD0rLbBMLLIBAT0rLbBNLLIAADkrLbBOLLIAATkrLbBPLLIBADkrLbBQLLIBATkrLbBRLLIAADsrLbBSLLIAATsrLbBTLLIBADsrLbBULLIBATsrLbBVLLIAAD4rLbBWLLIAAT4rLbBXLLIBAD4rLbBYLLIBAT4rLbBZLLIAADorLbBaLLIAATorLbBbLLIBADorLbBcLLIBATorLbBdLLAyKy6xJgEUKy2wXiywMiuwNistsF8ssDIrsDcrLbBgLLAAFrAyK7A4Ky2wYSywMysusSYBFCstsGIssDMrsDYrLbBjLLAzK7A3Ky2wZCywMyuwOCstsGUssDQrLrEmARQrLbBmLLA0K7A2Ky2wZyywNCuwNystsGgssDQrsDgrLbBpLLA1Ky6xJgEUKy2waiywNSuwNistsGsssDUrsDcrLbBsLLA1K7A4Ky2wbSwrsAhlsAMkUHiwARUwLQAAAEu4AMhSWLEBAY5ZuQgACABjILABI0SwAyNwsgQoCUVSRLIKAgcqsQYBRLEkAYhRWLBAiFixBgNEsSYBiFFYuAQAiFixBgFEWVlZWbgB/4WwBI2xBQBEAAA=) format('truetype'),url(data:application/font-woff;charset=utf-8;base64,d09GRgABAAAAAAoUAA4AAAAAEPQAAQAAAAAAAAAAAAAAAAAAAAAAAAAAAABPUy8yAAABRAAAAEQAAABWPeFJAWNtYXAAAAGIAAAAOgAAAUrQEhm3Y3Z0IAAAAcQAAAAUAAAAHAZJ/5RmcGdtAAAB2AAABPkAAAmRigp4O2dhc3AAAAbUAAAACAAAAAgAAAAQZ2x5ZgAABtwAAACuAAAAtt9nBHZoZWFkAAAHjAAAADUAAAA2ASs8e2hoZWEAAAfEAAAAIAAAACQHUwNNaG10eAAAB+QAAAAMAAAADAspAABsb2NhAAAH8AAAAAgAAAAIADgAW21heHAAAAf4AAAAIAAAACAApgm8bmFtZQAACBgAAAF3AAACzcydGhxwb3N0AAAJkAAAACoAAAA7rr1AmHByZXAAAAm8AAAAVgAAAFaSoZr/eJxjYGTewTiBgZWBg6mKaQ8DA0MPhGZ8wGDIyMTAwMTAysyAFQSkuaYwOLxgeMHIHPQ/iyGKmZvBHyjMCJIDAPe9C2B4nGNgYGBmgGAZBkYGEHAB8hjBfBYGDSDNBqQZGZgYGF4w/v8PUvCCAURLMELVAwEjG8OIBwBk5AavAAB4nGNgQANGDEbM3P83gjAAELQD4XicnVXZdtNWFJU8ZHASOmSgoA7X3DhQ68qEKRgwaSrFdiEdHAitBB2kDHTkncc+62uOQrtWH/m07n09JLR0rbYsls++R1tn2DrnRhwjKn0aiGvUoZKXA6msPZZK90lc13Uvj5UMBnFdthJPSZuonSRKat3sUC7xWOsqWSdYJ+PlIFZPVZ5noAziFB5lSUQbRBuplyZJ4onjJ4kWZxAfJUkgJaMQp9LIUEI1GsRS1aFM6dCr1xNx00DKRqMedVhU90PFJ8c1p9SsA0YqVznCFevVRr4bpwMve5DEOsGzrYcxHnisfpQqkIqR6cg/dkpOlIaBVHHUoVbi6DCTX/eRTCrNQKaMYkWl7oG43f102xYxPXQ6vi5KlUaqurnOKJrt0fGogygP2cbppNzQ2fbw5RlTVKtdcbPtQGYNXErJbHSfRAAdJlLj6QFONZwCqRn1R8XZ588BEslclKo8VTKHegOZMzt7cTHtbiersnCknwcyb3Z2452HQ6dXh3/R+hdM4cxHj+Jifj5C+lBqfiJOJKVGWMzyp4YfcVcgQrkxiAsXyuBThDl0RdrZZl3jtTH2hs/5SqlhPQna6KP4fgr9TiQrHGdRo/VInM1j13Wt3GdQS7W7Fzsyr0OVIu7vCwuuM+eEYZ4WC1VfnvneBTT/Bohn/EDeNIVL+5YpSrRvm6JMu2iKCu0SVKVdNsUU7YoppmnPmmKG9h1TzNKeMzLj/8vc55H7HN7xkJv2XeSmfQ+5ad9HbtoPkJtWITdtHblpLyA3rUZu2lWjOnYEGgZpF1IVQdA0svph3Fab9UDWjDR8aWDyLmLI+upER521tcofxX914gsHcmmip7siF5viLq/bFj483e6rj5pG3bDV+MaR8jAeRnocmtBZ+c3hv+1N3S6a7jKqMugBFUwKwABl7UAC0zrbCaT1mqf48gdgXIZ4zkpDtVSfO4am7+V5X/exOfG+x+3GLrdcd3kJWdYNcmP28N9SZKrrH+UtrVQnR6wrJ49VaxhDKrwour6SlHu0tRu/KKmy8l6U1srnk5CbPYMbQlu27mGwI0xpyiUeXlOlKD3UUo6yQyxvKco84JSLC1qGxLgOdQ9qa8TpoXoYGwshhqG0vRBwSCldFd+0ynfxHqtr2Oj4xRXh6XpyEhGf4ir7UfBU10b96A7avGbdMoMpVaqn+4xPsa/b9lFZaaSOsxe3VAfXNOsaORXTT+Rr4HRvOGjdAz1UfDRBI1U1x+jGKGM0ljXl3wR0MVZ+w2jVYvs93E+dpFWsuUuY7JsT9+C0u/0q+7WcW0bW/dcGvW3kip8jMb8tCvw7B2K3ZA3UO5OBGAvIWdAYxhYmdxiug23EbfY/Jqf/34aFRXJXOxq7eerD1ZNRJXfZ8rjLTXZZ16M2R9VOGvsIjS0PN+bY4XIstsRgQbb+wf8x7gF3aVEC4NDIZZiI2nShnurh6h6rsW04VxIBds2x43QAegAuQd8cu9bzCYD13CPnLsB9cgh2yCH4lByCz8i5BfA5OQRfkEMwIIdgl5w7AA/IIXhIDsEeOQSPyNkE+JIcgq/IIYjJIUjIuQ3wmByCJ+QQfE0OwTdGrk5k/pYH2QD6zqKbQKmdGhzaOGRGrk3Y+zxY9oFFZB9aROqRkesT6lMeLPV7i0j9wSJSfzRyY0L9iQdL/dkiUn+xiNRnxpeZIymvDp7zjg7+BJfqrV4AAAAAAQAB//8AD3icY2BkAALmJUwzGEQZZBwk+RkZGBmdGJgYmbIYgMwsoGSiiLgIs5A2owg7I5uSOqOaiT2jmZE8I5gQY17C/09BQEfg3yt+fh8gvYQxD0j68DOJiQn8U+DnZxQDcQUEljLmCwBpBgbG/3//b2SOZ+Zm4GEQcuAH2sblDLSEm8FFVJhJEGgLH6OSHpMdo5EcI3Nk0bEXJ/LYqvZ82VXHGFd6pKTkyCsQwQAAq+QkqAAAeJxjYGRgYADiw5VSsfH8Nl8ZuJlfAEUYzpvO6IXQCb7///7fyLyEmRvI5WBgAokCAFb/DJAAAAB4nGNgZGBgDvqfxRDF/IKB4f935iUMQBEUwAwAi5YFpgPoAAAD6AAAA1kAAAAAAAAAOABbAAEAAAADABYAAQAAAAAAAgAGABMAbgAAAC0JkQAAAAB4nHWQy2rCQBSG//HSi0JbWui2sypKabxgN4IgWHTTbqS4LTHGJBIzMhkFX6Pv0IfpS/RZ+puMpShNmMx3vjlz5mQAXOMbAvnzxJGzwBmjnAs4Rc9ykf7Zcon8YrmMKt4sn9C/W67gAYHlKm7wwQqidM5ogU/LAlfi0nIBF+LOcpH+0XKJ3LNcxq14tXxC71muYCJSy1Xci6+BWm11FIRG1gZ12W62OnK6lYoqStxYumsTKp3KvpyrxPhxrBxPLfc89oN17Op9uJ8nvk4jlciW09yrkZ/42jX+bFc93QRtY+ZyrtVSDm2GXGm18D3jhMasuo3G3/MwgMIKW2hEvKoQBhI12jrnNppooUOaMkMyM8+KkMBFTONizR1htpIy7nPMGSW0PjNisgOP3+WRH5MC7o9ZRR+tHsYT0u6MKPOSfTns7jBrREqyTDezs9/eU2x4WpvWcNeuS511JTE8qCF5H7u1BY1H72S3Ymi7aPD95/9+AN1fhEsAeJxjYGKAAC4G7ICZgYGRiZGZMzkjNTk7N7Eomy05syg5J5WBAQBE1QZBAABLuADIUlixAQGOWbkIAAgAYyCwASNEsAMjcLIEKAlFUkSyCgIHKrEGAUSxJAGIUViwQIhYsQYDRLEmAYhRWLgEAIhYsQYBRFlZWVm4Af+FsASNsQUARAAA) format('woff')}.ui.ordered.steps .step.completed:before,.ui.steps .step.completed>.icon:before{font-family:Step;content:'\e800'}.ui.sticky{position:static;-webkit-transition:width .2s ease,height .2s ease,top .2s ease,bottom .2s ease;transition:width .2s ease,height .2s ease,top .2s ease,bottom .2s ease;z-index:800}.ui.sticky.bound{position:absolute;left:auto;right:auto}.ui.sticky.fixed{position:fixed;left:auto;right:auto}.ui.sticky.bound.top,.ui.sticky.fixed.top{top:0;bottom:auto}.ui.sticky.bound.bottom,.ui.sticky.fixed.bottom{top:auto;bottom:0}.ui.native.sticky{position:-webkit-sticky;position:-moz-sticky;position:-ms-sticky;position:-o-sticky;position:sticky}.ui.tab{display:none}.ui.tab.active,.ui.tab.open{display:block}.ui.tab.loading{position:relative;overflow:hidden;display:block;min-height:250px}.ui.tab.loading *{position:relative!important;left:-10000px!important}.ui.tab.loading.segment:before,.ui.tab.loading:before{border:.2em solid rgba(0,0,0,.1)}.ui.tab.loading.segment:before,.ui.tab.loading:before,.ui.tab.loading.segment:after,.ui.tab.loading:after{position:absolute;content:'';top:100px;left:50%;margin:-1.25em 0 0 -1.25em;width:2.5em;height:2.5em;border-radius:500rem}.ui.tab.loading.segment:after,.ui.tab.loading:after{-webkit-animation:button-spin .6s linear;animation:button-spin .6s linear;-webkit-animation-iteration-count:infinite;animation-iteration-count:infinite;border-color:#aaa transparent transparent;border-style:solid;border-width:.2em;box-shadow:0 0 0 1px transparent}.ui.table{width:100%;background:#fff;margin:1em 0;border:1px solid #d0d0d0;box-shadow:none;border-radius:.25rem;color:rgba(0,0,0,.8);border-collapse:separate;border-spacing:0}.ui.table:first-child{margin-top:0}.ui.table:last-child{margin-bottom:0}.ui.table td,.ui.table th{-webkit-transition:background .2s ease,border-color .2s ease,color .2s ease;transition:background .2s ease,border-color .2s ease,color .2s ease}.ui.table thead{box-shadow:none}.ui.table thead th{cursor:auto;background:#f0f0f0;text-align:left;color:rgba(0,0,0,.8);padding:.7em .8em;vertical-align:middle;font-style:none;font-weight:700;text-transform:none;border-bottom:1px solid #d4d4d5;border-left:none}.ui.table thead tr>th:first-child{border-left:none}.ui.table thead tr:first-child>th:first-child{border-radius:.25rem 0 0}.ui.table thead tr:first-child>th:last-child{border-radius:0 .25rem 0 0}.ui.table thead tr:first-child>th:only-child{border-radius:.25rem .25rem 0 0}.ui.table tfoot{box-shadow:none}.ui.table tfoot th{cursor:auto;border-top:1px solid #d4d4d5;background:#fff;text-align:left;color:rgba(0,0,0,.8);padding:.7em .8em;vertical-align:middle;font-style:normal;font-weight:400;text-transform:none}.ui.table tfoot tr>th:first-child{border-left:none}.ui.table tfoot tr:first-child>th:first-child{border-radius:0 0 0 .25rem}.ui.table tfoot tr:first-child>th:last-child{border-radius:0 0 .25rem}.ui.table tfoot tr:first-child>th:only-child{border-radius:0 0 .25rem .25rem}.ui.table tr td{border-top:1px solid #d4d4d5}.ui.table tr:first-child td{border-top:none}.ui.table td{padding:.7em .8em;text-align:left;vertical-align:middle}.ui.table>.icon{vertical-align:baseline}.ui.table>.icon:only-child{margin:0}.ui.table.segment{padding:0}.ui.table.segment:after{display:none}.ui.table.segment.stacked:after{display:block}@media only screen and (max-width:767px){.ui.table:not(.unstackable),.ui.table:not(.unstackable) tbody,.ui.table:not(.unstackable) tr,.ui.table:not(.unstackable) tr>td,.ui.table:not(.unstackable) tr>th{width:100%!important;display:block!important}.ui.table:not(.unstackable){padding:0}.ui.table:not(.unstackable) tfoot,.ui.table:not(.unstackable) thead{display:block}.ui.table:not(.unstackable) tr>td,.ui.table:not(.unstackable) tr>th{background:0 0;border:none!important;padding:.25em .75em;box-shadow:none}.ui.table:not(.unstackable) td:first-child,.ui.table:not(.unstackable) th:first-child{font-weight:700;padding-top:1em}.ui.table:not(.unstackable) td:last-child,.ui.table:not(.unstackable) th:last-child{box-shadow:0 -1px 0 0 rgba(0,0,0,.1)inset;padding-bottom:1em}.ui.table:not(.unstackable) tr>td.active,.ui.table:not(.unstackable) tr>td.error,.ui.table:not(.unstackable) tr>td.negative,.ui.table:not(.unstackable) tr>td.positive,.ui.table:not(.unstackable) tr>td.warning{background-color:transparent!important}.ui.definition.table:not(.unstackable) thead th:first-child{box-shadow:none!important}.ui.definition.table:not(.unstackable) tr td:first-child{padding-bottom:1em}.ui.definition.table:not(.unstackable) tr td:nth-child(n+2){padding-top:1em}}.ui.structured.table{border-collapse:collapse}.ui.structured.table thead th{border-left:none;border-right:none}.ui.structured.sortable.table thead th{border-left:1px solid #d0d0d0;border-right:1px solid #d0d0d0}.ui.structured.basic.table th{border-left:none;border-right:none}.ui.structured.celled.table tr td,.ui.structured.celled.table tr th{border-left:1px solid #d4d4d5;border-right:1px solid #d4d4d5}.ui.definition.table thead:not(.full-width) th:first-child{pointer-events:none;background:0 0;font-weight:400;color:rgba(0,0,0,.4);box-shadow:-1px -1px 0 1px #fff}.ui.definition.table tfoot:not(.full-width) th:first-child{pointer-events:none;background:0 0;font-weight:rgba(0,0,0,.4);color:normal;box-shadow:1px 1px 0 1px #fff}.ui.celled.definition.table thead:not(.full-width) th:first-child{box-shadow:0 -1px 0 1px #fff}.ui.celled.definition.table tfoot:not(.full-width) th:first-child{box-shadow:0 1px 0 1px #fff}.ui.definition.table tr td:first-child{background:rgba(0,0,0,.03);font-weight:700;color:rgba(0,0,0,.8)}.ui.definition.table td:nth-child(2),.ui.definition.table tfoot:not(.full-width) th:nth-child(2),.ui.definition.table thead:not(.full-width) th:nth-child(2){border-left:1px solid #d0d0d0}.ui.table td.positive,.ui.table tr.positive{box-shadow:0 0 0 #b7caa7 inset}.ui.table td.positive,.ui.table tr.positive td{background:#eeffe7!important;color:#3c763d!important}.ui.celled.table tr.positive:hover td,.ui.celled.table tr:hover td.positive{background:#e3ffd8!important;color:#376c38!important}.ui.table td.negative,.ui.table tr.negative{box-shadow:0 0 0 #dbb1b1 inset}.ui.table td.negative,.ui.table tr.negative td{background:#fff0f0!important;color:#cd2929!important}.ui.celled.table tr.negative:hover td,.ui.celled.table tr:hover td.negative{background:#ffe1e1!important;color:#c02626!important}.ui.table td.error,.ui.table tr.error{box-shadow:0 0 0 #dbb1b1 inset}.ui.table td.error,.ui.table tr.error td{background:#fff0f0!important;color:#cd2929!important}.ui.celled.table tr.error:hover td,.ui.celled.table tr:hover td.error{background:#ffe1e1!important;color:#c02626!important}.ui.table td.warning,.ui.table tr.warning{box-shadow:0 0 0 #d9caab inset}.ui.table td.warning,.ui.table tr.warning td{background:#fffbe6!important;color:#7d6c00!important}.ui.celled.table tr.warning:hover td,.ui.celled.table tr:hover td.warning{background:#fff9d7!important;color:#6e5f00!important}.ui.table td.active,.ui.table tr.active{box-shadow:0 0 0 rgba(50,50,50,.9)inset}.ui.celled.table tr.active:hover td,.ui.celled.table tr:hover td.active,.ui.table td.active,.ui.table tr.active td{background:#e0e0e0!important;color:rgba(50,50,50,.9)!important}.ui.table tr td.disabled,.ui.table tr.disabled td,.ui.table tr.disabled:hover td,.ui.table tr:hover td.disabled{pointer-events:none;color:rgba(40,40,40,.3)}@media only screen and (max-width:991px){.ui[class*="tablet stackable"].table,.ui[class*="tablet stackable"].table tbody,.ui[class*="tablet stackable"].table tr,.ui[class*="tablet stackable"].table tr>td,.ui[class*="tablet stackable"].table tr>th{width:100%!important;display:block!important}.ui[class*="tablet stackable"].table{padding:0}.ui[class*="tablet stackable"].table tfoot,.ui[class*="tablet stackable"].table thead{display:block}.ui[class*="tablet stackable"].table tr>td,.ui[class*="tablet stackable"].table tr>th{background:0 0;border:none!important;padding:.25em .75em;box-shadow:none}.ui[class*="tablet stackable"].table td:first-child,.ui[class*="tablet stackable"].table th:first-child{font-weight:700;padding-top:1em}.ui[class*="tablet stackable"].table td:last-child,.ui[class*="tablet stackable"].table th:last-child{box-shadow:0 -1px 0 0 rgba(0,0,0,.1)inset;padding-bottom:1em}.ui[class*="tablet stackable"].table tr>td.active,.ui[class*="tablet stackable"].table tr>td.error,.ui[class*="tablet stackable"].table tr>td.negative,.ui[class*="tablet stackable"].table tr>td.positive,.ui[class*="tablet stackable"].table tr>td.warning{background-color:transparent!important}.ui.definition[class*="tablet stackable"].table thead th:first-child{box-shadow:none!important}.ui.definition[class*="tablet stackable"].table tr td:first-child{padding-bottom:1em}.ui.definition[class*="tablet stackable"].table tr td:nth-child(n+2){padding-top:1em}}.ui.table [class*="left aligned"],.ui.table[class*="left aligned"]{text-align:left}.ui.table [class*="center aligned"],.ui.table[class*="center aligned"]{text-align:center}.ui.table [class*="right aligned"],.ui.table[class*="right aligned"]{text-align:right}.ui.table td.collapsing,.ui.table th.collapsing{width:1px;white-space:nowrap}.ui.attached.table{width:-webkit-calc(100% + 2px);width:calc(100% + 2px);margin:0 -1px;border-radius:0;box-shadow:none}.ui[class*="top attached"].table{margin-top:1em 0;border-radius:.25rem .25rem 0 0}.ui.table[class*="top attached"]:first-child{margin-top:0}.ui.table[class*="bottom attached"]{margin-top:0;margin-bottom:1em 0;border-radius:0 0 .25rem .25rem}.ui.table[class*="bottom attached"]:last-child{margin-bottom:0}.ui.striped.table tbody tr:nth-child(2n),.ui.striped.table>tr:nth-child(2n){background-color:rgba(0,0,50,.03)}.ui.inverted.striped.table tbody tr:nth-child(2n),.ui.inverted.striped.table>tr:nth-child(2n){background-color:rgba(255,255,255,.06)}.ui.black.table{border-top:.2em solid #1b1c1d}.ui.blue.table{border-top:.2em solid #3b83c0}.ui.green.table{border-top:.2em solid #5bbd72}.ui.orange.table{border-top:.2em solid #e07b53}.ui.pink.table{border-top:.2em solid #d9499a}.ui.purple.table{border-top:.2em solid #564f8a}.ui.red.table{border-top:.2em solid #d95c5c}.ui.teal.table{border-top:.2em solid #00b5ad}.ui.yellow.table{border-top:.2em solid #f2c61f}.ui.inverted.black.table,.ui.inverted.table{background-color:#1b1c1d!important;color:#fff!important}.ui.inverted.blue.table{background-color:#3b83c0!important;color:#fff!important}.ui.inverted.green.table{background-color:#5bbd72!important;color:#fff!important}.ui.inverted.orange.table{background-color:#e07b53!important;color:#fff!important}.ui.inverted.pink.table{background-color:#d9499a!important;color:#fff!important}.ui.inverted.purple.table{background-color:#564f8a!important;color:#fff!important}.ui.inverted.red.table{background-color:#d95c5c!important;color:#fff!important}.ui.inverted.teal.table{background-color:#00b5ad!important;color:#fff!important}.ui.inverted.yellow.table{background-color:#f2c61f!important;color:#fff!important}.ui.one.column.table td{width:100%}.ui.two.column.table td{width:50%}.ui.three.column.table td{width:33.33333333%}.ui.four.column.table td{width:25%}.ui.five.column.table td{width:20%}.ui.six.column.table td{width:16.66666667%}.ui.seven.column.table td{width:14.28571429%}.ui.eight.column.table td{width:12.5%}.ui.nine.column.table td{width:11.11111111%}.ui.ten.column.table td{width:10%}.ui.eleven.column.table td{width:9.09090909%}.ui.twelve.column.table td{width:8.33333333%}.ui.thirteen.column.table td{width:7.69230769%}.ui.fourteen.column.table td{width:7.14285714%}.ui.fifteen.column.table td{width:6.66666667%}.ui.sixteen.column.table td,.ui.table td.one.wide,.ui.table th.one.wide{width:6.25%}.ui.table td.two.wide,.ui.table th.two.wide{width:12.5%}.ui.table td.three.wide,.ui.table th.three.wide{width:18.75%}.ui.table td.four.wide,.ui.table th.four.wide{width:25%}.ui.table td.five.wide,.ui.table th.five.wide{width:31.25%}.ui.table td.six.wide,.ui.table th.six.wide{width:37.5%}.ui.table td.seven.wide,.ui.table th.seven.wide{width:43.75%}.ui.table td.eight.wide,.ui.table th.eight.wide{width:50%}.ui.table td.nine.wide,.ui.table th.nine.wide{width:56.25%}.ui.table td.ten.wide,.ui.table th.ten.wide{width:62.5%}.ui.table td.eleven.wide,.ui.table th.eleven.wide{width:68.75%}.ui.table td.twelve.wide,.ui.table th.twelve.wide{width:75%}.ui.table td.thirteen.wide,.ui.table th.thirteen.wide{width:81.25%}.ui.table td.fourteen.wide,.ui.table th.fourteen.wide{width:87.5%}.ui.table td.fifteen.wide,.ui.table th.fifteen.wide{width:93.75%}.ui.table td.sixteen.wide,.ui.table th.sixteen.wide{width:100%}.ui.sortable.table thead th{cursor:pointer;white-space:nowrap;border-left:1px solid #d0d0d0;color:rgba(0,0,0,.8)}.ui.sortable.table thead th:first-child{border-left:none}.ui.sortable.table thead th.sorted,.ui.sortable.table thead th.sorted:hover{-webkit-user-select:none;-moz-user-select:none;-ms-user-select:none;user-select:none}.ui.sortable.table thead th:after{display:inline-block;content:'';width:1em;height:1em;opacity:.8;margin:0 0 0 .5em;font-family:Icons;font-style:normal;font-weight:400;text-decoration:inherit}.ui.sortable.table thead th.ascending:after{content:'\f0d7'}.ui.sortable.table thead th.descending:after{content:'\f0d8'}.ui.sortable.table th.disabled:hover{cursor:auto;color:rgba(40,40,40,.3)}.ui.sortable.table thead th.sorted,.ui.sortable.table thead th.sorted:hover,.ui.sortable.table thead th:hover{background:rgba(0,0,0,.05);color:rgba(0,0,0,.8)}.ui.inverted.sortable.table thead th.sorted{background:-webkit-linear-gradient(transparent,rgba(0,0,0,.05)) rgba(255,255,255,.07);background:linear-gradient(transparent,rgba(0,0,0,.05)) rgba(255,255,255,.07);color:#fff}.ui.inverted.sortable.table thead th:hover{background:-webkit-linear-gradient(transparent,rgba(0,0,0,.05)) rgba(255,255,255,.05);background:linear-gradient(transparent,rgba(0,0,0,.05)) rgba(255,255,255,.05);color:#fff}.ui.inverted.sortable.table thead th{border-left-color:transparent;border-right-color:transparent}.ui.inverted.table{background:#333;border:none}.ui.inverted.table th{background-color:rgba(0,0,0,.15);color:rgba(255,255,255,.9)}.ui.inverted.table th,.ui.inverted.table tr td{border-color:rgba(0,0,0,.2)!important}.ui.inverted.table tr td.disabled,.ui.inverted.table tr.disabled td,.ui.inverted.table tr.disabled:hover td,.ui.inverted.table tr:hover td.disabled{pointer-events:none;color:rgba(225,225,225,.3)}.ui.inverted.definition.table tfoot:not(.full-width) th:first-child,.ui.inverted.definition.table thead:not(.full-width) th:first-child{background:#fff}.ui.inverted.definition.table tr td:first-child{background:rgba(255,255,255,.02);color:#fff}.ui.collapsing.table{width:auto}.ui.basic.table{background:0 0;border:1px solid #d0d0d0;box-shadow:none}.ui.basic.table tfoot,.ui.basic.table thead{box-shadow:none}.ui.basic.table th{background:0 0;border-left:none}.ui.basic.table tbody tr{border-bottom:1px solid rgba(0,0,0,.1)}.ui.basic.table td{background:0 0}.ui.basic.striped.table tbody tr:nth-child(2n){background-color:rgba(0,0,0,.05)!important}.ui[class*="very basic"].table{border:none}.ui[class*="very basic"].table:not(.sortable):not(.striped) td,.ui[class*="very basic"].table:not(.sortable):not(.striped) th{padding:.7em .8em}.ui[class*="very basic"].table:not(.sortable):not(.striped) td:first-child,.ui[class*="very basic"].table:not(.sortable):not(.striped) th:first-child{padding-left:0}.ui[class*="very basic"].table:not(.sortable):not(.striped) td:last-child,.ui[class*="very basic"].table:not(.sortable):not(.striped) th:last-child{padding-right:0}.ui[class*="very basic"].table:not(.sortable):not(.striped) thead tr:first-child th{padding-top:0}.ui.celled.table tr td,.ui.celled.table tr th{border-left:1px solid #d4d4d5}.ui.celled.table tr td:first-child,.ui.celled.table tr th:first-child{border-left:none}.ui.padded.table td,.ui.padded.table th{padding:1em}.ui[class*="very padded"].table th{padding-left:1.5em;padding-right:1.5em}.ui[class*="very padded"].table td{padding:1.5em}.ui.compact.table th{padding-left:.7em;padding-right:.7em}.ui.compact.table td{padding:.5em .7em}.ui[class*="very compact"].table th{padding-left:.6em;padding-right:.6em}.ui[class*="very compact"].table td{padding:.4em .6em}.ui.small.table{font-size:.9em}.ui.table{font-size:1em}.ui.large.table{font-size:1.1em}.transition{-webkit-animation-iteration-count:1;animation-iteration-count:1;-webkit-animation-duration:500ms;animation-duration:500ms;-webkit-animation-timing-function:ease;animation-timing-function:ease;-webkit-animation-fill-mode:both;animation-fill-mode:both}.animating.transition{-webkit-backface-visibility:hidden;backface-visibility:hidden;-webkit-transform:translateZ(0);transform:translateZ(0);visibility:visible!important}.loading.transition{position:absolute;top:-99999px;left:-99999px}.hidden.transition{display:none;visibility:hidden}.visible.transition{display:block!important;visibility:visible!important;-webkit-backface-visibility:hidden;backface-visibility:hidden;-webkit-transform:translateZ(0);transform:translateZ(0)}.disabled.transition{-webkit-animation-play-state:paused;animation-play-state:paused}.looping.transition{-webkit-animation-iteration-count:infinite;animation-iteration-count:infinite}.flash.transition{-webkit-animation-name:flash;animation-name:flash}.shake.transition{-webkit-animation-name:shake;animation-name:shake}.bounce.transition{-webkit-animation-name:bounce;animation-name:bounce}.tada.transition{-webkit-animation-name:tada;animation-name:tada}.pulse.transition{-webkit-animation-name:pulse;animation-name:pulse}@-webkit-keyframes flash{0%,100%,50%{opacity:1}25%,75%{opacity:0}}@keyframes flash{0%,100%,50%{opacity:1}25%,75%{opacity:0}}@-webkit-keyframes shake{0%,100%{-webkit-transform:translateX(0);transform:translateX(0)}10%,30%,50%,70%,90%{-webkit-transform:translateX(-10px);transform:translateX(-10px)}20%,40%,60%,80%{-webkit-transform:translateX(10px);transform:translateX(10px)}}@keyframes shake{0%,100%{-webkit-transform:translateX(0);transform:translateX(0)}10%,30%,50%,70%,90%{-webkit-transform:translateX(-10px);transform:translateX(-10px)}20%,40%,60%,80%{-webkit-transform:translateX(10px);transform:translateX(10px)}}@-webkit-keyframes bounce{0%,100%,20%,50%,80%{-webkit-transform:translateY(0);transform:translateY(0)}40%{-webkit-transform:translateY(-30px);transform:translateY(-30px)}60%{-webkit-transform:translateY(-15px);transform:translateY(-15px)}}@keyframes bounce{0%,100%,20%,50%,80%{-webkit-transform:translateY(0);transform:translateY(0)}40%{-webkit-transform:translateY(-30px);transform:translateY(-30px)}60%{-webkit-transform:translateY(-15px);transform:translateY(-15px)}}@-webkit-keyframes tada{0%{-webkit-transform:scale(1);transform:scale(1)}10%,20%{-webkit-transform:scale(.9) rotate(-3deg);transform:scale(.9) rotate(-3deg)}30%,50%,70%,90%{-webkit-transform:scale(1.1) rotate(3deg);transform:scale(1.1) rotate(3deg)}40%,60%,80%{-webkit-transform:scale(1.1) rotate(-3deg);transform:scale(1.1) rotate(-3deg)}100%{-webkit-transform:scale(1) rotate(0);transform:scale(1) rotate(0)}}@keyframes tada{0%{-webkit-transform:scale(1);transform:scale(1)}10%,20%{-webkit-transform:scale(.9) rotate(-3deg);transform:scale(.9) rotate(-3deg)}30%,50%,70%,90%{-webkit-transform:scale(1.1) rotate(3deg);transform:scale(1.1) rotate(3deg)}40%,60%,80%{-webkit-transform:scale(1.1) rotate(-3deg);transform:scale(1.1) rotate(-3deg)}100%{-webkit-transform:scale(1) rotate(0);transform:scale(1) rotate(0)}}@-webkit-keyframes pulse{0%{-webkit-transform:scale(1);transform:scale(1);opacity:1}50%{-webkit-transform:scale(.9);transform:scale(.9);opacity:.7}100%{-webkit-transform:scale(1);transform:scale(1);opacity:1}}@keyframes pulse{0%{-webkit-transform:scale(1);transform:scale(1);opacity:1}50%{-webkit-transform:scale(.9);transform:scale(.9);opacity:.7}100%{-webkit-transform:scale(1);transform:scale(1);opacity:1}}.slide.down.transition.in{-webkit-animation-name:slideIn;animation-name:slideIn}.slide.down.transition.in,.slide.down.transition.out{-webkit-transform-origin:50% 0;-ms-transform-origin:50% 0;transform-origin:50% 0}.slide.down.transition.out{-webkit-animation-name:slideOut;animation-name:slideOut}.slide.up.transition.in{-webkit-animation-name:slideIn;animation-name:slideIn}.slide.up.transition.in,.slide.up.transition.out{-webkit-transform-origin:50% 100%;-ms-transform-origin:50% 100%;transform-origin:50% 100%}.slide.up.transition.out{-webkit-animation-name:slideOut;animation-name:slideOut}@-webkit-keyframes slideIn{0%{opacity:0;-webkit-transform:scaleY(0);transform:scaleY(0)}100%{opacity:1;-webkit-transform:scaleY(1);transform:scaleY(1)}}@keyframes slideIn{0%{opacity:0;-webkit-transform:scaleY(0);transform:scaleY(0)}100%{opacity:1;-webkit-transform:scaleY(1);transform:scaleY(1)}}@-webkit-keyframes slideOut{0%{opacity:1;-webkit-transform:scaleY(1);transform:scaleY(1)}100%{opacity:0;-webkit-transform:scaleY(0);transform:scaleY(0)}}@keyframes slideOut{0%{opacity:1;-webkit-transform:scaleY(1);transform:scaleY(1)}100%{opacity:0;-webkit-transform:scaleY(0);transform:scaleY(0)}}.flip.transition.in,.flip.transition.out{-webkit-perspective:2000px;perspective:2000px}.horizontal.flip.transition.in{-webkit-animation-name:horizontalFlipIn;animation-name:horizontalFlipIn}.horizontal.flip.transition.out{-webkit-animation-name:horizontalFlipOut;animation-name:horizontalFlipOut}.vertical.flip.transition.in{-webkit-animation-name:verticalFlipIn;animation-name:verticalFlipIn}.vertical.flip.transition.out{-webkit-animation-name:verticalFlipOut;animation-name:verticalFlipOut}@-webkit-keyframes horizontalFlipIn{0%{-webkit-transform:rotateY(-90deg);transform:rotateY(-90deg);opacity:0}100%{-webkit-transform:rotateY(0deg);transform:rotateY(0deg);opacity:1}}@keyframes horizontalFlipIn{0%{-webkit-transform:rotateY(-90deg);transform:rotateY(-90deg);opacity:0}100%{-webkit-transform:rotateY(0deg);transform:rotateY(0deg);opacity:1}}@-webkit-keyframes horizontalFlipOut{0%{-webkit-transform:rotateY(0deg);transform:rotateY(0deg);opacity:1}100%{-webkit-transform:rotateY(90deg);transform:rotateY(90deg);opacity:0}}@keyframes horizontalFlipOut{0%{-webkit-transform:rotateY(0deg);transform:rotateY(0deg);opacity:1}100%{-webkit-transform:rotateY(90deg);transform:rotateY(90deg);opacity:0}}@-webkit-keyframes verticalFlipIn{0%{-webkit-transform:rotateX(-90deg);transform:rotateX(-90deg);opacity:0}100%{-webkit-transform:rotateX(0deg);transform:rotateX(0deg);opacity:1}}@keyframes verticalFlipIn{0%{-webkit-transform:rotateX(-90deg);transform:rotateX(-90deg);opacity:0}100%{-webkit-transform:rotateX(0deg);transform:rotateX(0deg);opacity:1}}@-webkit-keyframes verticalFlipOut{0%{-webkit-transform:rotateX(0deg);transform:rotateX(0deg);opacity:1}100%{-webkit-transform:rotateX(-90deg);transform:rotateX(-90deg);opacity:0}}@keyframes verticalFlipOut{0%{-webkit-transform:rotateX(0deg);transform:rotateX(0deg);opacity:1}100%{-webkit-transform:rotateX(-90deg);transform:rotateX(-90deg);opacity:0}}.fade.transition.in{-webkit-animation-name:fadeIn;animation-name:fadeIn}.fade.transition.out{-webkit-animation-name:fadeOut;animation-name:fadeOut}.fade.up.transition.in{-webkit-animation-name:fadeUpIn;animation-name:fadeUpIn}.fade.up.transition.out{-webkit-animation-name:fadeUpOut;animation-name:fadeUpOut}.fade.down.transition.in{-webkit-animation-name:fadeDownIn;animation-name:fadeDownIn}.fade.down.transition.out{-webkit-animation-name:fadeDownOut;animation-name:fadeDownOut}@-webkit-keyframes fadeIn{0%{opacity:0}100%{opacity:1}}@keyframes fadeIn{0%{opacity:0}100%{opacity:1}}@-webkit-keyframes fadeOut{0%{opacity:1}100%{opacity:0}}@keyframes fadeOut{0%{opacity:1}100%{opacity:0}}@-webkit-keyframes fadeUpIn{0%{opacity:0;-webkit-transform:translateY(10%);transform:translateY(10%)}100%{opacity:1;-webkit-transform:translateY(0%);transform:translateY(0%)}}@keyframes fadeUpIn{0%{opacity:0;-webkit-transform:translateY(10%);transform:translateY(10%)}100%{opacity:1;-webkit-transform:translateY(0%);transform:translateY(0%)}}@-webkit-keyframes fadeUpOut{0%{opacity:1;-webkit-transform:translateY(0%);transform:translateY(0%)}100%{opacity:0;-webkit-transform:translateY(10%);transform:translateY(10%)}}@keyframes fadeUpOut{0%{opacity:1;-webkit-transform:translateY(0%);transform:translateY(0%)}100%{opacity:0;-webkit-transform:translateY(10%);transform:translateY(10%)}}@-webkit-keyframes fadeDownIn{0%{opacity:0;-webkit-transform:translateY(-10%);transform:translateY(-10%)}100%{opacity:1;-webkit-transform:translateY(0%);transform:translateY(0%)}}@keyframes fadeDownIn{0%{opacity:0;-webkit-transform:translateY(-10%);transform:translateY(-10%)}100%{opacity:1;-webkit-transform:translateY(0%);transform:translateY(0%)}}@-webkit-keyframes fadeDownOut{0%{opacity:1;-webkit-transform:translateY(0%);transform:translateY(0%)}100%{opacity:0;-webkit-transform:translateY(-10%);transform:translateY(-10%)}}@keyframes fadeDownOut{0%{opacity:1;-webkit-transform:translateY(0%);transform:translateY(0%)}100%{opacity:0;-webkit-transform:translateY(-10%);transform:translateY(-10%)}}.scale.transition.in{-webkit-animation-name:scaleIn;animation-name:scaleIn}.scale.transition.out{-webkit-animation-name:scaleOut;animation-name:scaleOut}@-webkit-keyframes scaleIn{0%{opacity:0;-webkit-transform:scale(.7);transform:scale(.7)}100%{opacity:1;-webkit-transform:scale(1);transform:scale(1)}}@keyframes scaleIn{0%{opacity:0;-webkit-transform:scale(.7);transform:scale(.7)}100%{opacity:1;-webkit-transform:scale(1);transform:scale(1)}}@-webkit-keyframes scaleOut{0%{opacity:1;-webkit-transform:scale(1);transform:scale(1)}100%{opacity:0;-webkit-transform:scale(.7);transform:scale(.7)}}@keyframes scaleOut{0%{opacity:1;-webkit-transform:scale(1);transform:scale(1)}100%{opacity:0;-webkit-transform:scale(.7);transform:scale(.7)}}.drop.transition{-webkit-transform-origin:top center;-ms-transform-origin:top center;transform-origin:top center;-webkit-animation-timing-function:cubic-bezier(.34,1.61,.7,1);animation-timing-function:cubic-bezier(.34,1.61,.7,1)}.drop.transition.in{-webkit-animation-name:dropIn;animation-name:dropIn}.drop.transition.out{-webkit-animation-name:dropOut;animation-name:dropOut}@-webkit-keyframes dropIn{0%{opacity:0;-webkit-transform:scale(0);transform:scale(0)}100%{opacity:1;-webkit-transform:scale(1);transform:scale(1)}}@keyframes dropIn{0%{opacity:0;-webkit-transform:scale(0);transform:scale(0)}100%{opacity:1;-webkit-transform:scale(1);transform:scale(1)}}@-webkit-keyframes dropOut{0%{opacity:1;-webkit-transform:scale(1);transform:scale(1)}100%{opacity:0;-webkit-transform:scale(0);transform:scale(0)}}@keyframes dropOut{0%{opacity:1;-webkit-transform:scale(1);transform:scale(1)}100%{opacity:0;-webkit-transform:scale(0);transform:scale(0)}}.browse.transition.in{-webkit-animation-name:browseIn;animation-name:browseIn;-webkit-animation-timing-function:ease;animation-timing-function:ea
[truncated: 8,882 more chars]
